# Supplementary material for: A Comprehensive Analysis of METTL1 to Immunity and Stemness in Pan-Cancer
Source: Front Immunol. 2022 Mar 31;13:795240. doi: 10.3389/fimmu.2022.795240 (PMC9008260; doi:10.3389/fimmu.2022.795240)
Supplement: Supplementary file 10 [file Table_1.xlsx]

## Sheet: Supplementary Table 1
Abbreviations of of the 33 TCGA Tumor Types
ACC	Adrenocortical carcinoma
AML	Acute myeloid leukemia
BLCA	Bladder urothelial carcinoma
BRCA	Breast invasive carcinoma
CESC	Cervical squamous cell carcinoma and endocervical adenocarcinoma
CHOL	Cholangiocarcinoma
COAD	Colon adenocarcinoma
DLBC	Lymphoid neoplasm diffuse large B-cell lymphoma
ESCA	Esophageal carcinoma
GBM	Glioblastoma multiforme
HNSC	Head and neck squamous cell carcinoma
KICH	Kidney chromophobe
KIRC	Kidney renal clear cell carcinoma
KIRP	Kidney renal papillary cell carcinoma
LGG	Brain lower grade glioma
LIHC	Liver hepatocellular carcinoma
LUAD	Lung adenocarcinoma
LUSC	Lung squamous cell carcinoma
MESO	Mesothelioma
OV O	varian serous cystadenocarcinoma
PAAD	Pancreatic adenocarcinoma
PCPG	Pheochromocytoma and paraganglioma
PRAD	Prostate adenocarcinoma
READ	Rectum adenocarcinoma
SARC	Sarcoma
SKCM	Skin cutaneous melanoma
STAD	Stomach adenocarcinoma
TGCT	Testicular germ cell tumors
THCA	Thyroid carcinoma
THYM	Thymoma
UCEC	Uterine corpus endometrial carcinoma
UCS	Uterine carcinosarcoma
UVM	Uveal melanoma

## Sheet: Supplementary Table 2
METTL1 expression in 33 cancers
ID	METTL1	Type	CancerType
TCGA-OR-A5JP-01	4.10431	Tumor	ACC
TCGA-OR-A5JG-01	3.70398	Tumor	ACC
TCGA-OR-A5LG-01	3.36146	Tumor	ACC
TCGA-OR-A5JR-01	3.55864	Tumor	ACC
TCGA-OR-A5KU-01	3.64471	Tumor	ACC
TCGA-OR-A5LS-01	3.66212	Tumor	ACC
TCGA-OR-A5L9-01	2.55215	Tumor	ACC
TCGA-OR-A5JQ-01	4.20457	Tumor	ACC
TCGA-OR-A5K4-01	3.37665	Tumor	ACC
TCGA-OR-A5JL-01	3.41997	Tumor	ACC
TCGA-OR-A5LC-01	4.08785	Tumor	ACC
TCGA-OR-A5K2-01	3.32567	Tumor	ACC
TCGA-P6-A5OG-01	3.59438	Tumor	ACC
TCGA-OR-A5JW-01	3.29987	Tumor	ACC
TCGA-OR-A5KO-01	2.5457	Tumor	ACC
TCGA-OR-A5J8-01	3.63216	Tumor	ACC
TCGA-PA-A5YG-01	3.21635	Tumor	ACC
TCGA-OR-A5KV-01	3.63166	Tumor	ACC
TCGA-OR-A5L4-01	3.43547	Tumor	ACC
TCGA-OR-A5KX-01	3.39766	Tumor	ACC
TCGA-OR-A5L8-01	3.62274	Tumor	ACC
TCGA-OR-A5JO-01	2.75643	Tumor	ACC
TCGA-OR-A5JA-01	3.69243	Tumor	ACC
TCGA-OR-A5LO-01	2.63747	Tumor	ACC
TCGA-OR-A5JM-01	5.22622	Tumor	ACC
TCGA-OR-A5JV-01	2.99538	Tumor	ACC
TCGA-OR-A5JB-01	3.04544	Tumor	ACC
TCGA-OR-A5LA-01	3.56117	Tumor	ACC
TCGA-OR-A5JE-01	3.63277	Tumor	ACC
TCGA-OR-A5JZ-01	3.25705	Tumor	ACC
TCGA-OR-A5KT-01	4.59294	Tumor	ACC
TCGA-OR-A5KZ-01	4.10794	Tumor	ACC
TCGA-OR-A5LJ-01	3.72789	Tumor	ACC
TCGA-OR-A5LB-01	3.31297	Tumor	ACC
TCGA-OR-A5LT-01	2.83682	Tumor	ACC
TCGA-OR-A5LD-01	3.37741	Tumor	ACC
TCGA-OR-A5J2-01	3.48344	Tumor	ACC
TCGA-PK-A5HB-01	3.25895	Tumor	ACC
TCGA-OR-A5JS-01	3.91761	Tumor	ACC
TCGA-OR-A5K6-01	3.3927	Tumor	ACC
TCGA-OR-A5JY-01	3.40633	Tumor	ACC
TCGA-OR-A5JT-01	3.3041	Tumor	ACC
TCGA-PK-A5H8-01	2.99588	Tumor	ACC
TCGA-OR-A5JX-01	3.38989	Tumor	ACC
TCGA-OR-A5LK-01	2.81502	Tumor	ACC
TCGA-P6-A5OF-01	3.18321	Tumor	ACC
TCGA-OR-A5JI-01	2.9573	Tumor	ACC
TCGA-OR-A5K5-01	4.12307	Tumor	ACC
TCGA-OR-A5JC-01	3.31834	Tumor	ACC
TCGA-OR-A5KW-01	3.64146	Tumor	ACC
TCGA-OR-A5JJ-01	3.77944	Tumor	ACC
TCGA-OR-A5JD-01	3.05949	Tumor	ACC
TCGA-OR-A5LM-01	3.60787	Tumor	ACC
TCGA-PK-A5HA-01	3.5465	Tumor	ACC
TCGA-OR-A5JF-01	3.78369	Tumor	ACC
TCGA-OR-A5LH-01	3.65139	Tumor	ACC
TCGA-OR-A5K1-01	3.87574	Tumor	ACC
TCGA-OR-A5LN-01	2.67824	Tumor	ACC
TCGA-OR-A5LE-01	3.45066	Tumor	ACC
TCGA-OR-A5L3-01	3.09308	Tumor	ACC
TCGA-OU-A5PI-01	3.64864	Tumor	ACC
TCGA-OR-A5K8-01	3.25106	Tumor	ACC
TCGA-OR-A5K0-01	2.9551	Tumor	ACC
TCGA-OR-A5KY-01	3.67482	Tumor	ACC
TCGA-OR-A5J9-01	3.60333	Tumor	ACC
TCGA-OR-A5J1-01	3.33411	Tumor	ACC
TCGA-OR-A5J5-01	2.71865	Tumor	ACC
TCGA-OR-A5L6-01	3.16911	Tumor	ACC
TCGA-OR-A5LP-01	3.79367	Tumor	ACC
TCGA-OR-A5K9-01	5.62308	Tumor	ACC
TCGA-OR-A5J7-01	3.18224	Tumor	ACC
TCGA-PK-A5H9-01	2.26698	Tumor	ACC
TCGA-OR-A5LR-01	3.3312	Tumor	ACC
TCGA-OR-A5JK-01	3.48063	Tumor	ACC
TCGA-OR-A5J6-01	2.56597	Tumor	ACC
TCGA-OR-A5LL-01	2.8515	Tumor	ACC
TCGA-OR-A5K3-01	2.92631	Tumor	ACC
TCGA-OR-A5J3-01	3.77152	Tumor	ACC
TCGA-OR-A5L5-01	3.75714	Tumor	ACC
TCGA-FD-A3SS-01	2.6982	Tumor	BLCA
TCGA-FD-A43S-01	3.33514	Tumor	BLCA
TCGA-UY-A78K-01	3.07697	Tumor	BLCA
TCGA-DK-A2HX-01	2.38974	Tumor	BLCA
TCGA-DK-A1A3-01	3.26853	Tumor	BLCA
TCGA-GC-A6I3-01	4.14139	Tumor	BLCA
TCGA-XF-AAMJ-01	2.97736	Tumor	BLCA
TCGA-GC-A6I1-01	3.67257	Tumor	BLCA
TCGA-ZF-A9RL-01	3.24919	Tumor	BLCA
TCGA-DK-A3IL-01	3.45098	Tumor	BLCA
TCGA-E7-A6MF-01	2.66372	Tumor	BLCA
TCGA-BT-A20R-01	3.07751	Tumor	BLCA
TCGA-H4-A2HQ-01	3.43381	Tumor	BLCA
TCGA-GV-A3QH-01	3.38978	Tumor	BLCA
TCGA-4Z-AA82-01	3.34777	Tumor	BLCA
TCGA-E7-A4XJ-01	3.5021	Tumor	BLCA
TCGA-XF-A8HE-01	3.0875	Tumor	BLCA
TCGA-XF-A9T0-01	3.0033	Tumor	BLCA
TCGA-FD-A5BT-01	3.8225	Tumor	BLCA
TCGA-FD-A3SN-01	4.27762	Tumor	BLCA
TCGA-G2-AA3C-01	4.3072	Tumor	BLCA
TCGA-HQ-A2OE-01	4.00313	Tumor	BLCA
TCGA-BL-A3JM-01	3.17162	Tumor	BLCA
TCGA-XF-AAN3-01	2.69473	Tumor	BLCA
TCGA-FD-A3SR-01	2.82575	Tumor	BLCA
TCGA-4Z-AA89-01	3.22713	Tumor	BLCA
TCGA-G2-A2EO-01	3.93693	Tumor	BLCA
TCGA-ZF-AA5H-01	3.14878	Tumor	BLCA
TCGA-BT-A20V-01	4.13472	Tumor	BLCA
TCGA-GC-A3WC-01	2.98897	Tumor	BLCA
TCGA-GV-A3JV-01	3.43637	Tumor	BLCA
TCGA-YF-AA3M-01	4.10161	Tumor	BLCA
TCGA-FD-A3B5-01	3.29113	Tumor	BLCA
TCGA-BT-A20Q-11	1.72217	Normal	BLCA
TCGA-CF-A47V-01	2.93194	Tumor	BLCA
TCGA-GU-A42P-01	3.30324	Tumor	BLCA
TCGA-BT-A20T-01	3.04052	Tumor	BLCA
TCGA-GC-A3BM-11	2.2644	Normal	BLCA
TCGA-XF-AAN0-01	2.37427	Tumor	BLCA
TCGA-E7-A7DV-01	3.88706	Tumor	BLCA
TCGA-GV-A40E-01	4.25228	Tumor	BLCA
TCGA-FJ-A3Z9-01	2.95452	Tumor	BLCA
TCGA-XF-A9ST-01	4.67711	Tumor	BLCA
TCGA-FJ-A3ZF-01	3.24396	Tumor	BLCA
TCGA-K4-A3WV-11	2.96368	Normal	BLCA
TCGA-YC-A89H-01	3.09576	Tumor	BLCA
TCGA-CF-A9FM-01	2.82946	Tumor	BLCA
TCGA-DK-A1AD-01	3.64672	Tumor	BLCA
TCGA-G2-A2EK-01	3.18972	Tumor	BLCA
TCGA-E5-A2PC-01	3.369	Tumor	BLCA
TCGA-C4-A0F1-01	3.19879	Tumor	BLCA
TCGA-FD-A43N-01	2.63195	Tumor	BLCA
TCGA-BL-A13J-01	1.63482	Tumor	BLCA
TCGA-FD-A3SO-01	2.92121	Tumor	BLCA
TCGA-XF-A8HD-01	2.8914	Tumor	BLCA
TCGA-BT-A20X-01	3.07962	Tumor	BLCA
TCGA-ZF-AA52-01	3.24387	Tumor	BLCA
TCGA-DK-AA76-01	3.11022	Tumor	BLCA
TCGA-GV-A3JW-01	2.6708	Tumor	BLCA
TCGA-FD-A3N6-01	3.12561	Tumor	BLCA
TCGA-BT-A2LA-11	2.87864	Normal	BLCA
TCGA-CU-A5W6-01	2.77235	Tumor	BLCA
TCGA-DK-A2I4-01	2.91161	Tumor	BLCA
TCGA-DK-AA6M-01	3.75887	Tumor	BLCA
TCGA-4Z-AA7Y-01	2.63687	Tumor	BLCA
TCGA-DK-A3WY-01	2.9409	Tumor	BLCA
TCGA-E7-A3X6-01	3.6421	Tumor	BLCA
TCGA-K4-A3WV-01	3.37516	Tumor	BLCA
TCGA-DK-A3IQ-01	2.79494	Tumor	BLCA
TCGA-ZF-AA56-01	3.21547	Tumor	BLCA
TCGA-CU-A3QU-01	3.31839	Tumor	BLCA
TCGA-FD-A6TI-01	2.77438	Tumor	BLCA
TCGA-XF-A9T3-01	3.02363	Tumor	BLCA
TCGA-FD-A3B3-01	3.48449	Tumor	BLCA
TCGA-BT-A20U-11	2.36012	Normal	BLCA
TCGA-YF-AA3L-01	3.87887	Tumor	BLCA
TCGA-K4-A54R-11	2.91047	Normal	BLCA
TCGA-SY-A9G0-01	2.74803	Tumor	BLCA
TCGA-ZF-A9R2-01	3.74794	Tumor	BLCA
TCGA-GU-AATQ-01	4.29521	Tumor	BLCA
TCGA-FD-A5C1-01	3.5417	Tumor	BLCA
TCGA-DK-A2I1-01	3.69328	Tumor	BLCA
TCGA-CF-A5U8-01	3.67892	Tumor	BLCA
TCGA-UY-A9PB-01	3.53328	Tumor	BLCA
TCGA-DK-A3X1-01	3.50135	Tumor	BLCA
TCGA-DK-A1AC-01	3.66302	Tumor	BLCA
TCGA-FD-A62N-01	3.72157	Tumor	BLCA
TCGA-DK-AA75-01	4.30164	Tumor	BLCA
TCGA-XF-A9SL-01	2.79123	Tumor	BLCA
TCGA-XF-A9T4-01	2.87165	Tumor	BLCA
TCGA-XF-AAN2-01	2.74019	Tumor	BLCA
TCGA-BT-A2LD-01	3.12374	Tumor	BLCA
TCGA-BT-A20N-11	2.01534	Normal	BLCA
TCGA-ZF-A9R1-01	4.3323	Tumor	BLCA
TCGA-ZF-A9R9-01	3.41606	Tumor	BLCA
TCGA-DK-A6AV-01	3.73016	Tumor	BLCA
TCGA-XF-AAMY-01	4.38258	Tumor	BLCA
TCGA-GU-A763-01	3.82905	Tumor	BLCA
TCGA-FD-A3B7-01	3.24827	Tumor	BLCA
TCGA-FD-A3NA-01	3.55025	Tumor	BLCA
TCGA-CF-A47T-01	3.48022	Tumor	BLCA
TCGA-CU-A0YN-11	1.62605	Normal	BLCA
TCGA-BT-A0S7-01	3.14773	Tumor	BLCA
TCGA-GC-A3BM-01	3.59256	Tumor	BLCA
TCGA-GD-A3OP-01	2.74321	Tumor	BLCA
TCGA-SY-A9G5-01	2.86872	Tumor	BLCA
TCGA-KQ-A41S-01	2.32739	Tumor	BLCA
TCGA-4Z-AA7M-01	3.92037	Tumor	BLCA
TCGA-FD-A3SJ-01	3.82049	Tumor	BLCA
TCGA-E7-A677-01	3.05276	Tumor	BLCA
TCGA-UY-A8OD-01	3.05024	Tumor	BLCA
TCGA-DK-AA6L-01	3.65901	Tumor	BLCA
TCGA-GD-A2C5-01	3.1625	Tumor	BLCA
TCGA-K4-A4AC-01	3.40776	Tumor	BLCA
TCGA-FD-A62O-01	2.93704	Tumor	BLCA
TCGA-BT-A2LB-01	3.369	Tumor	BLCA
TCGA-FD-A3N5-01	2.7982	Tumor	BLCA
TCGA-G2-A3VY-01	3.41142	Tumor	BLCA
TCGA-DK-A1AA-01	3.45638	Tumor	BLCA
TCGA-XF-A9SY-01	3.87562	Tumor	BLCA
TCGA-DK-AA6Q-01	3.67216	Tumor	BLCA
TCGA-G2-A2EL-01	3.1674	Tumor	BLCA
TCGA-E7-A6ME-01	3.36338	Tumor	BLCA
TCGA-HQ-A2OF-01	3.3114	Tumor	BLCA
TCGA-FD-A6TF-01	3.53536	Tumor	BLCA
TCGA-FD-A3SP-01	3.23959	Tumor	BLCA
TCGA-BT-A20P-01	4.08251	Tumor	BLCA
TCGA-GV-A40G-01	3.41739	Tumor	BLCA
TCGA-CF-A47S-01	3.00742	Tumor	BLCA
TCGA-XF-A9T2-01	3.15905	Tumor	BLCA
TCGA-CF-A9FH-01	3.24153	Tumor	BLCA
TCGA-ZF-AA4X-01	2.84342	Tumor	BLCA
TCGA-XF-AAMQ-01	2.61649	Tumor	BLCA
TCGA-CF-A3MH-01	3.90884	Tumor	BLCA
TCGA-DK-AA6W-01	3.81082	Tumor	BLCA
TCGA-KQ-A41O-01	4.02615	Tumor	BLCA
TCGA-FJ-A3Z7-01	3.26414	Tumor	BLCA
TCGA-S5-AA26-01	3.54938	Tumor	BLCA
TCGA-FD-A3B4-01	3.07932	Tumor	BLCA
TCGA-GC-A3OO-01	3.0795	Tumor	BLCA
TCGA-XF-A9SP-01	3.00275	Tumor	BLCA
TCGA-FD-A3SL-01	2.73048	Tumor	BLCA
TCGA-FD-A6TB-01	3.57652	Tumor	BLCA
TCGA-FD-A6TA-01	3.05741	Tumor	BLCA
TCGA-XF-A8HB-01	3.10868	Tumor	BLCA
TCGA-UY-A8OB-01	3.68538	Tumor	BLCA
TCGA-GU-A767-01	3.1185	Tumor	BLCA
TCGA-FD-A43U-01	3.59133	Tumor	BLCA
TCGA-DK-AA6T-01	3.7484	Tumor	BLCA
TCGA-5N-A9KI-01	3.26665	Tumor	BLCA
TCGA-XF-A8HF-01	3.54904	Tumor	BLCA
TCGA-UY-A78L-01	3.38004	Tumor	BLCA
TCGA-FD-A5C0-01	2.94571	Tumor	BLCA
TCGA-UY-A9PE-01	3.97144	Tumor	BLCA
TCGA-K4-A6FZ-01	3.32243	Tumor	BLCA
TCGA-DK-A3IK-01	3.6551	Tumor	BLCA
TCGA-LC-A66R-01	2.84967	Tumor	BLCA
TCGA-GU-A762-01	3.9621	Tumor	BLCA
TCGA-BT-A2LB-11	2.72676	Normal	BLCA
TCGA-4Z-AA7O-01	3.33708	Tumor	BLCA
TCGA-DK-A6B5-01	3.39511	Tumor	BLCA
TCGA-C4-A0F0-01	2.95376	Tumor	BLCA
TCGA-UY-A78N-01	3.09003	Tumor	BLCA
TCGA-G2-AA3F-01	2.95895	Tumor	BLCA
TCGA-ZF-AA53-01	3.69188	Tumor	BLCA
TCGA-LT-A8JT-01	3.17733	Tumor	BLCA
TCGA-XF-A8HI-01	3.27004	Tumor	BLCA
TCGA-FJ-A3ZE-01	3.23105	Tumor	BLCA
TCGA-FD-A3SM-01	2.95564	Tumor	BLCA
TCGA-DK-AA6X-01	3.53008	Tumor	BLCA
TCGA-XF-A9SJ-01	3.18795	Tumor	BLCA
TCGA-CF-A7I0-01	2.30958	Tumor	BLCA
TCGA-GD-A3OQ-01	2.85463	Tumor	BLCA
TCGA-CU-A0YO-01	2.95928	Tumor	BLCA
TCGA-DK-AA71-01	3.91795	Tumor	BLCA
TCGA-CF-A9FL-01	2.8159	Tumor	BLCA
TCGA-ZF-AA5N-01	3.44918	Tumor	BLCA
TCGA-UY-A9PF-01	2.79071	Tumor	BLCA
TCGA-UY-A78P-01	3.55005	Tumor	BLCA
TCGA-CF-A1HR-01	3.21059	Tumor	BLCA
TCGA-DK-A3IN-01	3.58601	Tumor	BLCA
TCGA-UY-A9PH-01	3.11406	Tumor	BLCA
TCGA-GD-A76B-01	3.0309	Tumor	BLCA
TCGA-ZF-AA58-01	3.14071	Tumor	BLCA
TCGA-ZF-AA4V-01	3.95834	Tumor	BLCA
TCGA-DK-AA6R-01	3.03245	Tumor	BLCA
TCGA-FT-A61P-01	2.52484	Tumor	BLCA
TCGA-2F-A9KQ-01	2.8705	Tumor	BLCA
TCGA-K4-A54R-01	3.13851	Tumor	BLCA
TCGA-FD-A62S-01	3.52937	Tumor	BLCA
TCGA-ZF-A9R3-01	3.07834	Tumor	BLCA
TCGA-BT-A42F-01	3.36449	Tumor	BLCA
TCGA-K4-A83P-01	2.79318	Tumor	BLCA
TCGA-K4-A5RJ-01	2.84333	Tumor	BLCA
TCGA-XF-A9SX-01	3.39188	Tumor	BLCA
TCGA-KQ-A41N-01	3.68139	Tumor	BLCA
TCGA-DK-A1AE-01	3.39144	Tumor	BLCA
TCGA-DK-A3WX-01	3.9677	Tumor	BLCA
TCGA-DK-A3WW-01	2.87632	Tumor	BLCA
TCGA-XF-A9SK-01	3.29529	Tumor	BLCA
TCGA-KQ-A41R-01	3.16168	Tumor	BLCA
TCGA-CF-A3MG-01	3.13	Tumor	BLCA
TCGA-CU-A0YR-01	3.82124	Tumor	BLCA
TCGA-UY-A78M-01	3.56204	Tumor	BLCA
TCGA-CF-A5UA-01	2.60679	Tumor	BLCA
TCGA-ZF-A9RN-01	3.89204	Tumor	BLCA
TCGA-4Z-AA81-01	2.44476	Tumor	BLCA
TCGA-E7-A8O8-01	3.63361	Tumor	BLCA
TCGA-BL-A0C8-01	1.98534	Tumor	BLCA
TCGA-GC-A3RB-01	3.64474	Tumor	BLCA
TCGA-BT-A20O-01	3.45551	Tumor	BLCA
TCGA-G2-A2ES-01	2.79442	Tumor	BLCA
TCGA-DK-AA6P-01	2.25456	Tumor	BLCA
TCGA-FD-A43P-01	3.04493	Tumor	BLCA
TCGA-2F-A9KT-01	3.36395	Tumor	BLCA
TCGA-CF-A9FF-01	3.36804	Tumor	BLCA
TCGA-UY-A9PA-01	2.7691	Tumor	BLCA
TCGA-E7-A7DU-01	2.98278	Tumor	BLCA
TCGA-2F-A9KW-01	3.94922	Tumor	BLCA
TCGA-4Z-AA87-01	3.65233	Tumor	BLCA
TCGA-GU-A42Q-01	3.36574	Tumor	BLCA
TCGA-E7-A97P-01	3.28105	Tumor	BLCA
TCGA-XF-AAMG-01	3.21469	Tumor	BLCA
TCGA-BT-A3PH-01	2.91975	Tumor	BLCA
TCGA-ZF-AA4R-01	2.90345	Tumor	BLCA
TCGA-ZF-AA5P-01	3.5333	Tumor	BLCA
TCGA-DK-A3X2-01	3.09782	Tumor	BLCA
TCGA-YC-A8S6-01	2.97276	Tumor	BLCA
TCGA-K4-A4AB-01	2.97632	Tumor	BLCA
TCGA-GC-A3RC-01	2.86562	Tumor	BLCA
TCGA-GU-AATP-01	2.96801	Tumor	BLCA
TCGA-CF-A1HS-01	3.20801	Tumor	BLCA
TCGA-ZF-AA4U-01	3.20442	Tumor	BLCA
TCGA-GV-A3QF-01	3.26893	Tumor	BLCA
TCGA-GC-A4ZW-01	3.12927	Tumor	BLCA
TCGA-ZF-A9RD-01	3.39305	Tumor	BLCA
TCGA-GU-A766-01	4.2443	Tumor	BLCA
TCGA-G2-A2EF-01	3.79609	Tumor	BLCA
TCGA-FD-A5BY-01	3.61968	Tumor	BLCA
TCGA-CF-A8HX-01	3.93466	Tumor	BLCA
TCGA-GV-A6ZA-01	3.32181	Tumor	BLCA
TCGA-DK-A1A5-01	3.48882	Tumor	BLCA
TCGA-4Z-AA7N-01	2.6081	Tumor	BLCA
TCGA-GC-A3RD-01	3.3908	Tumor	BLCA
TCGA-G2-A3IE-01	2.98804	Tumor	BLCA
TCGA-FD-A5BZ-01	3.48415	Tumor	BLCA
TCGA-BT-A3PJ-01	3.33088	Tumor	BLCA
TCGA-CU-A72E-01	3.05369	Tumor	BLCA
TCGA-ZF-A9RM-01	3.15601	Tumor	BLCA
TCGA-FD-A6TH-01	2.23551	Tumor	BLCA
TCGA-GD-A3OS-01	3.20841	Tumor	BLCA
TCGA-DK-A3IS-01	3.84973	Tumor	BLCA
TCGA-K4-A3WS-01	3.15552	Tumor	BLCA
TCGA-GD-A2C5-11	2.43424	Normal	BLCA
TCGA-4Z-AA7R-01	3.43727	Tumor	BLCA
TCGA-DK-A6B1-01	3.40939	Tumor	BLCA
TCGA-GV-A3QI-01	2.98593	Tumor	BLCA
TCGA-DK-A6AW-01	2.5807	Tumor	BLCA
TCGA-BT-A20W-01	3.25728	Tumor	BLCA
TCGA-DK-A3IU-01	3.00817	Tumor	BLCA
TCGA-K4-A5RI-11	3.06656	Normal	BLCA
TCGA-GC-A3YS-01	3.48366	Tumor	BLCA
TCGA-4Z-AA7Q-01	2.62023	Tumor	BLCA
TCGA-LT-A5Z6-01	2.91042	Tumor	BLCA
TCGA-GC-A3I6-01	3.15477	Tumor	BLCA
TCGA-E7-A5KF-01	2.80891	Tumor	BLCA
TCGA-DK-A3IM-01	2.95293	Tumor	BLCA
TCGA-CF-A47X-01	2.79606	Tumor	BLCA
TCGA-BT-A2LA-01	3.10327	Tumor	BLCA
TCGA-GV-A3QK-01	3.51699	Tumor	BLCA
TCGA-FD-A6TD-01	3.99902	Tumor	BLCA
TCGA-XF-AAMX-01	4.15789	Tumor	BLCA
TCGA-ZF-A9R5-01	3.27919	Tumor	BLCA
TCGA-XF-A8HC-01	3.45266	Tumor	BLCA
TCGA-ZF-A9RF-01	3.62257	Tumor	BLCA
TCGA-H4-A2HO-01	2.48254	Tumor	BLCA
TCGA-BT-A42E-01	3.54666	Tumor	BLCA
TCGA-FD-A5BU-01	3.08693	Tumor	BLCA
TCGA-XF-A9T6-01	4.11586	Tumor	BLCA
TCGA-ZF-AA4T-01	3.7874	Tumor	BLCA
TCGA-FD-A3B6-01	3.82126	Tumor	BLCA
TCGA-4Z-AA80-01	3.71505	Tumor	BLCA
TCGA-GC-A6I3-11	4.32663	Normal	BLCA
TCGA-XF-A9SW-01	2.9574	Tumor	BLCA
TCGA-E7-A5KE-01	3.67346	Tumor	BLCA
TCGA-DK-AA6S-01	2.90704	Tumor	BLCA
TCGA-FD-A5BR-01	3.68659	Tumor	BLCA
TCGA-FD-A6TC-01	3.37492	Tumor	BLCA
TCGA-XF-AAN1-01	3.83445	Tumor	BLCA
TCGA-DK-A3IV-01	3.2123	Tumor	BLCA
TCGA-PQ-A6FN-01	3.70489	Tumor	BLCA
TCGA-K4-A5RI-01	3.6957	Tumor	BLCA
TCGA-ZF-A9R7-01	2.9432	Tumor	BLCA
TCGA-XF-A9SM-01	3.89931	Tumor	BLCA
TCGA-BL-A13J-11	1.47148	Normal	BLCA
TCGA-FD-A6TE-01	2.59425	Tumor	BLCA
TCGA-XF-AAME-01	3.29904	Tumor	BLCA
TCGA-BT-A42C-01	4.13995	Tumor	BLCA
TCGA-CF-A47Y-01	2.92876	Tumor	BLCA
TCGA-E7-A519-01	3.06591	Tumor	BLCA
TCGA-FD-A43Y-01	3.67728	Tumor	BLCA
TCGA-BL-A5ZZ-01	3.25743	Tumor	BLCA
TCGA-CF-A3MF-01	2.51531	Tumor	BLCA
TCGA-FD-A3B8-01	3.62858	Tumor	BLCA
TCGA-BL-A13I-01	3.10327	Tumor	BLCA
TCGA-DK-A1A7-01	2.66521	Tumor	BLCA
TCGA-DK-A1A6-01	3.09537	Tumor	BLCA
TCGA-DK-A6B2-01	4.19401	Tumor	BLCA
TCGA-DK-AA74-01	4.11179	Tumor	BLCA
TCGA-ZF-AA4N-01	3.7435	Tumor	BLCA
TCGA-BT-A0YX-01	2.84362	Tumor	BLCA
TCGA-R3-A69X-01	3.19122	Tumor	BLCA
TCGA-XF-AAMW-01	3.00746	Tumor	BLCA
TCGA-C4-A0EZ-01	2.5137	Tumor	BLCA
TCGA-E7-A678-01	3.0355	Tumor	BLCA
TCGA-G2-A3IB-01	3.11269	Tumor	BLCA
TCGA-DK-A3IT-01	3.53976	Tumor	BLCA
TCGA-MV-A51V-01	3.72283	Tumor	BLCA
TCGA-UY-A78O-01	3.18727	Tumor	BLCA
TCGA-FD-A6TK-01	3.55225	Tumor	BLCA
TCGA-4Z-AA83-01	3.29204	Tumor	BLCA
TCGA-DK-A2I6-01	3.12858	Tumor	BLCA
TCGA-XF-AAN4-01	2.91404	Tumor	BLCA
TCGA-GD-A3OP-11	2.83148	Normal	BLCA
TCGA-BT-A20R-11	2.28027	Normal	BLCA
TCGA-CF-A27C-01	3.21056	Tumor	BLCA
TCGA-5N-A9KM-01	3.16013	Tumor	BLCA
TCGA-BT-A20U-01	3.13488	Tumor	BLCA
TCGA-YC-A9TC-01	3.56086	Tumor	BLCA
TCGA-E7-A6MD-01	3.19253	Tumor	BLCA
TCGA-K4-A5RH-01	3.21776	Tumor	BLCA
TCGA-XF-AAMH-01	3.73469	Tumor	BLCA
TCGA-DK-A1AB-01	2.55177	Tumor	BLCA
TCGA-E5-A4TZ-01	2.97475	Tumor	BLCA
TCGA-FD-A43X-01	3.26743	Tumor	BLCA
TCGA-XF-A9SU-01	3.90464	Tumor	BLCA
TCGA-BT-A20N-01	3.06228	Tumor	BLCA
TCGA-BT-A20J-01	3.91482	Tumor	BLCA
TCGA-E7-A4IJ-01	3.57029	Tumor	BLCA
TCGA-CF-A47W-01	3.38764	Tumor	BLCA
TCGA-XF-A9SV-01	3.47937	Tumor	BLCA
TCGA-K4-AAQO-01	2.92745	Tumor	BLCA
TCGA-CU-A3YL-01	2.79075	Tumor	BLCA
TCGA-DK-A2I2-01	3.86331	Tumor	BLCA
TCGA-4Z-AA84-01	3.13258	Tumor	BLCA
TCGA-DK-A1AF-01	2.87749	Tumor	BLCA
TCGA-E5-A4U1-01	4.3513	Tumor	BLCA
TCGA-BT-A20Q-01	2.67159	Tumor	BLCA
TCGA-ZF-A9R4-01	3.15868	Tumor	BLCA
TCGA-KQ-A41Q-01	3.91577	Tumor	BLCA
TCGA-E7-A8O7-01	2.72275	Tumor	BLCA
TCGA-ZF-AA4W-01	4.11617	Tumor	BLCA
TCGA-XF-AAN7-01	3.63295	Tumor	BLCA
TCGA-XF-A8HH-01	3.49477	Tumor	BLCA
TCGA-FD-A5BX-01	4.15521	Tumor	BLCA
TCGA-ZF-A9RE-01	3.22961	Tumor	BLCA
TCGA-FT-A3EE-01	3.12695	Tumor	BLCA
TCGA-XF-A9T5-01	3.90032	Tumor	BLCA
TCGA-XF-AAML-01	3.32802	Tumor	BLCA
TCGA-BT-A3PK-01	3.41784	Tumor	BLCA
TCGA-CF-A3MI-01	5.03623	Tumor	BLCA
TCGA-E7-A541-01	2.82224	Tumor	BLCA
TCGA-ZF-AA54-01	3.5295	Tumor	BLCA
TCGA-CU-A0YR-11	2.10654	Normal	BLCA
TCGA-XF-AAMZ-01	4.19313	Tumor	BLCA
TCGA-CF-A8HY-01	3.64645	Tumor	BLCA
TCGA-GV-A3QG-01	2.97087	Tumor	BLCA
TCGA-DK-A6B6-01	3.00174	Tumor	BLCA
TCGA-DK-A6B0-01	3.363	Tumor	BLCA
TCGA-E7-A97Q-01	3.22387	Tumor	BLCA
TCGA-2F-A9KP-01	3.84035	Tumor	BLCA
TCGA-FD-A62P-01	3.33389	Tumor	BLCA
TCGA-XF-A8HG-01	3.36787	Tumor	BLCA
TCGA-4Z-AA86-01	3.12847	Tumor	BLCA
TCGA-GD-A6C6-01	4.26325	Tumor	BLCA
TCGA-G2-A2EJ-01	3.09207	Tumor	BLCA
TCGA-UY-A9PD-01	3.64585	Tumor	BLCA
TCGA-S5-A6DX-01	4.646	Tumor	BLCA
TCGA-FD-A3SQ-01	3.0561	Tumor	BLCA
TCGA-DK-AA77-01	3.50717	Tumor	BLCA
TCGA-K4-A6MB-01	2.52526	Tumor	BLCA
TCGA-ZF-AA51-01	2.71733	Tumor	BLCA
TCGA-E7-A7PW-01	3.73785	Tumor	BLCA
TCGA-E7-A85H-01	3.83352	Tumor	BLCA
TCGA-GC-A3WC-11	1.93302	Normal	BLCA
TCGA-XF-AAMR-01	2.60408	Tumor	BLCA
TCGA-FD-A6TG-01	3.19314	Tumor	BLCA
TCGA-2F-A9KO-01	3.54629	Tumor	BLCA
TCGA-HQ-A5ND-01	3.57915	Tumor	BLCA
TCGA-G2-AA3B-01	3.80441	Tumor	BLCA
TCGA-PQ-A6FI-01	3.98018	Tumor	BLCA
TCGA-C4-A0F7-01	3.87226	Tumor	BLCA
TCGA-FD-A5BS-01	3.55325	Tumor	BLCA
TCGA-GV-A3JX-01	3.14675	Tumor	BLCA
TCGA-XF-AAMT-01	3.82441	Tumor	BLCA
TCGA-XF-A9T8-01	3.09802	Tumor	BLCA
TCGA-BT-A20W-11	2.41965	Normal	BLCA
TCGA-4Z-AA7S-01	6.39958	Tumor	BLCA
TCGA-XF-A9SH-01	2.23025	Tumor	BLCA
TCGA-DK-A1AG-01	3.45853	Tumor	BLCA
TCGA-GD-A3OQ-11	2.46355	Normal	BLCA
TCGA-2F-A9KR-01	3.15865	Tumor	BLCA
TCGA-DK-AA6U-01	3.84869	Tumor	BLCA
TCGA-C4-A0F6-01	3.22228	Tumor	BLCA
TCGA-K4-A3WU-01	3.44247	Tumor	BLCA
TCGA-CU-A0YN-01	2.558	Tumor	BLCA
TCGA-FJ-A871-01	4.16415	Tumor	BLCA
TCGA-G2-A2EC-01	2.66363	Tumor	BLCA
TCGA-FD-A5BV-01	3.79001	Tumor	BLCA
TCGA-E7-A7XN-01	3.01614	Tumor	BLCA
TCGA-GU-A764-01	3.25488	Tumor	BLCA
TCGA-XF-AAN8-01	3.55106	Tumor	BLCA
TCGA-XF-A9SZ-01	3.69741	Tumor	BLCA
TCGA-GU-AATO-01	2.99815	Tumor	BLCA
TCGA-ZF-A9RC-01	3.49186	Tumor	BLCA
TCGA-ZF-A9R0-01	2.76418	Tumor	BLCA
TCGA-KQ-A41P-01	3.53923	Tumor	BLCA
TCGA-4Z-AA7W-01	3.91849	Tumor	BLCA
TCGA-HQ-A5NE-01	3.00822	Tumor	BLCA
TCGA-CU-A3KJ-01	2.44568	Tumor	BLCA
TCGA-UY-A8OC-01	2.98513	Tumor	BLCA
TCGA-E7-A3Y1-01	3.37873	Tumor	BLCA
TCGA-XF-AAN5-01	3.17217	Tumor	BLCA
TCGA-G2-AA3D-01	3.07867	Tumor	BLCA
TCGA-GU-A42R-01	2.99769	Tumor	BLCA
TCGA-XF-A9SI-01	3.51596	Tumor	BLCA
TCGA-GV-A3JZ-01	3.16775	Tumor	BLCA
TCGA-E9-A1NI-01	3.62039	Tumor	BRCA
TCGA-A1-A0SP-01	3.577	Tumor	BRCA
TCGA-BH-A1EU-11	2.50335	Normal	BRCA
TCGA-A8-A06X-01	2.94556	Tumor	BRCA
TCGA-E2-A14T-01	2.49529	Tumor	BRCA
TCGA-AC-A8OS-01	2.3576	Tumor	BRCA
TCGA-A8-A09K-01	2.82238	Tumor	BRCA
TCGA-OL-A5RY-01	3.02198	Tumor	BRCA
TCGA-BH-A0DG-01	2.77488	Tumor	BRCA
TCGA-B6-A0I9-01	3.19976	Tumor	BRCA
TCGA-A2-A0CP-01	3.24603	Tumor	BRCA
TCGA-A8-A07S-01	3.10925	Tumor	BRCA
TCGA-AO-A12H-01	2.84091	Tumor	BRCA
TCGA-BH-A203-11	2.24223	Normal	BRCA
TCGA-AR-A1AU-01	2.62361	Tumor	BRCA
TCGA-D8-A1X9-01	3.0696	Tumor	BRCA
TCGA-E9-A1RH-11	1.71828	Normal	BRCA
TCGA-A8-A07R-01	3.98073	Tumor	BRCA
TCGA-AO-A12C-01	2.83961	Tumor	BRCA
TCGA-V7-A7HQ-01	3.81999	Tumor	BRCA
TCGA-A2-A1FZ-01	2.60412	Tumor	BRCA
TCGA-AR-A251-01	3.01429	Tumor	BRCA
TCGA-BH-A18J-11	3.15309	Normal	BRCA
TCGA-EW-A1PF-01	2.69871	Tumor	BRCA
TCGA-BH-A18T-01	3.20107	Tumor	BRCA
TCGA-AR-A24S-01	3.11443	Tumor	BRCA
TCGA-AN-A041-01	2.86677	Tumor	BRCA
TCGA-BH-A0E0-11	2.94685	Normal	BRCA
TCGA-E2-A1LL-01	3.43345	Tumor	BRCA
TCGA-E2-A1IJ-01	2.85451	Tumor	BRCA
TCGA-AR-A24O-01	2.53827	Tumor	BRCA
TCGA-XX-A899-01	2.67685	Tumor	BRCA
TCGA-D8-A1XK-01	2.76874	Tumor	BRCA
TCGA-AC-A5XS-01	3.81048	Tumor	BRCA
TCGA-BH-A18L-01	3.3605	Tumor	BRCA
TCGA-OL-A66J-01	3.30782	Tumor	BRCA
TCGA-PE-A5DD-01	2.72934	Tumor	BRCA
TCGA-AN-A04D-01	3.33899	Tumor	BRCA
TCGA-4H-AAAK-01	3.29821	Tumor	BRCA
TCGA-E9-A5FL-01	3.8545	Tumor	BRCA
TCGA-E9-A24A-01	2.69039	Tumor	BRCA
TCGA-BH-A1FM-01	3.31039	Tumor	BRCA
TCGA-A8-A07C-01	2.97061	Tumor	BRCA
TCGA-AR-A24Q-01	2.85117	Tumor	BRCA
TCGA-AR-A2LE-01	2.50693	Tumor	BRCA
TCGA-AR-A0U4-01	2.96576	Tumor	BRCA
TCGA-GM-A2DN-01	2.98802	Tumor	BRCA
TCGA-A7-A13D-01	2.01679	Tumor	BRCA
TCGA-D8-A1JG-01	3.23028	Tumor	BRCA
TCGA-E2-A570-01	3.63328	Tumor	BRCA
TCGA-A2-A04Q-01	3.62334	Tumor	BRCA
TCGA-A7-A6VV-01	2.95109	Tumor	BRCA
TCGA-E2-A1IG-01	2.87656	Tumor	BRCA
TCGA-E9-A1N6-01	3.29795	Tumor	BRCA
TCGA-E9-A1NC-01	3.36331	Tumor	BRCA
TCGA-A7-A3IZ-01	2.2429	Tumor	BRCA
TCGA-BH-A18U-11	2.72711	Normal	BRCA
TCGA-AN-A0AK-01	3.69523	Tumor	BRCA
TCGA-D8-A1JM-01	3.3399	Tumor	BRCA
TCGA-OL-A5S0-01	3.65048	Tumor	BRCA
TCGA-A8-A06Z-01	3.50842	Tumor	BRCA
TCGA-AQ-A54O-01	3.5892	Tumor	BRCA
TCGA-E2-A15S-01	2.98345	Tumor	BRCA
TCGA-BH-A1ET-11	2.34157	Normal	BRCA
TCGA-BH-A18R-11	2.2427	Normal	BRCA
TCGA-EW-A423-01	3.48238	Tumor	BRCA
TCGA-C8-A273-01	3.13027	Tumor	BRCA
TCGA-OL-A5RV-01	3.41069	Tumor	BRCA
TCGA-AC-A2FM-01	3.13878	Tumor	BRCA
TCGA-AO-A0JM-01	3.68486	Tumor	BRCA
TCGA-BH-A0DP-01	2.79503	Tumor	BRCA
TCGA-A2-A25E-01	3.67295	Tumor	BRCA
TCGA-B6-A2IU-01	2.64222	Tumor	BRCA
TCGA-BH-A18P-01	3.4025	Tumor	BRCA
TCGA-E9-A22B-01	3.34918	Tumor	BRCA
TCGA-A2-A0SW-01	3.64034	Tumor	BRCA
TCGA-E2-A107-01	3.47779	Tumor	BRCA
TCGA-E2-A1B6-01	3.41738	Tumor	BRCA
TCGA-D8-A1XW-01	2.38483	Tumor	BRCA
TCGA-A7-A0DC-01	2.441	Tumor	BRCA
TCGA-EW-A6SD-01	5.27914	Tumor	BRCA
TCGA-AO-A0J3-01	2.59883	Tumor	BRCA
TCGA-A7-A0DC-11	2.70673	Normal	BRCA
TCGA-AN-A03X-01	2.72886	Tumor	BRCA
TCGA-BH-A1FM-11	2.42572	Normal	BRCA
TCGA-A8-A099-01	3.02235	Tumor	BRCA
TCGA-E2-A14Z-01	3.02533	Tumor	BRCA
TCGA-AR-A5QP-01	2.86496	Tumor	BRCA
TCGA-AC-A62X-01	3.91547	Tumor	BRCA
TCGA-BH-A42V-01	3.0966	Tumor	BRCA
TCGA-B6-A0RS-01	3.53245	Tumor	BRCA
TCGA-D8-A1JL-01	2.28874	Tumor	BRCA
TCGA-BH-A0DZ-01	3.057	Tumor	BRCA
TCGA-A8-A06Y-01	3.86765	Tumor	BRCA
TCGA-B6-A1KC-01	3.36665	Tumor	BRCA
TCGA-C8-A135-01	4.0359	Tumor	BRCA
TCGA-5L-AAT1-01	2.88488	Tumor	BRCA
TCGA-AR-A24R-01	3.24455	Tumor	BRCA
TCGA-S3-AA0Z-01	2.71803	Tumor	BRCA
TCGA-D8-A1J8-01	2.9403	Tumor	BRCA
TCGA-A2-A0ER-01	2.00372	Tumor	BRCA
TCGA-E9-A1ND-01	3.08449	Tumor	BRCA
TCGA-GI-A2C8-11	1.39036	Normal	BRCA
TCGA-A2-A1G1-01	3.18001	Tumor	BRCA
TCGA-A2-A0SU-01	2.59076	Tumor	BRCA
TCGA-E2-A1LB-01	3.17073	Tumor	BRCA
TCGA-E9-A1RD-01	3.0059	Tumor	BRCA
TCGA-OL-A6VQ-01	2.75225	Tumor	BRCA
TCGA-AQ-A04J-01	2.83065	Tumor	BRCA
TCGA-AQ-A1H3-01	2.85266	Tumor	BRCA
TCGA-A2-A259-01	3.78847	Tumor	BRCA
TCGA-WT-AB44-01	4.22337	Tumor	BRCA
TCGA-B6-A0IN-01	2.60008	Tumor	BRCA
TCGA-E9-A1R3-01	2.75969	Tumor	BRCA
TCGA-A8-A086-01	2.97514	Tumor	BRCA
TCGA-AC-A3BB-01	3.07363	Tumor	BRCA
TCGA-AC-A2QI-01	2.8251	Tumor	BRCA
TCGA-BH-A1F5-01	2.61986	Tumor	BRCA
TCGA-AC-A3HN-01	2.68307	Tumor	BRCA
TCGA-BH-A1FG-01	3.47159	Tumor	BRCA
TCGA-BH-A0DV-01	2.6624	Tumor	BRCA
TCGA-UL-AAZ6-01	3.97316	Tumor	BRCA
TCGA-AR-A255-01	3.30378	Tumor	BRCA
TCGA-LD-A7W6-01	2.80223	Tumor	BRCA
TCGA-AR-A24Z-01	3.05541	Tumor	BRCA
TCGA-A1-A0SO-01	2.76574	Tumor	BRCA
TCGA-A2-A3XS-01	3.41568	Tumor	BRCA
TCGA-D8-A1X6-01	3.25407	Tumor	BRCA
TCGA-BH-A0HF-01	2.96094	Tumor	BRCA
TCGA-A7-A3J0-01	2.69718	Tumor	BRCA
TCGA-AC-A23C-01	3.1496	Tumor	BRCA
TCGA-LL-A442-01	2.35422	Tumor	BRCA
TCGA-S3-A6ZH-01	3.23299	Tumor	BRCA
TCGA-AC-A8OR-01	3.21659	Tumor	BRCA
TCGA-AR-A1AX-01	2.81624	Tumor	BRCA
TCGA-D8-A1XO-01	2.47665	Tumor	BRCA
TCGA-E9-A1R2-01	3.44129	Tumor	BRCA
TCGA-D8-A27M-01	2.96066	Tumor	BRCA
TCGA-AN-A0FY-01	3.17623	Tumor	BRCA
TCGA-BH-A0DX-01	3.12648	Tumor	BRCA
TCGA-EW-A1IY-01	2.53794	Tumor	BRCA
TCGA-A2-A04N-01	3.20974	Tumor	BRCA
TCGA-A2-A0YF-01	3.08395	Tumor	BRCA
TCGA-PE-A5DE-01	2.75708	Tumor	BRCA
TCGA-BH-A1FN-11	2.83822	Normal	BRCA
TCGA-EW-A1J5-01	2.8284	Tumor	BRCA
TCGA-AO-A0JE-01	3.50318	Tumor	BRCA
TCGA-BH-A1FN-01	2.62391	Tumor	BRCA
TCGA-BH-A18V-01	2.58605	Tumor	BRCA
TCGA-AC-A23H-11	2.38058	Normal	BRCA
TCGA-BH-A0BF-01	3.02689	Tumor	BRCA
TCGA-B6-A409-01	3.53188	Tumor	BRCA
TCGA-A2-A0CL-01	3.15609	Tumor	BRCA
TCGA-A2-A0CO-01	2.68077	Tumor	BRCA
TCGA-E2-A158-11	1.75362	Normal	BRCA
TCGA-AC-A3QP-01	3.54239	Tumor	BRCA
TCGA-AC-A2QJ-01	3.91934	Tumor	BRCA
TCGA-B6-A0RM-01	3.24066	Tumor	BRCA
TCGA-D8-A1JS-01	4.1258	Tumor	BRCA
TCGA-E9-A1RB-11	1.91104	Normal	BRCA
TCGA-A7-A26J-01	2.50257	Tumor	BRCA
TCGA-A7-A13H-01	2.82958	Tumor	BRCA
TCGA-AO-A126-01	3.27813	Tumor	BRCA
TCGA-BH-A6R8-01	3.23408	Tumor	BRCA
TCGA-A7-A0DB-01	1.97884	Tumor	BRCA
TCGA-AC-A3TM-01	3.6942	Tumor	BRCA
TCGA-AR-A0TQ-01	3.67034	Tumor	BRCA
TCGA-GM-A2DH-01	2.47627	Tumor	BRCA
TCGA-B6-A0RI-01	2.72639	Tumor	BRCA
TCGA-A2-A1G0-01	2.72784	Tumor	BRCA
TCGA-A2-A1FX-01	3.46126	Tumor	BRCA
TCGA-A7-A26G-01	2.48015	Tumor	BRCA
TCGA-E2-A1LI-01	3.34084	Tumor	BRCA
TCGA-A8-A08P-01	3.57271	Tumor	BRCA
TCGA-E2-A1IN-01	3.60286	Tumor	BRCA
TCGA-BH-A0HA-01	3.14569	Tumor	BRCA
TCGA-AO-A1KR-01	4.25634	Tumor	BRCA
TCGA-3C-AALK-01	2.92017	Tumor	BRCA
TCGA-BH-A0BV-01	2.58567	Tumor	BRCA
TCGA-E2-A1IH-01	3.48061	Tumor	BRCA
TCGA-XX-A89A-01	2.98766	Tumor	BRCA
TCGA-E9-A1RH-01	3.29971	Tumor	BRCA
TCGA-A8-A085-01	3.21764	Tumor	BRCA
TCGA-E9-A1N3-01	3.00599	Tumor	BRCA
TCGA-BH-A1EW-11	2.72482	Normal	BRCA
TCGA-D8-A13Y-01	3.47118	Tumor	BRCA
TCGA-AO-A0JB-01	3.31427	Tumor	BRCA
TCGA-AC-A6IV-01	2.69663	Tumor	BRCA
TCGA-A8-A09M-01	3.40245	Tumor	BRCA
TCGA-BH-A0GY-01	3.69229	Tumor	BRCA
TCGA-AR-A2LL-01	3.2416	Tumor	BRCA
TCGA-BH-A208-01	5.01238	Tumor	BRCA
TCGA-E2-A15I-11	1.43626	Normal	BRCA
TCGA-EW-A1PE-01	2.27183	Tumor	BRCA
TCGA-AO-A125-01	3.61956	Tumor	BRCA
TCGA-E2-A1B1-01	2.7511	Tumor	BRCA
TCGA-BH-A0C0-01	3.09777	Tumor	BRCA
TCGA-A7-A26I-01	1.9729	Tumor	BRCA
TCGA-AO-A0JJ-01	3.05586	Tumor	BRCA
TCGA-AR-A2LH-01	3.01799	Tumor	BRCA
TCGA-A2-A3XW-01	3.09102	Tumor	BRCA
TCGA-AR-A0TS-01	2.4629	Tumor	BRCA
TCGA-BH-A0AV-01	2.50322	Tumor	BRCA
TCGA-A8-A07B-01	2.49649	Tumor	BRCA
TCGA-LL-A73Z-01	2.96339	Tumor	BRCA
TCGA-BH-A0BA-11	2.47388	Normal	BRCA
TCGA-BH-A0B3-11	2.43691	Normal	BRCA
TCGA-B6-A402-01	3.44426	Tumor	BRCA
TCGA-AR-A0TT-01	3.19467	Tumor	BRCA
TCGA-EW-A6SB-01	3.64844	Tumor	BRCA
TCGA-AC-A2FB-01	2.50728	Tumor	BRCA
TCGA-AC-A62V-01	3.86128	Tumor	BRCA
TCGA-D8-A1XQ-01	3.16222	Tumor	BRCA
TCGA-BH-A0DD-01	3.14269	Tumor	BRCA
TCGA-Z7-A8R6-01	3.4807	Tumor	BRCA
TCGA-OL-A5DA-01	2.81384	Tumor	BRCA
TCGA-WT-AB41-01	4.00655	Tumor	BRCA
TCGA-E2-A1LA-01	3.89545	Tumor	BRCA
TCGA-AR-A24N-01	2.7444	Tumor	BRCA
TCGA-E9-A3QA-01	4.11004	Tumor	BRCA
TCGA-BH-A0DO-11	2.6973	Normal	BRCA
TCGA-E2-A15J-01	3.43348	Tumor	BRCA
TCGA-LL-A73Y-01	2.65747	Tumor	BRCA
TCGA-A2-A4RY-01	2.73009	Tumor	BRCA
TCGA-D8-A1XU-01	2.77848	Tumor	BRCA
TCGA-E2-A1LS-11	1.78729	Normal	BRCA
TCGA-AN-A0FJ-01	3.4574	Tumor	BRCA
TCGA-BH-A0DK-01	2.53895	Tumor	BRCA
TCGA-B6-A0IJ-01	2.79113	Tumor	BRCA
TCGA-LL-A7SZ-01	4.67479	Tumor	BRCA
TCGA-C8-A26Y-01	2.27284	Tumor	BRCA
TCGA-GI-A2C9-11	2.71912	Normal	BRCA
TCGA-BH-A0BQ-11	2.91306	Normal	BRCA
TCGA-A8-A06R-01	2.5939	Tumor	BRCA
TCGA-AO-A128-01	2.61547	Tumor	BRCA
TCGA-E2-A1BC-01	2.63862	Tumor	BRCA
TCGA-A7-A0CE-11	3.07859	Normal	BRCA
TCGA-B6-A0I6-01	2.57514	Tumor	BRCA
TCGA-BH-A1ET-01	2.79725	Tumor	BRCA
TCGA-A2-A04V-01	2.87845	Tumor	BRCA
TCGA-A7-A2KD-01	3.30114	Tumor	BRCA
TCGA-A7-A0CE-01	3.47697	Tumor	BRCA
TCGA-D8-A1JE-01	3.0062	Tumor	BRCA
TCGA-B6-A0WX-01	3.8988	Tumor	BRCA
TCGA-A7-A4SB-01	2.73249	Tumor	BRCA
TCGA-EW-A1J1-01	2.62538	Tumor	BRCA
TCGA-A2-A0YM-01	3.16613	Tumor	BRCA
TCGA-A8-A0A4-01	3.0369	Tumor	BRCA
TCGA-A2-A0EM-01	2.99799	Tumor	BRCA
TCGA-AR-A24X-01	3.54601	Tumor	BRCA
TCGA-C8-A132-01	2.57206	Tumor	BRCA
TCGA-AN-A049-01	2.79352	Tumor	BRCA
TCGA-A2-A0SY-01	2.75942	Tumor	BRCA
TCGA-B6-A0RU-01	2.61042	Tumor	BRCA
TCGA-AR-A0TX-01	4.57496	Tumor	BRCA
TCGA-BH-A0HQ-01	3.18269	Tumor	BRCA
TCGA-E2-A15C-01	2.59823	Tumor	BRCA
TCGA-AQ-A54N-01	3.82546	Tumor	BRCA
TCGA-A8-A07I-01	3.05932	Tumor	BRCA
TCGA-B6-A1KI-01	3.15257	Tumor	BRCA
TCGA-B6-A0RH-01	4.34806	Tumor	BRCA
TCGA-BH-A5IZ-01	2.59283	Tumor	BRCA
TCGA-AN-A0XU-01	3.64037	Tumor	BRCA
TCGA-LD-A74U-01	2.84382	Tumor	BRCA
TCGA-B6-A401-01	3.38898	Tumor	BRCA
TCGA-PL-A8LV-01	2.63178	Tumor	BRCA
TCGA-BH-A0C3-11	2.59756	Normal	BRCA
TCGA-BH-A0BR-01	2.89779	Tumor	BRCA
TCGA-A8-A07G-01	3.13528	Tumor	BRCA
TCGA-A2-A0EN-01	2.94334	Tumor	BRCA
TCGA-OK-A5Q2-01	3.08996	Tumor	BRCA
TCGA-A8-A084-01	2.71772	Tumor	BRCA
TCGA-BH-A0DS-01	3.11203	Tumor	BRCA
TCGA-A8-A09I-01	3.80962	Tumor	BRCA
TCGA-GM-A3XL-01	3.46214	Tumor	BRCA
TCGA-W8-A86G-01	3.19161	Tumor	BRCA
TCGA-AO-A12F-01	3.73086	Tumor	BRCA
TCGA-BH-A0HK-01	2.85257	Tumor	BRCA
TCGA-A8-A06Q-01	3.50638	Tumor	BRCA
TCGA-BH-A42U-01	3.47251	Tumor	BRCA
TCGA-BH-A0BW-11	2.87094	Normal	BRCA
TCGA-AQ-A04L-01	6.1543	Tumor	BRCA
TCGA-AR-A1AO-01	3.36793	Tumor	BRCA
TCGA-Z7-A8R5-01	3.86823	Tumor	BRCA
TCGA-B6-A0I1-01	4.18982	Tumor	BRCA
TCGA-E9-A1N6-11	2.83951	Normal	BRCA
TCGA-EW-A1PA-01	3.17081	Tumor	BRCA
TCGA-BH-A0W4-01	2.95004	Tumor	BRCA
TCGA-A2-A3XZ-01	3.42355	Tumor	BRCA
TCGA-A7-A26H-01	3.00133	Tumor	BRCA
TCGA-E2-A1B0-01	2.95925	Tumor	BRCA
TCGA-BH-A1EU-01	2.52155	Tumor	BRCA
TCGA-AC-A23H-01	3.44077	Tumor	BRCA
TCGA-EW-A1P4-01	2.76937	Tumor	BRCA
TCGA-E2-A10E-01	3.08872	Tumor	BRCA
TCGA-EW-A1P0-01	2.97171	Tumor	BRCA
TCGA-EW-A6S9-01	3.01152	Tumor	BRCA
TCGA-A2-A25B-01	3.45466	Tumor	BRCA
TCGA-LL-A6FR-01	3.13124	Tumor	BRCA
TCGA-AR-A5QM-01	3.27305	Tumor	BRCA
TCGA-BH-A18Q-11	2.39029	Normal	BRCA
TCGA-EW-A1P5-01	3.11914	Tumor	BRCA
TCGA-E2-A14O-01	4.35704	Tumor	BRCA
TCGA-AN-A0AR-01	3.06832	Tumor	BRCA
TCGA-E9-A22D-01	3.40128	Tumor	BRCA
TCGA-A2-A0CS-01	3.17035	Tumor	BRCA
TCGA-E2-A1IF-01	3.40105	Tumor	BRCA
TCGA-BH-A0DZ-11	3.34261	Normal	BRCA
TCGA-E2-A1IE-01	2.99055	Tumor	BRCA
TCGA-BH-A0BW-01	2.44192	Tumor	BRCA
TCGA-E2-A1AZ-01	3.08647	Tumor	BRCA
TCGA-D8-A27N-01	3.14542	Tumor	BRCA
TCGA-A2-A0CT-01	3.38181	Tumor	BRCA
TCGA-A8-A09R-01	2.89653	Tumor	BRCA
TCGA-B6-A0RE-01	3.23404	Tumor	BRCA
TCGA-E9-A249-01	3.57537	Tumor	BRCA
TCGA-E2-A1B5-01	2.91566	Tumor	BRCA
TCGA-A2-A25A-01	2.65671	Tumor	BRCA
TCGA-AO-A03O-01	4.71827	Tumor	BRCA
TCGA-E9-A22A-01	3.3196	Tumor	BRCA
TCGA-BH-A1EV-11	2.39945	Normal	BRCA
TCGA-BH-A0GZ-01	3.29422	Tumor	BRCA
TCGA-BH-A1FD-01	3.52292	Tumor	BRCA
TCGA-A1-A0SH-01	2.4008	Tumor	BRCA
TCGA-E2-A10A-01	2.83043	Tumor	BRCA
TCGA-B6-A0IO-01	3.62207	Tumor	BRCA
TCGA-BH-A1FR-01	2.47846	Tumor	BRCA
TCGA-D8-A143-01	2.86913	Tumor	BRCA
TCGA-AO-A03R-01	3.32152	Tumor	BRCA
TCGA-BH-A0DQ-11	2.5402	Normal	BRCA
TCGA-BH-A0BV-11	2.74045	Normal	BRCA
TCGA-BH-A0E0-01	2.59866	Tumor	BRCA
TCGA-A8-A0AD-01	3.02334	Tumor	BRCA
TCGA-GM-A2DI-01	2.86897	Tumor	BRCA
TCGA-E9-A6HE-01	3.94546	Tumor	BRCA
TCGA-BH-A0B3-01	2.99715	Tumor	BRCA
TCGA-AR-A0TU-01	3.79206	Tumor	BRCA
TCGA-LQ-A4E4-01	3.12251	Tumor	BRCA
TCGA-PL-A8LY-01	3.71186	Tumor	BRCA
TCGA-BH-A1FU-01	3.19111	Tumor	BRCA
TCGA-A8-A09D-01	4.80735	Tumor	BRCA
TCGA-B6-A3ZX-01	2.89175	Tumor	BRCA
TCGA-A7-A5ZV-01	3.26848	Tumor	BRCA
TCGA-BH-A0AY-01	3.07819	Tumor	BRCA
TCGA-A7-A4SD-01	2.96884	Tumor	BRCA
TCGA-AO-A03L-01	3.53702	Tumor	BRCA
TCGA-A2-A0EX-01	2.98292	Tumor	BRCA
TCGA-GM-A2DM-01	2.95252	Tumor	BRCA
TCGA-BH-A0DO-01	2.66907	Tumor	BRCA
TCGA-HN-A2OB-01	2.54766	Tumor	BRCA
TCGA-A2-A0CM-01	3.01217	Tumor	BRCA
TCGA-A2-A4S0-01	2.67001	Tumor	BRCA
TCGA-BH-A0H9-01	2.95857	Tumor	BRCA
TCGA-B6-A0IP-01	3.21547	Tumor	BRCA
TCGA-C8-A12X-01	3.47672	Tumor	BRCA
TCGA-AN-A0AL-01	2.76321	Tumor	BRCA
TCGA-LD-A9QF-01	3.00945	Tumor	BRCA
TCGA-BH-A0DG-11	2.36525	Normal	BRCA
TCGA-E2-A152-01	2.84195	Tumor	BRCA
TCGA-BH-A1FE-06	2.88424	Tumor	BRCA
TCGA-BH-A18N-01	2.85917	Tumor	BRCA
TCGA-C8-A1HN-01	3.32887	Tumor	BRCA
TCGA-AN-A0FK-01	3.66892	Tumor	BRCA
TCGA-B6-A0IE-01	4.32404	Tumor	BRCA
TCGA-B6-A400-01	3.2616	Tumor	BRCA
TCGA-GM-A2DB-01	3.12283	Tumor	BRCA
TCGA-AC-A2FK-01	2.45022	Tumor	BRCA
TCGA-BH-A0HU-01	3.80487	Tumor	BRCA
TCGA-D8-A140-01	2.63865	Tumor	BRCA
TCGA-A7-A0CD-01	3.34288	Tumor	BRCA
TCGA-D8-A1JF-01	3.19133	Tumor	BRCA
TCGA-BH-A208-11	2.84998	Normal	BRCA
TCGA-A2-A4S1-01	2.63704	Tumor	BRCA
TCGA-5T-A9QA-01	4.15864	Tumor	BRCA
TCGA-AR-A2LK-01	3.19663	Tumor	BRCA
TCGA-AR-A1AH-01	4.20797	Tumor	BRCA
TCGA-AR-A254-01	3.72616	Tumor	BRCA
TCGA-E2-A1IO-01	3.5098	Tumor	BRCA
TCGA-S3-A6ZF-01	3.27987	Tumor	BRCA
TCGA-B6-A0IB-01	3.56692	Tumor	BRCA
TCGA-A8-A07J-01	2.55707	Tumor	BRCA
TCGA-AN-A0FV-01	3.15839	Tumor	BRCA
TCGA-AN-A0XP-01	3.32789	Tumor	BRCA
TCGA-A8-A08Z-01	3.07015	Tumor	BRCA
TCGA-E9-A226-01	2.79656	Tumor	BRCA
TCGA-AR-A1AW-01	2.83405	Tumor	BRCA
TCGA-GI-A2C9-01	3.55523	Tumor	BRCA
TCGA-EW-A6SA-01	3.57628	Tumor	BRCA
TCGA-E9-A1NG-01	2.63244	Tumor	BRCA
TCGA-A8-A07L-01	3.33943	Tumor	BRCA
TCGA-E2-A15L-01	2.99948	Tumor	BRCA
TCGA-D8-A1JI-01	3.42915	Tumor	BRCA
TCGA-GM-A2DO-01	2.91401	Tumor	BRCA
TCGA-EW-A1P6-01	3.55817	Tumor	BRCA
TCGA-BH-A1F0-11	2.49614	Normal	BRCA
TCGA-AR-A1AI-01	2.89502	Tumor	BRCA
TCGA-AR-A0U3-01	3.18651	Tumor	BRCA
TCGA-A2-A0ES-01	2.557	Tumor	BRCA
TCGA-BH-A18K-11	2.19458	Normal	BRCA
TCGA-A8-A06P-01	3.09515	Tumor	BRCA
TCGA-S3-AA12-01	2.85467	Tumor	BRCA
TCGA-E9-A1N5-11	2.94229	Normal	BRCA
TCGA-E9-A3Q9-01	2.60074	Tumor	BRCA
TCGA-BH-A0HX-01	4.16831	Tumor	BRCA
TCGA-AC-A3W7-01	2.66337	Tumor	BRCA
TCGA-AO-A124-01	3.18175	Tumor	BRCA
TCGA-AC-A5XU-01	3.03099	Tumor	BRCA
TCGA-LL-A6FQ-01	3.84605	Tumor	BRCA
TCGA-AQ-A1H2-01	3.14787	Tumor	BRCA
TCGA-BH-A0DQ-01	2.78875	Tumor	BRCA
TCGA-E2-A106-01	3.14152	Tumor	BRCA
TCGA-A2-A25F-01	2.81265	Tumor	BRCA
TCGA-AN-A0AT-01	3.05899	Tumor	BRCA
TCGA-D8-A27T-01	3.21275	Tumor	BRCA
TCGA-A2-A04X-01	3.85676	Tumor	BRCA
TCGA-A2-A3XT-01	2.64423	Tumor	BRCA
TCGA-AR-A0TY-01	3.84581	Tumor	BRCA
TCGA-A2-A0YG-01	3.52407	Tumor	BRCA
TCGA-B6-A0WZ-01	3.19816	Tumor	BRCA
TCGA-A7-A5ZX-01	2.58258	Tumor	BRCA
TCGA-AC-A23G-01	2.70457	Tumor	BRCA
TCGA-GM-A2DA-01	2.81545	Tumor	BRCA
TCGA-B6-A0X1-01	2.62339	Tumor	BRCA
TCGA-AO-A12E-01	3.21731	Tumor	BRCA
TCGA-AR-A250-01	3.27551	Tumor	BRCA
TCGA-A8-A06O-01	3.54626	Tumor	BRCA
TCGA-AO-A12G-01	3.15619	Tumor	BRCA
TCGA-A7-A3IY-01	3.17968	Tumor	BRCA
TCGA-E2-A1IG-11	2.347	Normal	BRCA
TCGA-BH-A1EY-01	2.32337	Tumor	BRCA
TCGA-A8-A079-01	3.29122	Tumor	BRCA
TCGA-AO-A03P-01	3.33497	Tumor	BRCA
TCGA-E2-A572-01	3.99264	Tumor	BRCA
TCGA-A2-A0YH-01	3.39751	Tumor	BRCA
TCGA-E2-A15G-01	3.142	Tumor	BRCA
TCGA-C8-A12M-01	2.52561	Tumor	BRCA
TCGA-AR-A0TV-01	3.82958	Tumor	BRCA
TCGA-A7-A13G-01	2.31434	Tumor	BRCA
TCGA-A8-A07E-01	2.91488	Tumor	BRCA
TCGA-E9-A1N9-01	3.41215	Tumor	BRCA
TCGA-BH-A0H3-01	3.18824	Tumor	BRCA
TCGA-AR-A1AY-01	3.54068	Tumor	BRCA
TCGA-A2-A0D4-01	3.3001	Tumor	BRCA
TCGA-E9-A5UO-01	2.85853	Tumor	BRCA
TCGA-GM-A2DL-01	2.97671	Tumor	BRCA
TCGA-EW-A1PD-01	2.38629	Tumor	BRCA
TCGA-A1-A0SI-01	2.75466	Tumor	BRCA
TCGA-A2-A0CV-01	3.55827	Tumor	BRCA
TCGA-E2-A15E-06	2.51431	Tumor	BRCA
TCGA-AO-A12B-01	3.14933	Tumor	BRCA
TCGA-B6-A408-01	3.45604	Tumor	BRCA
TCGA-OL-A5D7-01	3.74227	Tumor	BRCA
TCGA-A2-A0EW-01	2.25626	Tumor	BRCA
TCGA-A2-A0T4-01	2.94121	Tumor	BRCA
TCGA-C8-A131-01	3.32562	Tumor	BRCA
TCGA-BH-A1EN-01	2.76481	Tumor	BRCA
TCGA-D8-A3Z5-01	2.72437	Tumor	BRCA
TCGA-E9-A247-01	3.89571	Tumor	BRCA
TCGA-C8-A12Q-01	2.54735	Tumor	BRCA
TCGA-E2-A1BD-01	3.11938	Tumor	BRCA
TCGA-E9-A1RI-01	3.26419	Tumor	BRCA
TCGA-BH-A18M-11	2.32975	Normal	BRCA
TCGA-E2-A105-01	2.88946	Tumor	BRCA
TCGA-D8-A1JK-01	3.36466	Tumor	BRCA
TCGA-E9-A1N9-11	2.56026	Normal	BRCA
TCGA-BH-A0BJ-01	2.64583	Tumor	BRCA
TCGA-S3-AA14-01	3.10235	Tumor	BRCA
TCGA-C8-A26V-01	3.07202	Tumor	BRCA
TCGA-BH-A1FB-01	2.66789	Tumor	BRCA
TCGA-D8-A1JP-01	2.58981	Tumor	BRCA
TCGA-E2-A14X-01	3.09266	Tumor	BRCA
TCGA-BH-A0E2-01	4.97184	Tumor	BRCA
TCGA-PL-A8LZ-01	3.32586	Tumor	BRCA
TCGA-LL-A740-01	3.31094	Tumor	BRCA
TCGA-BH-A0AZ-11	2.30931	Normal	BRCA
TCGA-D8-A1X7-01	2.91667	Tumor	BRCA
TCGA-AO-A0JD-01	3.54266	Tumor	BRCA
TCGA-D8-A1X5-01	2.80193	Tumor	BRCA
TCGA-E9-A22E-01	2.80393	Tumor	BRCA
TCGA-AC-A23E-01	3.11445	Tumor	BRCA
TCGA-AR-A0U2-01	3.16278	Tumor	BRCA
TCGA-A2-A1FV-01	2.68506	Tumor	BRCA
TCGA-A8-A09B-01	3.18133	Tumor	BRCA
TCGA-AN-A0XO-01	3.20518	Tumor	BRCA
TCGA-A7-A425-01	3.34671	Tumor	BRCA
TCGA-BH-A0DD-11	1.84186	Normal	BRCA
TCGA-A2-A0CZ-01	2.71467	Tumor	BRCA
TCGA-GM-A3NY-01	3.23774	Tumor	BRCA
TCGA-AR-A0U0-01	2.78459	Tumor	BRCA
TCGA-AR-A24P-01	2.74039	Tumor	BRCA
TCGA-AN-A0G0-01	3.0118	Tumor	BRCA
TCGA-AN-A0AM-01	3.27054	Tumor	BRCA
TCGA-BH-A0E6-01	3.63754	Tumor	BRCA
TCGA-E9-A248-01	2.5504	Tumor	BRCA
TCGA-B6-A1KN-01	3.12156	Tumor	BRCA
TCGA-LL-A9Q3-01	3.60643	Tumor	BRCA
TCGA-A8-A08B-01	3.41224	Tumor	BRCA
TCGA-A1-A0SG-01	2.96276	Tumor	BRCA
TCGA-BH-A0H0-01	3.41015	Tumor	BRCA
TCGA-D8-A1XR-01	3.30965	Tumor	BRCA
TCGA-C8-A12P-01	3.3389	Tumor	BRCA
TCGA-BH-A0BJ-11	2.82753	Normal	BRCA
TCGA-LL-A50Y-01	3.33863	Tumor	BRCA
TCGA-AO-A03N-01	3.42125	Tumor	BRCA
TCGA-E2-A1IU-01	2.71808	Tumor	BRCA
TCGA-EW-A1IX-01	2.2901	Tumor	BRCA
TCGA-A2-A0EV-01	2.67746	Tumor	BRCA
TCGA-BH-A0BT-11	2.94984	Normal	BRCA
TCGA-AC-A3W5-01	3.37958	Tumor	BRCA
TCGA-AR-A2LN-01	2.21423	Tumor	BRCA
TCGA-E9-A1QZ-01	2.95685	Tumor	BRCA
TCGA-BH-A8FY-01	3.33517	Tumor	BRCA
TCGA-AC-A6IX-06	2.72362	Tumor	BRCA
TCGA-AR-A1AL-01	2.84591	Tumor	BRCA
TCGA-BH-A42T-01	3.91495	Tumor	BRCA
TCGA-BH-A0B9-01	3.52566	Tumor	BRCA
TCGA-BH-A0BS-11	3.1124	Normal	BRCA
TCGA-AO-A0J8-01	3.02238	Tumor	BRCA
TCGA-BH-A2L8-01	3.23558	Tumor	BRCA
TCGA-E9-A1N5-01	2.98548	Tumor	BRCA
TCGA-A8-A075-01	3.45935	Tumor	BRCA
TCGA-AN-A0FZ-01	2.99091	Tumor	BRCA
TCGA-D8-A1XJ-01	3.29581	Tumor	BRCA
TCGA-E2-A15F-01	3.25228	Tumor	BRCA
TCGA-A2-A0EP-01	2.99553	Tumor	BRCA
TCGA-BH-A18K-01	3.66528	Tumor	BRCA
TCGA-AR-A5QN-01	2.65975	Tumor	BRCA
TCGA-E9-A244-01	2.8106	Tumor	BRCA
TCGA-A8-A0A2-01	2.79161	Tumor	BRCA
TCGA-B6-A40C-01	3.14973	Tumor	BRCA
TCGA-AR-A2LQ-01	2.59642	Tumor	BRCA
TCGA-EW-A1J6-01	3.71004	Tumor	BRCA
TCGA-EW-A1IZ-01	3.10101	Tumor	BRCA
TCGA-AC-A2FG-01	3.03193	Tumor	BRCA
TCGA-A8-A09Z-01	2.69784	Tumor	BRCA
TCGA-EW-A1P1-01	3.02508	Tumor	BRCA
TCGA-A8-A0A9-01	3.41196	Tumor	BRCA
TCGA-BH-A0DT-01	2.88379	Tumor	BRCA
TCGA-A2-A0T2-01	3.34707	Tumor	BRCA
TCGA-A7-A4SA-01	2.73724	Tumor	BRCA
TCGA-D8-A27F-01	2.48169	Tumor	BRCA
TCGA-D8-A146-01	2.76935	Tumor	BRCA
TCGA-D8-A27E-01	2.97156	Tumor	BRCA
TCGA-C8-A138-01	3.6579	Tumor	BRCA
TCGA-E2-A14V-01	3.25054	Tumor	BRCA
TCGA-AC-A5EH-01	2.81819	Tumor	BRCA
TCGA-A2-A0YL-01	2.82953	Tumor	BRCA
TCGA-E2-A1LK-01	3.21668	Tumor	BRCA
TCGA-D8-A13Z-01	3.24265	Tumor	BRCA
TCGA-D8-A27V-01	3.73364	Tumor	BRCA
TCGA-EW-A3U0-01	2.00932	Tumor	BRCA
TCGA-A2-A4S2-01	3.10295	Tumor	BRCA
TCGA-D8-A1XV-01	3.12183	Tumor	BRCA
TCGA-BH-A1F0-01	2.87686	Tumor	BRCA
TCGA-AN-A0FT-01	4.0682	Tumor	BRCA
TCGA-A7-A0D9-11	1.94204	Normal	BRCA
TCGA-E2-A15K-01	3.13083	Tumor	BRCA
TCGA-BH-A0DL-01	3.12613	Tumor	BRCA
TCGA-A2-A0EY-01	3.10838	Tumor	BRCA
TCGA-B6-A0IG-01	2.9058	Tumor	BRCA
TCGA-BH-A0HI-01	2.79502	Tumor	BRCA
TCGA-E2-A576-01	4.26962	Tumor	BRCA
TCGA-BH-A201-01	3.16379	Tumor	BRCA
TCGA-D8-A1JB-01	2.86424	Tumor	BRCA
TCGA-A1-A0SN-01	3.10786	Tumor	BRCA
TCGA-A8-A08A-01	3.34161	Tumor	BRCA
TCGA-A2-A0YI-01	2.73164	Tumor	BRCA
TCGA-AR-A1AN-01	3.23155	Tumor	BRCA
TCGA-AR-A2LM-01	2.40919	Tumor	BRCA
TCGA-AR-A5QQ-01	3.60642	Tumor	BRCA
TCGA-AR-A0TR-01	3.33864	Tumor	BRCA
TCGA-GM-A3XG-01	3.35075	Tumor	BRCA
TCGA-BH-A1FC-01	3.34016	Tumor	BRCA
TCGA-A2-A0D1-01	2.689	Tumor	BRCA
TCGA-EW-A1P7-01	2.56047	Tumor	BRCA
TCGA-AR-A1AP-01	2.57633	Tumor	BRCA
TCGA-E2-A150-01	2.81587	Tumor	BRCA
TCGA-EW-A2FW-01	3.42386	Tumor	BRCA
TCGA-AR-A1AV-01	3.3744	Tumor	BRCA
TCGA-A2-A0T1-01	2.99854	Tumor	BRCA
TCGA-BH-A0BM-11	2.89813	Normal	BRCA
TCGA-BH-A0C0-11	2.61707	Normal	BRCA
TCGA-AO-A0JF-01	2.417	Tumor	BRCA
TCGA-OL-A6VR-01	3.26925	Tumor	BRCA
TCGA-A8-A090-01	3.5376	Tumor	BRCA
TCGA-BH-A0BG-01	2.70804	Tumor	BRCA
TCGA-AO-A1KP-01	3.04824	Tumor	BRCA
TCGA-LL-A441-01	3.1617	Tumor	BRCA
TCGA-C8-A133-01	3.15733	Tumor	BRCA
TCGA-BH-A8FZ-01	3.28286	Tumor	BRCA
TCGA-E2-A1II-01	3.64168	Tumor	BRCA
TCGA-EW-A6SC-01	3.3973	Tumor	BRCA
TCGA-AN-A0XT-01	2.43944	Tumor	BRCA
TCGA-BH-A0RX-01	3.84038	Tumor	BRCA
TCGA-A8-A08X-01	3.31811	Tumor	BRCA
TCGA-AO-A03V-01	2.96144	Tumor	BRCA
TCGA-EW-A1PH-01	3.30434	Tumor	BRCA
TCGA-A2-A0ST-01	2.94541	Tumor	BRCA
TCGA-BH-A0BC-01	2.89051	Tumor	BRCA
TCGA-E9-A1NH-01	2.57537	Tumor	BRCA
TCGA-B6-A0X5-01	3.008	Tumor	BRCA
TCGA-AC-A4ZE-01	2.60515	Tumor	BRCA
TCGA-A8-A07Z-01	3.16284	Tumor	BRCA
TCGA-OL-A66P-01	3.40305	Tumor	BRCA
TCGA-E2-A1LE-01	3.17914	Tumor	BRCA
TCGA-C8-A8HR-01	3.07313	Tumor	BRCA
TCGA-BH-A0H7-11	3.1141	Normal	BRCA
TCGA-A8-A09T-01	2.9937	Tumor	BRCA
TCGA-BH-A0HB-01	3.68497	Tumor	BRCA
TCGA-A8-A08G-01	3.07098	Tumor	BRCA
TCGA-A2-A0EQ-01	3.23645	Tumor	BRCA
TCGA-A8-A081-01	3.47534	Tumor	BRCA
TCGA-AO-A1KO-01	2.86256	Tumor	BRCA
TCGA-BH-A0HW-01	3.45185	Tumor	BRCA
TCGA-OL-A66H-01	3.33877	Tumor	BRCA
TCGA-A2-A0T0-01	3.31411	Tumor	BRCA
TCGA-A7-A0DB-11	1.93369	Normal	BRCA
TCGA-AN-A04C-01	4.04937	Tumor	BRCA
TCGA-E2-A573-01	3.02847	Tumor	BRCA
TCGA-AN-A0XS-01	2.96896	Tumor	BRCA
TCGA-D8-A3Z6-01	3.27259	Tumor	BRCA
TCGA-EW-A3E8-01	2.96008	Tumor	BRCA
TCGA-C8-A137-01	3.19938	Tumor	BRCA
TCGA-GM-A4E0-01	2.65565	Tumor	BRCA
TCGA-E2-A1B4-01	3.03312	Tumor	BRCA
TCGA-EW-A2FS-01	3.49312	Tumor	BRCA
TCGA-S3-A6ZG-01	3.03405	Tumor	BRCA
TCGA-BH-A209-11	2.71567	Normal	BRCA
TCGA-GM-A3XN-01	3.01183	Tumor	BRCA
TCGA-EW-A1P8-01	3.00722	Tumor	BRCA
TCGA-E2-A156-01	3.05536	Tumor	BRCA
TCGA-AC-A8OP-01	3.09601	Tumor	BRCA
TCGA-AN-A0FS-01	2.85483	Tumor	BRCA
TCGA-E2-A15M-11	1.9879	Normal	BRCA
TCGA-B6-A0IM-01	2.39491	Tumor	BRCA
TCGA-E9-A3HO-01	3.64908	Tumor	BRCA
TCGA-E2-A1L7-11	3.03096	Normal	BRCA
TCGA-D8-A27K-01	2.67099	Tumor	BRCA
TCGA-E9-A2JT-01	2.38528	Tumor	BRCA
TCGA-BH-A1EN-11	2.23895	Normal	BRCA
TCGA-GM-A2DK-01	2.98949	Tumor	BRCA
TCGA-AR-A1AK-01	3.17027	Tumor	BRCA
TCGA-E2-A15R-01	3.39324	Tumor	BRCA
TCGA-BH-A18Q-01	3.15211	Tumor	BRCA
TCGA-BH-A0DV-11	3.1609	Normal	BRCA
TCGA-E2-A153-01	3.07489	Tumor	BRCA
TCGA-BH-A0BT-01	3.93336	Tumor	BRCA
TCGA-E9-A54Y-01	4.98167	Tumor	BRCA
TCGA-E2-A14Q-01	2.23092	Tumor	BRCA
TCGA-BH-A0HN-01	3.05444	Tumor	BRCA
TCGA-E2-A1IK-01	3.32738	Tumor	BRCA
TCGA-E2-A10C-01	3.97964	Tumor	BRCA
TCGA-A8-A095-01	2.69242	Tumor	BRCA
TCGA-BH-A0DH-11	2.4924	Normal	BRCA
TCGA-BH-A18J-01	3.06501	Tumor	BRCA
TCGA-BH-A28O-01	2.6752	Tumor	BRCA
TCGA-AC-A3TN-01	3.18346	Tumor	BRCA
TCGA-A7-A13E-01	2.04587	Tumor	BRCA
TCGA-BH-A0W5-01	2.98965	Tumor	BRCA
TCGA-GM-A2DD-01	2.74079	Tumor	BRCA
TCGA-AN-A0XV-01	3.18931	Tumor	BRCA
TCGA-E2-A1IL-01	2.75641	Tumor	BRCA
TCGA-EW-A2FR-01	3.09917	Tumor	BRCA
TCGA-3C-AAAU-01	2.92757	Tumor	BRCA
TCGA-AR-A24W-01	3.25652	Tumor	BRCA
TCGA-OL-A5RZ-01	3.74122	Tumor	BRCA
TCGA-E9-A1RB-01	3.81228	Tumor	BRCA
TCGA-AN-A0AJ-01	3.6563	Tumor	BRCA
TCGA-AR-A1AT-01	2.74699	Tumor	BRCA
TCGA-BH-A1FD-11	2.34382	Normal	BRCA
TCGA-A8-A09Q-01	3.53185	Tumor	BRCA
TCGA-A8-A083-01	2.50033	Tumor	BRCA
TCGA-AN-A0XL-01	3.03797	Tumor	BRCA
TCGA-E9-A1RC-01	3.16164	Tumor	BRCA
TCGA-D8-A27I-01	3.09611	Tumor	BRCA
TCGA-A2-A04Y-01	2.99478	Tumor	BRCA
TCGA-PE-A5DC-01	2.88861	Tumor	BRCA
TCGA-OL-A5D8-01	2.93937	Tumor	BRCA
TCGA-A7-A26E-01	1.71548	Tumor	BRCA
TCGA-AN-A0FL-01	3.36574	Tumor	BRCA
TCGA-A8-A0A1-01	3.07448	Tumor	BRCA
TCGA-AN-A0FN-01	2.84336	Tumor	BRCA
TCGA-D8-A1J9-01	3.08498	Tumor	BRCA
TCGA-BH-A1EO-01	2.56976	Tumor	BRCA
TCGA-B6-A0I2-01	3.27014	Tumor	BRCA
TCGA-E9-A5UP-01	2.98328	Tumor	BRCA
TCGA-A2-A0T5-01	3.50124	Tumor	BRCA
TCGA-A7-A0DA-01	2.73991	Tumor	BRCA
TCGA-BH-A1FJ-11	2.53565	Normal	BRCA
TCGA-B6-A0IC-01	2.81593	Tumor	BRCA
TCGA-BH-A1FH-11	2.68637	Normal	BRCA
TCGA-BH-A5J0-01	2.99882	Tumor	BRCA
TCGA-A2-A0CY-01	3.85501	Tumor	BRCA
TCGA-E9-A245-01	2.77562	Tumor	BRCA
TCGA-GM-A3NW-01	3.11739	Tumor	BRCA
TCGA-A1-A0SB-01	3.04567	Tumor	BRCA
TCGA-BH-A0B8-11	1.6728	Normal	BRCA
TCGA-OL-A66N-01	3.51824	Tumor	BRCA
TCGA-A2-A0CQ-01	3.364	Tumor	BRCA
TCGA-C8-A1HG-01	3.39789	Tumor	BRCA
TCGA-AC-A2BK-01	3.54339	Tumor	BRCA
TCGA-A8-A08J-01	3.3896	Tumor	BRCA
TCGA-A8-A09V-01	2.27907	Tumor	BRCA
TCGA-A2-A0T3-01	3.00127	Tumor	BRCA
TCGA-AC-A2FM-11	3.37721	Normal	BRCA
TCGA-C8-A1HK-01	3.26024	Tumor	BRCA
TCGA-AN-A04A-01	3.12051	Tumor	BRCA
TCGA-E9-A1RG-01	4.29713	Tumor	BRCA
TCGA-JL-A3YW-01	2.99635	Tumor	BRCA
TCGA-E2-A154-01	3.19498	Tumor	BRCA
TCGA-A2-A04U-01	4.86796	Tumor	BRCA
TCGA-BH-A0EE-01	4.0706	Tumor	BRCA
TCGA-BH-A0H5-01	2.73419	Tumor	BRCA
TCGA-EW-A1IW-01	3.04737	Tumor	BRCA
TCGA-AO-A0J4-01	2.61733	Tumor	BRCA
TCGA-A7-A3J1-01	2.59366	Tumor	BRCA
TCGA-E9-A243-01	2.49193	Tumor	BRCA
TCGA-C8-A134-01	2.85722	Tumor	BRCA
TCGA-BH-A1FC-11	2.90629	Normal	BRCA
TCGA-D8-A1Y1-01	3.74078	Tumor	BRCA
TCGA-AO-A12A-01	3.3829	Tumor	BRCA
TCGA-E2-A108-01	3.21236	Tumor	BRCA
TCGA-BH-A1F8-11	2.86948	Normal	BRCA
TCGA-BH-A0E1-01	2.95387	Tumor	BRCA
TCGA-BH-A204-11	1.86558	Normal	BRCA
TCGA-E2-A14U-01	3.2354	Tumor	BRCA
TCGA-BH-A0HL-01	2.9798	Tumor	BRCA
TCGA-E9-A229-01	2.7345	Tumor	BRCA
TCGA-A8-A08T-01	3.26001	Tumor	BRCA
TCGA-E9-A1RF-01	3.14329	Tumor	BRCA
TCGA-A2-A04T-01	3.33187	Tumor	BRCA
TCGA-E2-A15P-01	3.08293	Tumor	BRCA
TCGA-C8-A3M8-01	3.0343	Tumor	BRCA
TCGA-LL-A5YO-01	3.44841	Tumor	BRCA
TCGA-OL-A66L-01	3.6107	Tumor	BRCA
TCGA-OL-A66K-01	3.31833	Tumor	BRCA
TCGA-E2-A1LG-01	2.19157	Tumor	BRCA
TCGA-E2-A1LS-01	3.01853	Tumor	BRCA
TCGA-BH-A0H5-11	2.40891	Normal	BRCA
TCGA-A7-A426-01	2.62322	Tumor	BRCA
TCGA-BH-A0B7-01	2.63078	Tumor	BRCA
TCGA-AC-A2FO-01	3.09281	Tumor	BRCA
TCGA-D8-A27L-01	2.63307	Tumor	BRCA
TCGA-AC-A2FF-01	2.42137	Tumor	BRCA
TCGA-GM-A2D9-01	4.35599	Tumor	BRCA
TCGA-A2-A0D3-01	3.8928	Tumor	BRCA
TCGA-A7-A0CH-11	2.83614	Normal	BRCA
TCGA-A2-A0EO-01	2.94463	Tumor	BRCA
TCGA-E9-A1NA-11	2.62018	Normal	BRCA
TCGA-A2-A0T7-01	3.29704	Tumor	BRCA
TCGA-OL-A6VO-01	3.51596	Tumor	BRCA
TCGA-BH-A0EI-01	2.33674	Tumor	BRCA
TCGA-A8-A094-01	3.62759	Tumor	BRCA
TCGA-A8-A092-01	4.14048	Tumor	BRCA
TCGA-AC-A3W6-01	2.95132	Tumor	BRCA
TCGA-BH-A0BA-01	3.04051	Tumor	BRCA
TCGA-EW-A1OX-01	2.5185	Tumor	BRCA
TCGA-A2-A0CR-01	2.92316	Tumor	BRCA
TCGA-D8-A1JD-01	3.06726	Tumor	BRCA
TCGA-C8-A26X-01	3.56097	Tumor	BRCA
TCGA-E9-A1RC-11	1.74755	Normal	BRCA
TCGA-A1-A0SE-01	2.96224	Tumor	BRCA
TCGA-A7-A4SF-01	3.52882	Tumor	BRCA
TCGA-OL-A66O-01	3.86376	Tumor	BRCA
TCGA-C8-A26W-01	3.23759	Tumor	BRCA
TCGA-E2-A9RU-01	7.42615	Tumor	BRCA
TCGA-AN-A0FW-01	3.29984	Tumor	BRCA
TCGA-D8-A1JC-01	3.18768	Tumor	BRCA
TCGA-C8-A12V-01	3.10205	Tumor	BRCA
TCGA-A2-A04P-01	3.4752	Tumor	BRCA
TCGA-BH-A0W3-01	2.53287	Tumor	BRCA
TCGA-BH-A0B5-01	2.70534	Tumor	BRCA
TCGA-S3-AA10-01	3.83529	Tumor	BRCA
TCGA-BH-A0B0-01	2.74574	Tumor	BRCA
TCGA-E2-A574-01	4.15761	Tumor	BRCA
TCGA-AN-A0XN-01	2.90079	Tumor	BRCA
TCGA-AN-A0XW-01	2.68249	Tumor	BRCA
TCGA-BH-A0DK-11	2.88643	Normal	BRCA
TCGA-C8-A1HF-01	3.78543	Tumor	BRCA
TCGA-BH-A0AU-11	2.69934	Normal	BRCA
TCGA-AR-A2LO-01	3.28068	Tumor	BRCA
TCGA-D8-A1XA-01	3.49645	Tumor	BRCA
TCGA-BH-A0BL-01	2.59839	Tumor	BRCA
TCGA-EW-A1J2-01	2.47545	Tumor	BRCA
TCGA-BH-A0AZ-01	2.9146	Tumor	BRCA
TCGA-E9-A227-01	2.97736	Tumor	BRCA
TCGA-A2-A0D2-01	3.04947	Tumor	BRCA
TCGA-D8-A1XM-01	2.78271	Tumor	BRCA
TCGA-D8-A1Y3-01	4.82738	Tumor	BRCA
TCGA-C8-A275-01	2.69802	Tumor	BRCA
TCGA-E2-A3DX-01	3.14088	Tumor	BRCA
TCGA-C8-A1HM-01	5.60444	Tumor	BRCA
TCGA-E2-A158-01	2.46563	Tumor	BRCA
TCGA-AR-A0TP-01	3.66715	Tumor	BRCA
TCGA-A7-A26F-01	2.28102	Tumor	BRCA
TCGA-A2-A1FW-01	3.27355	Tumor	BRCA
TCGA-E2-A15A-06	3.30183	Tumor	BRCA
TCGA-BH-A0C7-01	2.54211	Tumor	BRCA
TCGA-AR-A1AJ-01	3.07252	Tumor	BRCA
TCGA-E9-A1R5-01	3.35648	Tumor	BRCA
TCGA-A8-A09A-01	2.8701	Tumor	BRCA
TCGA-GM-A2DC-01	3.05741	Tumor	BRCA
TCGA-A2-A3KC-01	2.70501	Tumor	BRCA
TCGA-AO-A0J9-01	3.15382	Tumor	BRCA
TCGA-E2-A14Y-01	3.39315	Tumor	BRCA
TCGA-D8-A4Z1-01	2.70999	Tumor	BRCA
TCGA-3C-AALI-01	3.42558	Tumor	BRCA
TCGA-E2-A159-01	2.6541	Tumor	BRCA
TCGA-E2-A155-01	2.89577	Tumor	BRCA
TCGA-A8-A082-01	2.73296	Tumor	BRCA
TCGA-E2-A14R-01	3.50128	Tumor	BRCA
TCGA-D8-A141-01	3.43491	Tumor	BRCA
TCGA-BH-A204-01	3.04016	Tumor	BRCA
TCGA-E2-A109-01	3.53442	Tumor	BRCA
TCGA-C8-A1HJ-01	3.11735	Tumor	BRCA
TCGA-BH-A0C1-01	3.86215	Tumor	BRCA
TCGA-E9-A1RI-11	1.63809	Normal	BRCA
TCGA-D8-A1Y2-01	3.28073	Tumor	BRCA
TCGA-E2-A1LH-11	2.81323	Normal	BRCA
TCGA-AR-A2LJ-01	3.03766	Tumor	BRCA
TCGA-AC-A2QH-01	3.09803	Tumor	BRCA
TCGA-A2-A0YK-01	2.39267	Tumor	BRCA
TCGA-E9-A22H-01	2.50319	Tumor	BRCA
TCGA-E2-A1L8-01	3.05693	Tumor	BRCA
TCGA-BH-A0B8-01	3.30746	Tumor	BRCA
TCGA-BH-A18G-01	3.56877	Tumor	BRCA
TCGA-JL-A3YX-01	3.90948	Tumor	BRCA
TCGA-S3-AA17-01	3.29092	Tumor	BRCA
TCGA-BH-A0B5-11	1.87309	Normal	BRCA
TCGA-E2-A15M-01	2.84309	Tumor	BRCA
TCGA-E2-A56Z-01	3.50141	Tumor	BRCA
TCGA-A7-A0CH-01	2.88107	Tumor	BRCA
TCGA-AR-A0TZ-01	3.06184	Tumor	BRCA
TCGA-E2-A15I-01	2.36282	Tumor	BRCA
TCGA-BH-A0B4-01	4.00396	Tumor	BRCA
TCGA-E2-A15K-06	2.83602	Tumor	BRCA
TCGA-BH-A0WA-01	2.91226	Tumor	BRCA
TCGA-A2-A0ET-01	3.17977	Tumor	BRCA
TCGA-OL-A5RW-01	2.66874	Tumor	BRCA
TCGA-AN-A0FD-01	3.36395	Tumor	BRCA
TCGA-BH-A0H7-01	3.41215	Tumor	BRCA
TCGA-LL-A5YL-01	3.91162	Tumor	BRCA
TCGA-A2-A0D0-01	3.79109	Tumor	BRCA
TCGA-AO-A129-01	3.25555	Tumor	BRCA
TCGA-BH-A1EW-01	3.39572	Tumor	BRCA
TCGA-AO-A03M-01	3.54576	Tumor	BRCA
TCGA-B6-A0RP-01	2.84861	Tumor	BRCA
TCGA-E2-A15T-01	3.04448	Tumor	BRCA
TCGA-A2-A4RW-01	3.0094	Tumor	BRCA
TCGA-AC-A2FF-11	3.07687	Normal	BRCA
TCGA-BH-A0B7-11	3.00525	Normal	BRCA
TCGA-A8-A08O-01	3.05589	Tumor	BRCA
TCGA-BH-A18I-01	3.1661	Tumor	BRCA
TCGA-BH-A0BM-01	3.02901	Tumor	BRCA
TCGA-E2-A14N-01	3.02878	Tumor	BRCA
TCGA-5L-AAT0-01	2.93392	Tumor	BRCA
TCGA-E9-A1NG-11	2.35797	Normal	BRCA
TCGA-BH-A6R9-01	3.21667	Tumor	BRCA
TCGA-EW-A1PG-01	3.82741	Tumor	BRCA
TCGA-AN-A03Y-01	3.59668	Tumor	BRCA
TCGA-BH-A0DL-11	2.80028	Normal	BRCA
TCGA-B6-A0RT-01	2.63484	Tumor	BRCA
TCGA-A2-A25D-01	3.25858	Tumor	BRCA
TCGA-A7-A56D-01	3.97274	Tumor	BRCA
TCGA-D8-A73W-01	3.39165	Tumor	BRCA
TCGA-AO-A0J5-01	2.75061	Tumor	BRCA
TCGA-E9-A1R7-11	1.85814	Normal	BRCA
TCGA-A2-A1G6-01	2.93012	Tumor	BRCA
TCGA-AC-A3OD-01	2.20549	Tumor	BRCA
TCGA-BH-A0H9-11	1.91767	Normal	BRCA
TCGA-A7-A0CJ-01	3.26126	Tumor	BRCA
TCGA-A8-A07U-01	2.83746	Tumor	BRCA
TCGA-D8-A1XS-01	3.07484	Tumor	BRCA
TCGA-B6-A0I8-01	3.42379	Tumor	BRCA
TCGA-LL-A5YM-01	4.10387	Tumor	BRCA
TCGA-E2-A15E-01	2.86985	Tumor	BRCA
TCGA-D8-A27G-01	2.63663	Tumor	BRCA
TCGA-BH-A1EX-01	2.86844	Tumor	BRCA
TCGA-A8-A076-01	3.95796	Tumor	BRCA
TCGA-EW-A1OV-01	3.37093	Tumor	BRCA
TCGA-B6-A0X7-01	2.94636	Tumor	BRCA
TCGA-B6-A0WT-01	2.72226	Tumor	BRCA
TCGA-A2-A4S3-01	3.68776	Tumor	BRCA
TCGA-BH-A0BZ-01	3.45366	Tumor	BRCA
TCGA-OL-A5RU-01	3.15705	Tumor	BRCA
TCGA-D8-A73U-01	2.53188	Tumor	BRCA
TCGA-A2-A0YT-01	4.2279	Tumor	BRCA
TCGA-A1-A0SK-01	2.50435	Tumor	BRCA
TCGA-E9-A295-01	4.14892	Tumor	BRCA
TCGA-AR-A1AR-01	2.72907	Tumor	BRCA
TCGA-D8-A1XY-01	3.22317	Tumor	BRCA
TCGA-LL-A8F5-01	3.93533	Tumor	BRCA
TCGA-E9-A1R6-01	3.64543	Tumor	BRCA
TCGA-BH-A1FL-01	3.52495	Tumor	BRCA
TCGA-BH-A18S-11	2.79434	Normal	BRCA
TCGA-E9-A1RE-01	3.77876	Tumor	BRCA
TCGA-BH-A0BC-11	2.9551	Normal	BRCA
TCGA-D8-A1JN-01	3.30144	Tumor	BRCA
TCGA-D8-A145-01	2.9592	Tumor	BRCA
TCGA-B6-A0IK-01	2.76461	Tumor	BRCA
TCGA-C8-A1HE-01	2.70484	Tumor	BRCA
TCGA-A8-A0AB-01	3.19239	Tumor	BRCA
TCGA-EW-A1J3-01	2.89858	Tumor	BRCA
TCGA-GI-A2C8-01	3.06501	Tumor	BRCA
TCGA-A2-A0YJ-01	3.18772	Tumor	BRCA
TCGA-A8-A0A7-01	2.90605	Tumor	BRCA
TCGA-A8-A08L-01	3.4424	Tumor	BRCA
TCGA-BH-A0H6-01	3.36601	Tumor	BRCA
TCGA-D8-A1XL-01	4.23129	Tumor	BRCA
TCGA-E2-A10B-01	3.45989	Tumor	BRCA
TCGA-E9-A228-01	2.804	Tumor	BRCA
TCGA-A2-A3KD-01	2.83035	Tumor	BRCA
TCGA-AQ-A7U7-01	2.76949	Tumor	BRCA
TCGA-AO-A1KS-01	3.18189	Tumor	BRCA
TCGA-BH-A0EB-01	3.21673	Tumor	BRCA
TCGA-E2-A1LB-11	2.97872	Normal	BRCA
TCGA-C8-A12W-01	4.9853	Tumor	BRCA
TCGA-AR-A24L-01	2.93315	Tumor	BRCA
TCGA-EW-A1PB-01	2.9059	Tumor	BRCA
TCGA-D8-A1JJ-01	3.20269	Tumor	BRCA
TCGA-C8-A12Z-01	3.43165	Tumor	BRCA
TCGA-A8-A09X-01	3.54703	Tumor	BRCA
TCGA-AC-A62Y-01	3.06037	Tumor	BRCA
TCGA-AC-A3YJ-01	3.24841	Tumor	BRCA
TCGA-E9-A22G-01	2.60798	Tumor	BRCA
TCGA-GM-A5PX-01	3.38882	Tumor	BRCA
TCGA-A2-A4RX-01	2.22722	Tumor	BRCA
TCGA-BH-A0HK-11	3.20947	Normal	BRCA
TCGA-B6-A0WW-01	3.03307	Tumor	BRCA
TCGA-A2-A0SV-01	3.48864	Tumor	BRCA
TCGA-AR-A24U-01	2.67625	Tumor	BRCA
TCGA-B6-A0X0-01	3.18952	Tumor	BRCA
TCGA-BH-A0EA-01	2.69254	Tumor	BRCA
TCGA-LL-A440-01	2.70544	Tumor	BRCA
TCGA-A1-A0SQ-01	2.56549	Tumor	BRCA
TCGA-A8-A09N-01	4.19512	Tumor	BRCA
TCGA-AC-A3QQ-01	2.02186	Tumor	BRCA
TCGA-E2-A1BC-11	1.664	Normal	BRCA
TCGA-BH-A18V-06	2.27285	Tumor	BRCA
TCGA-BH-A18H-01	3.55474	Tumor	BRCA
TCGA-E2-A1LH-01	3.07275	Tumor	BRCA
TCGA-C8-A27A-01	3.07381	Tumor	BRCA
TCGA-E9-A1R4-01	3.1641	Tumor	BRCA
TCGA-A2-A3XU-01	4.45889	Tumor	BRCA
TCGA-HN-A2NL-01	3.95528	Tumor	BRCA
TCGA-BH-A0BO-01	3.54448	Tumor	BRCA
TCGA-D8-A1Y0-01	3.32138	Tumor	BRCA
TCGA-B6-A40B-01	3.61834	Tumor	BRCA
TCGA-PL-A8LX-01	3.35982	Tumor	BRCA
TCGA-B6-A1KF-01	3.38759	Tumor	BRCA
TCGA-AO-A0J7-01	3.48903	Tumor	BRCA
TCGA-EW-A2FV-01	3.29318	Tumor	BRCA
TCGA-AR-A252-01	2.39118	Tumor	BRCA
TCGA-AN-A0XR-01	2.65469	Tumor	BRCA
TCGA-A2-A0YC-01	2.92625	Tumor	BRCA
TCGA-A8-A07P-01	3.27876	Tumor	BRCA
TCGA-BH-A1FR-11	2.46864	Normal	BRCA
TCGA-E9-A3X8-01	3.83504	Tumor	BRCA
TCGA-AC-A2B8-01	2.72614	Tumor	BRCA
TCGA-AO-A0JL-01	3.28021	Tumor	BRCA
TCGA-BH-A1FB-11	2.68729	Normal	BRCA
TCGA-D8-A27W-01	4.31073	Tumor	BRCA
TCGA-B6-A0RO-01	3.47862	Tumor	BRCA
TCGA-BH-A0DE-01	2.88939	Tumor	BRCA
TCGA-D8-A147-01	2.97404	Tumor	BRCA
TCGA-BH-A202-01	3.24849	Tumor	BRCA
TCGA-BH-A18R-01	4.014	Tumor	BRCA
TCGA-BH-A0HA-11	2.98553	Normal	BRCA
TCGA-B6-A0RV-01	2.82931	Tumor	BRCA
TCGA-D8-A27P-01	2.62696	Tumor	BRCA
TCGA-BH-A0W7-01	3.5581	Tumor	BRCA
TCGA-BH-A0E1-11	3.35955	Normal	BRCA
TCGA-AC-A7VB-01	2.56339	Tumor	BRCA
TCGA-AN-A046-01	3.10824	Tumor	BRCA
TCGA-A2-A0SX-01	2.64127	Tumor	BRCA
TCGA-A8-A06N-01	3.10079	Tumor	BRCA
TCGA-BH-A8G0-01	2.73374	Tumor	BRCA
TCGA-BH-A0HP-01	2.6139	Tumor	BRCA
TCGA-BH-A18U-01	3.71493	Tumor	BRCA
TCGA-AN-A0AS-01	3.63058	Tumor	BRCA
TCGA-AO-A0JC-01	2.39874	Tumor	BRCA
TCGA-BH-A1F2-01	2.68784	Tumor	BRCA
TCGA-BH-A18M-01	2.76499	Tumor	BRCA
TCGA-C8-A12L-01	3.47905	Tumor	BRCA
TCGA-E9-A1R7-01	2.8085	Tumor	BRCA
TCGA-BH-A1FH-01	2.61788	Tumor	BRCA
TCGA-AR-A24V-01	2.82471	Tumor	BRCA
TCGA-AC-A6IX-01	3.23302	Tumor	BRCA
TCGA-D8-A1JH-01	2.65682	Tumor	BRCA
TCGA-BH-A1FE-01	3.03999	Tumor	BRCA
TCGA-A2-A25C-01	2.47281	Tumor	BRCA
TCGA-B6-A0IQ-01	3.79067	Tumor	BRCA
TCGA-AO-A0JI-01	2.76507	Tumor	BRCA
TCGA-AC-A2FB-11	2.39267	Normal	BRCA
TCGA-B6-A0IA-01	2.43244	Tumor	BRCA
TCGA-E2-A1L7-01	3.14888	Tumor	BRCA
TCGA-BH-A18F-01	3.12446	Tumor	BRCA
TCGA-C8-A1HI-01	3.58527	Tumor	BRCA
TCGA-A2-A0YD-01	2.76554	Tumor	BRCA
TCGA-A8-A06U-01	4.38234	Tumor	BRCA
TCGA-BH-A18S-01	3.57379	Tumor	BRCA
TCGA-A8-A08S-01	3.25281	Tumor	BRCA
TCGA-A8-A08C-01	3.11844	Tumor	BRCA
TCGA-C8-A1HO-01	2.97991	Tumor	BRCA
TCGA-AO-A0JG-01	2.23308	Tumor	BRCA
TCGA-E9-A1NF-01	3.28313	Tumor	BRCA
TCGA-AO-A0J6-01	3.72332	Tumor	BRCA
TCGA-LL-A5YP-01	3.11655	Tumor	BRCA
TCGA-BH-A0DI-01	2.90978	Tumor	BRCA
TCGA-BH-A1FJ-01	3.07421	Tumor	BRCA
TCGA-UU-A93S-01	2.74605	Tumor	BRCA
TCGA-A2-A0YE-01	2.94038	Tumor	BRCA
TCGA-BH-A209-01	3.58601	Tumor	BRCA
TCGA-OL-A5RX-01	3.32385	Tumor	BRCA
TCGA-E2-A15D-01	3.08383	Tumor	BRCA
TCGA-D8-A27H-01	2.84554	Tumor	BRCA
TCGA-BH-A1F6-01	3.01285	Tumor	BRCA
TCGA-A1-A0SD-01	2.65383	Tumor	BRCA
TCGA-D8-A1XC-01	2.79138	Tumor	BRCA
TCGA-A2-A04R-01	2.83132	Tumor	BRCA
TCGA-LD-A66U-01	4.06139	Tumor	BRCA
TCGA-E2-A15O-01	3.38148	Tumor	BRCA
TCGA-AR-A24T-01	2.68493	Tumor	BRCA
TCGA-BH-A0HO-01	3.26939	Tumor	BRCA
TCGA-A7-A6VW-01	3.76867	Tumor	BRCA
TCGA-E2-A153-11	2.86053	Normal	BRCA
TCGA-BH-A0HY-01	3.16602	Tumor	BRCA
TCGA-3C-AALJ-01	4.15043	Tumor	BRCA
TCGA-BH-AB28-01	2.64686	Tumor	BRCA
TCGA-A7-A0CG-01	2.40302	Tumor	BRCA
TCGA-A8-A08H-01	3.04472	Tumor	BRCA
TCGA-B6-A0WV-01	3.43303	Tumor	BRCA
TCGA-D8-A1XF-01	2.91894	Tumor	BRCA
TCGA-BH-A0BQ-01	3.19861	Tumor	BRCA
TCGA-E9-A1RF-11	1.87014	Normal	BRCA
TCGA-EW-A1PC-01	3.36173	Tumor	BRCA
TCGA-A8-A08I-01	2.94891	Tumor	BRCA
TCGA-B6-A0X4-01	2.99103	Tumor	BRCA
TCGA-E9-A2JS-01	3.89259	Tumor	BRCA
TCGA-A8-A096-01	2.97058	Tumor	BRCA
TCGA-BH-A1F6-11	2.37797	Normal	BRCA
TCGA-B6-A0WY-01	3.53987	Tumor	BRCA
TCGA-BH-A18V-11	3.39432	Normal	BRCA
TCGA-A8-A09E-01	3.26819	Tumor	BRCA
TCGA-BH-A1ES-06	2.03402	Tumor	BRCA
TCGA-EW-A1OW-01	3.67487	Tumor	BRCA
TCGA-D8-A1XD-01	2.72788	Tumor	BRCA
TCGA-E9-A54X-01	2.73363	Tumor	BRCA
TCGA-B6-A0RG-01	2.72026	Tumor	BRCA
TCGA-A8-A097-01	3.2609	Tumor	BRCA
TCGA-A2-A0CX-01	3.87938	Tumor	BRCA
TCGA-E9-A5FK-01	3.18526	Tumor	BRCA
TCGA-BH-A1FG-11	2.65587	Normal	BRCA
TCGA-C8-A8HQ-01	3.02624	Tumor	BRCA
TCGA-BH-A0BP-01	3.39388	Tumor	BRCA
TCGA-B6-A0RL-01	3.24443	Tumor	BRCA
TCGA-A8-A08F-01	4.06494	Tumor	BRCA
TCGA-A2-A0CK-01	3.05354	Tumor	BRCA
TCGA-E9-A1N4-01	3.17796	Tumor	BRCA
TCGA-D8-A1XZ-01	4.05532	Tumor	BRCA
TCGA-AR-A1AS-01	3.86348	Tumor	BRCA
TCGA-BH-A18N-11	2.39852	Normal	BRCA
TCGA-EW-A424-01	3.39076	Tumor	BRCA
TCGA-A7-A3RF-01	2.82898	Tumor	BRCA
TCGA-AR-A24H-01	2.61816	Tumor	BRCA
TCGA-A8-A06T-01	3.59982	Tumor	BRCA
TCGA-C8-A1HL-01	3.21194	Tumor	BRCA
TCGA-D8-A1X8-01	2.88853	Tumor	BRCA
TCGA-AO-A1KT-01	3.84467	Tumor	BRCA
TCGA-E2-A15K-11	2.70965	Normal	BRCA
TCGA-B6-A0RQ-01	3.13537	Tumor	BRCA
TCGA-AR-A1AQ-01	2.82682	Tumor	BRCA
TCGA-OL-A5D6-01	2.88073	Tumor	BRCA
TCGA-A8-A091-01	2.86271	Tumor	BRCA
TCGA-A7-A4SE-01	2.8547	Tumor	BRCA
TCGA-AC-A2FE-01	3.0028	Tumor	BRCA
TCGA-BH-A1F2-11	1.83661	Normal	BRCA
TCGA-E9-A1ND-11	2.92985	Normal	BRCA
TCGA-C8-A26Z-01	3.78574	Tumor	BRCA
TCGA-C8-A12Y-01	3.70192	Tumor	BRCA
TCGA-A7-A13F-01	2.89715	Tumor	BRCA
TCGA-BH-A28Q-01	3.14418	Tumor	BRCA
TCGA-GM-A5PV-01	2.96076	Tumor	BRCA
TCGA-A7-A4SC-01	1.94393	Tumor	BRCA
TCGA-A8-A09G-01	2.94076	Tumor	BRCA
TCGA-A7-A13E-11	2.28257	Normal	BRCA
TCGA-E2-A15H-01	3.65938	Tumor	BRCA
TCGA-B6-A0IH-01	3.19199	Tumor	BRCA
TCGA-A2-A1G4-01	2.45592	Tumor	BRCA
TCGA-A8-A093-01	2.91082	Tumor	BRCA
TCGA-C8-A12O-01	3.6675	Tumor	BRCA
TCGA-AO-A1KQ-01	4.26471	Tumor	BRCA
TCGA-AR-A256-01	3.24054	Tumor	BRCA
TCGA-OL-A66I-01	3.4998	Tumor	BRCA
TCGA-C8-A3M7-01	2.95664	Tumor	BRCA
TCGA-A2-A04W-01	2.85923	Tumor	BRCA
TCGA-OL-A97C-01	2.1952	Tumor	BRCA
TCGA-AR-A1AM-01	2.6082	Tumor	BRCA
TCGA-AR-A2LR-01	3.20695	Tumor	BRCA
TCGA-EW-A1OZ-01	3.61435	Tumor	BRCA
TCGA-A1-A0SF-01	3.9998	Tumor	BRCA
TCGA-A1-A0SJ-01	4.20035	Tumor	BRCA
TCGA-A7-A13G-11	1.53628	Normal	BRCA
TCGA-D8-A1JU-01	2.60542	Tumor	BRCA
TCGA-A8-A07F-01	3.19583	Tumor	BRCA
TCGA-A7-A6VY-01	2.86822	Tumor	BRCA
TCGA-BH-A1FU-11	2.75629	Normal	BRCA
TCGA-BH-A0BZ-11	2.49034	Normal	BRCA
TCGA-A2-A0CU-01	2.99393	Tumor	BRCA
TCGA-BH-A18L-11	2.44802	Normal	BRCA
TCGA-E9-A1NE-01	2.63586	Tumor	BRCA
TCGA-A7-A0D9-01	2.94381	Tumor	BRCA
TCGA-C8-A12K-01	3.85316	Tumor	BRCA
TCGA-A8-A07O-01	3.86053	Tumor	BRCA
TCGA-C8-A12U-01	3.23963	Tumor	BRCA
TCGA-C8-A8HP-01	3.61306	Tumor	BRCA
TCGA-A2-A3XV-01	4.00465	Tumor	BRCA
TCGA-BH-A0AW-01	3.15548	Tumor	BRCA
TCGA-AN-A0FF-01	2.93174	Tumor	BRCA
TCGA-AR-A24M-01	2.68979	Tumor	BRCA
TCGA-BH-A0DP-11	2.42476	Normal	BRCA
TCGA-E2-A2P6-01	2.48642	Tumor	BRCA
TCGA-C8-A130-01	3.08012	Tumor	BRCA
TCGA-C8-A274-01	2.80405	Tumor	BRCA
TCGA-E9-A1RD-11	2.01543	Normal	BRCA
TCGA-D8-A73X-01	3.04115	Tumor	BRCA
TCGA-AO-A0JA-01	2.53377	Tumor	BRCA
TCGA-LL-A5YN-01	3.79722	Tumor	BRCA
TCGA-D8-A1XB-01	2.96169	Tumor	BRCA
TCGA-LL-A6FP-01	4.51992	Tumor	BRCA
TCGA-A7-A6VX-01	2.32602	Tumor	BRCA
TCGA-AC-A6IW-01	3.57023	Tumor	BRCA
TCGA-BH-A0C3-01	2.59773	Tumor	BRCA
TCGA-E9-A1NF-11	2.14834	Normal	BRCA
TCGA-E2-A1L9-01	3.2595	Tumor	BRCA
TCGA-BH-A1EV-01	3.04681	Tumor	BRCA
TCGA-A2-A3XX-01	3.24022	Tumor	BRCA
TCGA-E9-A1NA-01	3.62777	Tumor	BRCA
TCGA-EW-A1OY-01	4.07788	Tumor	BRCA
TCGA-BH-A0AU-01	3.33729	Tumor	BRCA
TCGA-B6-A0WS-01	2.87358	Tumor	BRCA
TCGA-B6-A0I5-01	3.9558	Tumor	BRCA
TCGA-E2-A14P-01	3.67347	Tumor	BRCA
TCGA-GM-A2DF-01	3.74851	Tumor	BRCA
TCGA-AQ-A04H-01	2.8694	Tumor	BRCA
TCGA-AC-A6NO-01	3.66272	Tumor	BRCA
TCGA-BH-A0E9-01	2.51547	Tumor	BRCA
TCGA-E9-A1N4-11	2.85493	Normal	BRCA
TCGA-BH-A0B1-01	3.24561	Tumor	BRCA
TCGA-AR-A0TW-01	3.95289	Tumor	BRCA
TCGA-AN-A0FX-01	3.3648	Tumor	BRCA
TCGA-BH-A0BD-01	2.67633	Tumor	BRCA
TCGA-D8-A1JA-01	2.58845	Tumor	BRCA
TCGA-S3-AA11-01	3.13069	Tumor	BRCA
TCGA-AO-A03T-01	3.51548	Tumor	BRCA
TCGA-AC-A3YI-01	3.91712	Tumor	BRCA
TCGA-BH-A0B2-01	3.09636	Tumor	BRCA
TCGA-LL-A7T0-01	3.32953	Tumor	BRCA
TCGA-BH-A0DH-01	2.85322	Tumor	BRCA
TCGA-AC-A8OQ-01	3.24781	Tumor	BRCA
TCGA-C8-A12N-01	3.3794	Tumor	BRCA
TCGA-AO-A03U-01	2.74531	Tumor	BRCA
TCGA-C8-A12T-01	2.91614	Tumor	BRCA
TCGA-AO-A0J2-01	4.14177	Tumor	BRCA
TCGA-D8-A27R-01	3.74538	Tumor	BRCA
TCGA-A2-A0EU-01	3.35681	Tumor	BRCA
TCGA-AO-A12D-01	2.96832	Tumor	BRCA
TCGA-D8-A1XT-01	2.94406	Tumor	BRCA
TCGA-A2-A0CW-01	3.72809	Tumor	BRCA
TCGA-E2-A10F-01	3.36121	Tumor	BRCA
TCGA-BH-A0E7-01	3.02654	Tumor	BRCA
TCGA-D8-A1XG-01	2.81269	Tumor	BRCA
TCGA-BH-A0AY-11	2.39541	Normal	BRCA
TCGA-E9-A1N8-01	3.62251	Tumor	BRCA
TCGA-E2-A2P5-01	3.94608	Tumor	BRCA
TCGA-BH-A18P-11	1.61026	Normal	BRCA
TCGA-C8-A278-01	3.34616	Tumor	BRCA
TCGA-A8-A08R-01	3.67352	Tumor	BRCA
TCGA-E2-A15A-01	3.12867	Tumor	BRCA
TCGA-BH-A1FE-11	2.78351	Normal	BRCA
TCGA-BH-A1EO-11	2.5389	Normal	BRCA
TCGA-D8-A1JT-01	2.94289	Tumor	BRCA
TCGA-D8-A142-01	3.04352	Tumor	BRCA
TCGA-A2-A3Y0-01	3.64118	Tumor	BRCA
TCGA-AQ-A0Y5-01	3.07593	Tumor	BRCA
TCGA-A8-A07W-01	3.68402	Tumor	BRCA
TCGA-A1-A0SM-01	3.02416	Tumor	BRCA
TCGA-AC-A3EH-01	2.89283	Tumor	BRCA
TCGA-MS-A51U-01	2.43795	Tumor	BRCA
TCGA-AR-A24K-01	3.21623	Tumor	BRCA
TCGA-AC-A2BM-01	3.29706	Tumor	BRCA
TCGA-A2-A3XY-01	3.10488	Tumor	BRCA
TCGA-E2-A14W-01	5.5108	Tumor	BRCA
TCGA-BH-A1F8-01	3.07793	Tumor	BRCA
TCGA-E9-A1RA-01	3.44087	Tumor	BRCA
TCGA-A8-A0A6-01	2.74219	Tumor	BRCA
TCGA-AC-A7VC-01	3.51082	Tumor	BRCA
TCGA-C8-A27B-01	3.0801	Tumor	BRCA
TCGA-S3-AA15-01	2.90786	Tumor	BRCA
TCGA-BH-A1ES-01	2.90146	Tumor	BRCA
TCGA-E2-A1L6-01	2.5036	Tumor	BRCA
TCGA-BH-A0DT-11	3.04668	Normal	BRCA
TCGA-E9-A1R0-01	2.49611	Tumor	BRCA
TCGA-BH-A0B6-01	2.67864	Tumor	BRCA
TCGA-B6-A0RN-01	3.08924	Tumor	BRCA
TCGA-A8-A09W-01	2.82554	Tumor	BRCA
TCGA-EW-A1P3-01	3.30814	Tumor	BRCA
TCGA-A7-A13F-11	2.36526	Normal	BRCA
TCGA-A2-A0T6-01	2.5299	Tumor	BRCA
TCGA-A7-A5ZW-01	3.34694	Tumor	BRCA
TCGA-BH-A203-01	2.92114	Tumor	BRCA
TCGA-DS-A7WI-01	3.56472	Tumor	CESC
TCGA-EX-A449-01	3.95336	Tumor	CESC
TCGA-VS-A958-01	2.54049	Tumor	CESC
TCGA-MY-A5BE-01	2.86203	Tumor	CESC
TCGA-C5-A905-01	3.83773	Tumor	CESC
TCGA-Q1-A73Q-01	2.50886	Tumor	CESC
TCGA-BI-A0VR-01	2.96772	Tumor	CESC
TCGA-EK-A2PK-01	3.60111	Tumor	CESC
TCGA-FU-A3WB-01	3.18572	Tumor	CESC
TCGA-MA-AA41-01	3.37484	Tumor	CESC
TCGA-IR-A3LK-01	2.91409	Tumor	CESC
TCGA-VS-A952-01	2.90724	Tumor	CESC
TCGA-C5-A8YT-01	3.48051	Tumor	CESC
TCGA-EA-A5ZD-01	2.35579	Tumor	CESC
TCGA-C5-A1MI-01	3.39989	Tumor	CESC
TCGA-EK-A2RO-01	3.24139	Tumor	CESC
TCGA-FU-A3YQ-01	2.80129	Tumor	CESC
TCGA-C5-A7CL-01	2.82423	Tumor	CESC
TCGA-VS-A9UB-01	3.45054	Tumor	CESC
TCGA-C5-A1BM-01	2.92163	Tumor	CESC
TCGA-C5-A2LY-01	3.33966	Tumor	CESC
TCGA-EA-A50E-01	3.19269	Tumor	CESC
TCGA-ZJ-AAXU-01	3.50118	Tumor	CESC
TCGA-HM-A6W2-01	3.16485	Tumor	CESC
TCGA-C5-A1MQ-01	3.21052	Tumor	CESC
TCGA-C5-A1BE-01	2.93874	Tumor	CESC
TCGA-C5-A1MN-01	2.92573	Tumor	CESC
TCGA-VS-A9U7-01	3.18222	Tumor	CESC
TCGA-ZJ-AB0I-01	2.28245	Tumor	CESC
TCGA-LP-A4AX-01	3.51919	Tumor	CESC
TCGA-JW-A5VH-01	3.03625	Tumor	CESC
TCGA-C5-A902-01	2.96013	Tumor	CESC
TCGA-FU-A23L-01	3.79005	Tumor	CESC
TCGA-FU-A3NI-01	3.39913	Tumor	CESC
TCGA-VS-A9UT-01	3.18929	Tumor	CESC
TCGA-C5-A8YR-01	3.02678	Tumor	CESC
TCGA-VS-A94X-01	3.78939	Tumor	CESC
TCGA-VS-A8EK-01	2.64425	Tumor	CESC
TCGA-FU-A3HZ-01	3.66168	Tumor	CESC
TCGA-ZJ-AAXT-01	3.36201	Tumor	CESC
TCGA-C5-A2LT-01	3.53614	Tumor	CESC
TCGA-WL-A834-01	3.19511	Tumor	CESC
TCGA-FU-A40J-01	3.29616	Tumor	CESC
TCGA-MU-A5YI-01	2.46041	Tumor	CESC
TCGA-MA-AA3W-01	3.0597	Tumor	CESC
TCGA-EK-A2PG-01	2.79696	Tumor	CESC
TCGA-UC-A7PG-06	3.21633	Tumor	CESC
TCGA-EA-A5ZE-01	2.73362	Tumor	CESC
TCGA-4J-AA1J-01	3.32349	Tumor	CESC
TCGA-C5-A7CH-01	3.00789	Tumor	CESC
TCGA-C5-A8XH-01	3.29255	Tumor	CESC
TCGA-JW-A69B-01	2.58298	Tumor	CESC
TCGA-ZX-AA5X-01	2.74586	Tumor	CESC
TCGA-VS-A9V0-01	3.86352	Tumor	CESC
TCGA-EA-A97N-01	2.71839	Tumor	CESC
TCGA-Q1-A73S-01	3.64308	Tumor	CESC
TCGA-ZJ-AAXA-01	2.90106	Tumor	CESC
TCGA-DS-A0VL-01	3.30508	Tumor	CESC
TCGA-C5-A1BN-01	3.53501	Tumor	CESC
TCGA-EK-A2IR-01	3.1787	Tumor	CESC
TCGA-C5-A2M1-01	3.91047	Tumor	CESC
TCGA-C5-A7CJ-01	2.53198	Tumor	CESC
TCGA-EA-A1QT-01	4.52356	Tumor	CESC
TCGA-VS-A957-01	2.87733	Tumor	CESC
TCGA-JW-A5VK-01	3.5951	Tumor	CESC
TCGA-EK-A2R7-01	3.16609	Tumor	CESC
TCGA-EA-A4BA-01	3.73953	Tumor	CESC
TCGA-EA-A411-01	3.26742	Tumor	CESC
TCGA-HM-A6W2-06	3.5291	Tumor	CESC
TCGA-C5-A7UE-01	3.88737	Tumor	CESC
TCGA-JW-A5VI-01	2.80407	Tumor	CESC
TCGA-VS-A9UD-01	3.92463	Tumor	CESC
TCGA-DS-A0VN-01	2.89386	Tumor	CESC
TCGA-HM-A3JK-01	2.81277	Tumor	CESC
TCGA-LP-A5U3-01	2.84248	Tumor	CESC
TCGA-DG-A2KH-01	3.68266	Tumor	CESC
TCGA-C5-A2LS-01	2.86781	Tumor	CESC
TCGA-IR-A3LH-01	3.42409	Tumor	CESC
TCGA-Q1-A5R3-01	4.27705	Tumor	CESC
TCGA-MA-AA3X-01	2.32313	Tumor	CESC
TCGA-VS-A954-01	3.07302	Tumor	CESC
TCGA-EA-A3HS-01	3.06804	Tumor	CESC
TCGA-EA-A3HR-01	2.44309	Tumor	CESC
TCGA-ZJ-AB0H-01	3.44305	Tumor	CESC
TCGA-JX-A3Q0-01	2.65689	Tumor	CESC
TCGA-DS-A3LQ-01	3.38428	Tumor	CESC
TCGA-EK-A2R8-01	3.63626	Tumor	CESC
TCGA-FU-A3TX-01	3.40613	Tumor	CESC
TCGA-EA-A556-01	3.32877	Tumor	CESC
TCGA-VS-A9UO-01	3.43803	Tumor	CESC
TCGA-EX-A3L1-01	3.11701	Tumor	CESC
TCGA-C5-A7CM-01	3.46342	Tumor	CESC
TCGA-ZJ-AAXF-01	3.65872	Tumor	CESC
TCGA-2W-A8YY-01	4.25304	Tumor	CESC
TCGA-VS-A9UR-01	2.3169	Tumor	CESC
TCGA-C5-A7X3-01	3.6179	Tumor	CESC
TCGA-HM-A4S6-01	2.82443	Tumor	CESC
TCGA-FU-A770-01	2.25547	Tumor	CESC
TCGA-VS-A9UC-01	1.93712	Tumor	CESC
TCGA-DS-A1OC-01	3.87025	Tumor	CESC
TCGA-EX-A69M-01	2.83756	Tumor	CESC
TCGA-C5-A1MK-01	2.53317	Tumor	CESC
TCGA-JW-A5VJ-01	3.25723	Tumor	CESC
TCGA-EX-A1H6-01	3.25706	Tumor	CESC
TCGA-EA-A3Y4-01	2.95876	Tumor	CESC
TCGA-JW-A5VL-01	2.93824	Tumor	CESC
TCGA-EA-A1QS-01	2.91564	Tumor	CESC
TCGA-EK-A2PM-01	2.82238	Tumor	CESC
TCGA-JX-A3PZ-01	3.46263	Tumor	CESC
TCGA-DG-A2KK-01	3.02035	Tumor	CESC
TCGA-VS-A8QM-01	2.65702	Tumor	CESC
TCGA-C5-A7CO-01	2.39381	Tumor	CESC
TCGA-VS-A9UH-01	3.18505	Tumor	CESC
TCGA-EA-A439-01	2.5182	Tumor	CESC
TCGA-EK-A3GJ-01	2.96397	Tumor	CESC
TCGA-EA-A3HQ-01	3.05998	Tumor	CESC
TCGA-EA-A6QX-01	3.14693	Tumor	CESC
TCGA-C5-A7UI-01	3.91158	Tumor	CESC
TCGA-ZJ-AAXD-01	2.88091	Tumor	CESC
TCGA-LP-A4AV-01	3.54294	Tumor	CESC
TCGA-VS-A950-01	2.93051	Tumor	CESC
TCGA-C5-A3HD-01	3.54482	Tumor	CESC
TCGA-DS-A5RQ-01	2.22521	Tumor	CESC
TCGA-VS-A9UP-01	3.22406	Tumor	CESC
TCGA-C5-A7CG-01	3.34847	Tumor	CESC
TCGA-MY-A5BD-01	2.97956	Tumor	CESC
TCGA-C5-A1M6-01	2.81107	Tumor	CESC
TCGA-VS-A8QF-01	3.3907	Tumor	CESC
TCGA-EK-A2RE-01	2.7096	Tumor	CESC
TCGA-UC-A7PG-01	2.79943	Tumor	CESC
TCGA-VS-AA62-01	2.60772	Tumor	CESC
TCGA-C5-A2M2-01	2.68326	Tumor	CESC
TCGA-MA-AA3Y-01	3.38165	Tumor	CESC
TCGA-MY-A913-01	3.56845	Tumor	CESC
TCGA-C5-A7CK-01	3.38187	Tumor	CESC
TCGA-UC-A7PI-01	3.25931	Tumor	CESC
TCGA-C5-A7X5-01	4.34131	Tumor	CESC
TCGA-DG-A2KJ-01	3.36273	Tumor	CESC
TCGA-VS-A9V3-01	2.38452	Tumor	CESC
TCGA-DS-A7WF-01	3.13624	Tumor	CESC
TCGA-C5-A8XK-01	3.59515	Tumor	CESC
TCGA-EA-A5FO-01	2.82045	Tumor	CESC
TCGA-VS-A9UZ-01	2.6388	Tumor	CESC
TCGA-EK-A2IP-01	3.34358	Tumor	CESC
TCGA-VS-A94W-01	2.57544	Tumor	CESC
TCGA-DS-A1OB-01	3.49711	Tumor	CESC
TCGA-EA-A410-01	3.38926	Tumor	CESC
TCGA-EX-A8YF-01	2.83817	Tumor	CESC
TCGA-EK-A2H0-01	3.46093	Tumor	CESC
TCGA-VS-A9UV-01	3.31061	Tumor	CESC
TCGA-LP-A7HU-01	2.9472	Tumor	CESC
TCGA-VS-A8EI-01	3.308	Tumor	CESC
TCGA-BI-A0VS-01	3.70585	Tumor	CESC
TCGA-DS-A0VM-01	3.44944	Tumor	CESC
TCGA-IR-A3LB-01	2.57211	Tumor	CESC
TCGA-VS-A8EC-01	3.86465	Tumor	CESC
TCGA-VS-A9V2-01	3.27266	Tumor	CESC
TCGA-EK-A3GN-01	4.52872	Tumor	CESC
TCGA-IR-A3LA-01	3.23641	Tumor	CESC
TCGA-C5-A7X8-01	3.26374	Tumor	CESC
TCGA-EK-A2RL-01	3.44746	Tumor	CESC
TCGA-C5-A0TN-01	3.8616	Tumor	CESC
TCGA-FU-A57G-01	2.95273	Tumor	CESC
TCGA-EK-A2PI-01	2.85578	Tumor	CESC
TCGA-Q1-A73P-01	2.9622	Tumor	CESC
TCGA-C5-A1MP-01	2.96675	Tumor	CESC
TCGA-VS-A8EL-01	3.20697	Tumor	CESC
TCGA-C5-A1BQ-01	2.61336	Tumor	CESC
TCGA-ZJ-AAXI-01	3.25619	Tumor	CESC
TCGA-FU-A23K-01	3.43516	Tumor	CESC
TCGA-Q1-A6DT-01	3.58708	Tumor	CESC
TCGA-EK-A2H1-01	4.02606	Tumor	CESC
TCGA-C5-A1M5-01	2.90487	Tumor	CESC
TCGA-EA-A44S-01	3.12399	Tumor	CESC
TCGA-EA-A78R-01	3.4249	Tumor	CESC
TCGA-C5-A7XC-01	3.31586	Tumor	CESC
TCGA-VS-A9V4-01	3.51275	Tumor	CESC
TCGA-EK-A2RA-01	2.93572	Tumor	CESC
TCGA-EX-A1H5-01	3.60548	Tumor	CESC
TCGA-VS-A953-01	2.99613	Tumor	CESC
TCGA-MA-AA3Z-01	2.96842	Tumor	CESC
TCGA-VS-A959-01	3.06472	Tumor	CESC
TCGA-FU-A3EO-01	3.48288	Tumor	CESC
TCGA-BI-A20A-01	2.76575	Tumor	CESC
TCGA-DS-A1OD-01	3.13209	Tumor	CESC
TCGA-C5-A1M9-01	3.57218	Tumor	CESC
TCGA-MY-A5BF-11	3.02864	Normal	CESC
TCGA-Q1-A6DW-01	3.13936	Tumor	CESC
TCGA-C5-A3HF-01	3.40773	Tumor	CESC
TCGA-VS-A8Q9-01	2.49562	Tumor	CESC
TCGA-Q1-A5R2-01	3.70043	Tumor	CESC
TCGA-VS-A8Q8-01	2.46218	Tumor	CESC
TCGA-C5-A1BJ-01	3.54556	Tumor	CESC
TCGA-Q1-A6DV-01	3.34666	Tumor	CESC
TCGA-EK-A3GK-01	3.59242	Tumor	CESC
TCGA-IR-A3LF-01	2.86037	Tumor	CESC
TCGA-C5-A1M7-01	3.32482	Tumor	CESC
TCGA-EK-A2PL-01	3.02874	Tumor	CESC
TCGA-LP-A4AU-01	2.99882	Tumor	CESC
TCGA-ZJ-AAXJ-01	3.07767	Tumor	CESC
TCGA-VS-A94Z-01	3.05741	Tumor	CESC
TCGA-EK-A2GZ-01	3.379	Tumor	CESC
TCGA-JW-A852-01	3.28625	Tumor	CESC
TCGA-VS-A9V5-01	2.6775	Tumor	CESC
TCGA-ZJ-AAXB-01	4.25868	Tumor	CESC
TCGA-EK-A2R9-01	2.8021	Tumor	CESC
TCGA-C5-A3HE-01	4.0431	Tumor	CESC
TCGA-ZJ-A8QR-01	3.06406	Tumor	CESC
TCGA-EK-A2RC-01	2.83853	Tumor	CESC
TCGA-C5-A1ML-01	2.75099	Tumor	CESC
TCGA-FU-A5XV-01	3.20217	Tumor	CESC
TCGA-EA-A43B-01	3.04513	Tumor	CESC
TCGA-MA-AA42-01	2.78678	Tumor	CESC
TCGA-VS-A9UJ-01	2.49561	Tumor	CESC
TCGA-VS-A9V1-01	3.53497	Tumor	CESC
TCGA-JW-AAVH-01	3.00575	Tumor	CESC
TCGA-VS-A8EJ-01	3.02208	Tumor	CESC
TCGA-Q1-A73O-01	2.58755	Tumor	CESC
TCGA-FU-A2QG-01	3.5402	Tumor	CESC
TCGA-DS-A1O9-01	2.95009	Tumor	CESC
TCGA-VS-A8QA-01	2.94706	Tumor	CESC
TCGA-C5-A1MH-01	3.28518	Tumor	CESC
TCGA-XS-A8TJ-01	2.98332	Tumor	CESC
TCGA-C5-A1ME-01	3.56575	Tumor	CESC
TCGA-C5-A2LZ-01	3.19984	Tumor	CESC
TCGA-HM-A3JJ-11	2.51901	Normal	CESC
TCGA-GH-A9DA-01	3.09755	Tumor	CESC
TCGA-VS-A8QH-01	2.96864	Tumor	CESC
TCGA-VS-A9U6-01	2.62589	Tumor	CESC
TCGA-C5-A8YQ-01	3.04068	Tumor	CESC
TCGA-DS-A1OA-01	3.03693	Tumor	CESC
TCGA-HG-A2PA-01	2.91731	Tumor	CESC
TCGA-EA-A3QD-01	3.16093	Tumor	CESC
TCGA-C5-A7UC-01	3.53674	Tumor	CESC
TCGA-MA-AA43-01	3.31696	Tumor	CESC
TCGA-Q1-A73R-01	2.68531	Tumor	CESC
TCGA-PN-A8MA-01	2.94218	Tumor	CESC
TCGA-C5-A2LV-01	3.95072	Tumor	CESC
TCGA-VS-A9UQ-01	2.87742	Tumor	CESC
TCGA-MY-A5BF-01	2.58362	Tumor	CESC
TCGA-JX-A3Q8-01	3.28956	Tumor	CESC
TCGA-VS-A9UM-01	2.64842	Tumor	CESC
TCGA-VS-A8EH-01	3.17777	Tumor	CESC
TCGA-LP-A4AW-01	3.85008	Tumor	CESC
TCGA-C5-A1MJ-01	3.70737	Tumor	CESC
TCGA-UC-A7PD-01	3.07297	Tumor	CESC
TCGA-EK-A2RK-01	3.10382	Tumor	CESC
TCGA-Q1-A5R1-01	3.06119	Tumor	CESC
TCGA-VS-A9U5-01	3.78892	Tumor	CESC
TCGA-EA-A3QE-01	2.5398	Tumor	CESC
TCGA-EK-A3GM-01	2.67194	Tumor	CESC
TCGA-EA-A3HT-01	2.81043	Tumor	CESC
TCGA-IR-A3L7-01	2.70363	Tumor	CESC
TCGA-C5-A2LX-01	3.48265	Tumor	CESC
TCGA-MU-A51Y-01	2.49002	Tumor	CESC
TCGA-JX-A5QV-01	3.4743	Tumor	CESC
TCGA-FU-A3HY-01	3.1471	Tumor	CESC
TCGA-MU-A8JM-01	3.01012	Tumor	CESC
TCGA-RA-A741-01	3.35372	Tumor	CESC
TCGA-C5-A1BF-01	3.00298	Tumor	CESC
TCGA-C5-A3HL-01	2.22302	Tumor	CESC
TCGA-EK-A2RN-01	1.75803	Tumor	CESC
TCGA-C5-A901-01	2.42563	Tumor	CESC
TCGA-VS-A9UI-01	2.32277	Tumor	CESC
TCGA-VS-A9UY-01	2.93502	Tumor	CESC
TCGA-C5-A1MF-01	3.55043	Tumor	CESC
TCGA-VS-A9UL-01	3.1856	Tumor	CESC
TCGA-ZJ-AAXN-01	2.72211	Tumor	CESC
TCGA-ZJ-A8QQ-01	3.17524	Tumor	CESC
TCGA-C5-A8XI-01	3.39007	Tumor	CESC
TCGA-C5-A8XJ-01	3.06425	Tumor	CESC
TCGA-EA-A5ZF-01	3.33245	Tumor	CESC
TCGA-IR-A3LC-01	3.2927	Tumor	CESC
TCGA-C5-A1BK-01	2.94347	Tumor	CESC
TCGA-DR-A0ZM-01	2.79546	Tumor	CESC
TCGA-EK-A2RB-01	3.38124	Tumor	CESC
TCGA-VS-A8EB-01	3.23387	Tumor	CESC
TCGA-VS-A94Y-01	2.74682	Tumor	CESC
TCGA-ZJ-AAX8-01	2.59365	Tumor	CESC
TCGA-VS-A8QC-01	3.52141	Tumor	CESC
TCGA-C5-A907-01	3.55226	Tumor	CESC
[truncated: 9,009 more rows]

## Sheet: Supplementary Table 3
METTL1 activity in 33 cancers
ID	METTL1_activity	Type	CancerType
TCGA-OR-A5JP-01A	3.23031	Tumor	ACC
TCGA-OR-A5JG-01A	3.18166	Tumor	ACC
TCGA-OR-A5LG-01A	3.02719	Tumor	ACC
TCGA-OR-A5JR-01A	2.85797	Tumor	ACC
TCGA-OR-A5KU-01A	2.97942	Tumor	ACC
TCGA-OR-A5LS-01A	2.83938	Tumor	ACC
TCGA-OR-A5L9-01A	3.09895	Tumor	ACC
TCGA-OR-A5JQ-01A	2.97393	Tumor	ACC
TCGA-OR-A5K4-01A	2.89714	Tumor	ACC
TCGA-OR-A5JL-01A	2.8355	Tumor	ACC
TCGA-OR-A5LC-01A	3.3152	Tumor	ACC
TCGA-OR-A5K2-01A	3.27858	Tumor	ACC
TCGA-P6-A5OG-01A	3.16929	Tumor	ACC
TCGA-OR-A5JW-01A	2.67879	Tumor	ACC
TCGA-OR-A5KO-01A	2.8074	Tumor	ACC
TCGA-OR-A5J8-01A	3.13715	Tumor	ACC
TCGA-PA-A5YG-01A	2.80697	Tumor	ACC
TCGA-OR-A5KV-01A	3.04932	Tumor	ACC
TCGA-OR-A5L4-01A	2.98487	Tumor	ACC
TCGA-OR-A5KX-01A	3.04829	Tumor	ACC
TCGA-OR-A5L8-01A	2.70398	Tumor	ACC
TCGA-OR-A5JO-01A	2.70907	Tumor	ACC
TCGA-OR-A5JA-01A	3.14416	Tumor	ACC
TCGA-OR-A5LO-01A	2.67207	Tumor	ACC
TCGA-OR-A5JM-01A	3.1515	Tumor	ACC
TCGA-OR-A5JV-01A	2.68654	Tumor	ACC
TCGA-OR-A5JB-01A	3.26345	Tumor	ACC
TCGA-OR-A5LA-01A	3.12971	Tumor	ACC
TCGA-OR-A5JE-01A	3.32141	Tumor	ACC
TCGA-OR-A5JZ-01A	2.67744	Tumor	ACC
TCGA-OR-A5KT-01A	3.02642	Tumor	ACC
TCGA-OR-A5KZ-01A	3.27286	Tumor	ACC
TCGA-OR-A5LJ-01A	3.05024	Tumor	ACC
TCGA-OR-A5LB-01A	2.84581	Tumor	ACC
TCGA-OR-A5LT-01A	2.87784	Tumor	ACC
TCGA-OR-A5LD-01A	3.295	Tumor	ACC
TCGA-OR-A5J2-01A	2.73605	Tumor	ACC
TCGA-PK-A5HB-01A	2.94664	Tumor	ACC
TCGA-OR-A5JS-01A	2.96234	Tumor	ACC
TCGA-OR-A5K6-01A	2.93322	Tumor	ACC
TCGA-OR-A5JY-01A	3.01183	Tumor	ACC
TCGA-OR-A5JT-01A	2.83835	Tumor	ACC
TCGA-PK-A5H8-01A	3.15268	Tumor	ACC
TCGA-OR-A5JX-01A	3.01598	Tumor	ACC
TCGA-OR-A5LK-01A	2.96241	Tumor	ACC
TCGA-P6-A5OF-01A	2.79008	Tumor	ACC
TCGA-OR-A5JI-01A	2.94933	Tumor	ACC
TCGA-OR-A5K5-01A	3.23813	Tumor	ACC
TCGA-OR-A5JC-01A	3.16771	Tumor	ACC
TCGA-OR-A5KW-01A	3.02654	Tumor	ACC
TCGA-OR-A5JJ-01A	3.19581	Tumor	ACC
TCGA-OR-A5JD-01A	2.9231	Tumor	ACC
TCGA-OR-A5LM-01A	3.12845	Tumor	ACC
TCGA-PK-A5HA-01A	2.84273	Tumor	ACC
TCGA-OR-A5JF-01A	2.92344	Tumor	ACC
TCGA-OR-A5LH-01A	2.90722	Tumor	ACC
TCGA-OR-A5K1-01A	3.07835	Tumor	ACC
TCGA-OR-A5LN-01A	3.01001	Tumor	ACC
TCGA-OR-A5LE-01A	3.00323	Tumor	ACC
TCGA-OR-A5L3-01A	3.01587	Tumor	ACC
TCGA-OU-A5PI-01A	2.70959	Tumor	ACC
TCGA-OR-A5K8-01A	3.06256	Tumor	ACC
TCGA-OR-A5K0-01A	2.90858	Tumor	ACC
TCGA-OR-A5KY-01A	3.20137	Tumor	ACC
TCGA-OR-A5J9-01A	3.03199	Tumor	ACC
TCGA-OR-A5J1-01A	2.95353	Tumor	ACC
TCGA-OR-A5J5-01A	3.12254	Tumor	ACC
TCGA-OR-A5L6-01A	3.21917	Tumor	ACC
TCGA-OR-A5LP-01A	2.78639	Tumor	ACC
TCGA-OR-A5K9-01A	3.17963	Tumor	ACC
TCGA-OR-A5J7-01A	3.18656	Tumor	ACC
TCGA-PK-A5H9-01A	2.32141	Tumor	ACC
TCGA-OR-A5LR-01A	2.72219	Tumor	ACC
TCGA-OR-A5JK-01A	3.08405	Tumor	ACC
TCGA-OR-A5J6-01A	2.7585	Tumor	ACC
TCGA-OR-A5LL-01A	2.38043	Tumor	ACC
TCGA-OR-A5K3-01A	3.11668	Tumor	ACC
TCGA-OR-A5J3-01A	2.98587	Tumor	ACC
TCGA-OR-A5L5-01A	2.95307	Tumor	ACC
TCGA-FD-A3SS-01A	1.57968	Tumor	BLCA
TCGA-FD-A43S-01A	1.60994	Tumor	BLCA
TCGA-UY-A78K-01A	1.61602	Tumor	BLCA
TCGA-DK-A2HX-01A	1.38384	Tumor	BLCA
TCGA-DK-A1A3-01A	1.547	Tumor	BLCA
TCGA-GC-A6I3-01A	1.82621	Tumor	BLCA
TCGA-XF-AAMJ-01A	1.51218	Tumor	BLCA
TCGA-GC-A6I1-01A	1.75227	Tumor	BLCA
TCGA-ZF-A9RL-01A	1.56559	Tumor	BLCA
TCGA-DK-A3IL-01A	1.65521	Tumor	BLCA
TCGA-E7-A6MF-01A	1.23087	Tumor	BLCA
TCGA-BT-A20R-01A	1.53915	Tumor	BLCA
TCGA-H4-A2HQ-01A	1.59026	Tumor	BLCA
TCGA-GV-A3QH-01A	1.62773	Tumor	BLCA
TCGA-4Z-AA82-01A	1.63395	Tumor	BLCA
TCGA-E7-A4XJ-01A	1.68687	Tumor	BLCA
TCGA-XF-A8HE-01A	1.62082	Tumor	BLCA
TCGA-XF-A9T0-01A	1.67405	Tumor	BLCA
TCGA-FD-A5BT-01A	1.72635	Tumor	BLCA
TCGA-FD-A3SN-01A	1.69724	Tumor	BLCA
TCGA-G2-AA3C-01A	1.77009	Tumor	BLCA
TCGA-HQ-A2OE-01A	1.65044	Tumor	BLCA
TCGA-BL-A3JM-01A	1.67761	Tumor	BLCA
TCGA-XF-AAN3-01A	1.50412	Tumor	BLCA
TCGA-FD-A3SR-01A	1.44148	Tumor	BLCA
TCGA-4Z-AA89-01A	1.60692	Tumor	BLCA
TCGA-G2-A2EO-01A	1.78383	Tumor	BLCA
TCGA-ZF-AA5H-01A	1.56511	Tumor	BLCA
TCGA-BT-A20V-01A	1.67866	Tumor	BLCA
TCGA-GC-A3WC-01A	1.54122	Tumor	BLCA
TCGA-GV-A3JV-01A	1.5791	Tumor	BLCA
TCGA-YF-AA3M-01A	1.71795	Tumor	BLCA
TCGA-FD-A3B5-01A	1.5988	Tumor	BLCA
TCGA-BT-A20Q-11A	1.16671	Normal	BLCA
TCGA-CF-A47V-01A	1.54698	Tumor	BLCA
TCGA-GU-A42P-01A	1.58141	Tumor	BLCA
TCGA-BT-A20T-01A	1.61036	Tumor	BLCA
TCGA-GC-A3BM-11A	1.24915	Normal	BLCA
TCGA-XF-AAN0-01A	1.45576	Tumor	BLCA
TCGA-E7-A7DV-01A	1.70062	Tumor	BLCA
TCGA-GV-A40E-01A	1.75611	Tumor	BLCA
TCGA-FJ-A3Z9-01A	1.62768	Tumor	BLCA
TCGA-XF-A9ST-01A	1.81719	Tumor	BLCA
TCGA-FJ-A3ZF-01A	1.65143	Tumor	BLCA
TCGA-K4-A3WV-11A	1.39956	Normal	BLCA
TCGA-YC-A89H-01A	1.6749	Tumor	BLCA
TCGA-CF-A9FM-01A	1.44578	Tumor	BLCA
TCGA-DK-A1AD-01A	1.64952	Tumor	BLCA
TCGA-G2-A2EK-01A	1.44273	Tumor	BLCA
TCGA-E5-A2PC-01A	1.65354	Tumor	BLCA
TCGA-C4-A0F1-01A	1.58843	Tumor	BLCA
TCGA-FD-A43N-01A	1.54965	Tumor	BLCA
TCGA-BL-A13J-01A	1.3732	Tumor	BLCA
TCGA-FD-A3SO-01A	1.52307	Tumor	BLCA
TCGA-XF-A8HD-01A	1.57406	Tumor	BLCA
TCGA-BT-A20X-01A	1.64725	Tumor	BLCA
TCGA-ZF-AA52-01A	1.60508	Tumor	BLCA
TCGA-DK-AA76-01A	1.59827	Tumor	BLCA
TCGA-GV-A3JW-01A	1.50833	Tumor	BLCA
TCGA-FD-A3N6-01A	1.5601	Tumor	BLCA
TCGA-BT-A2LA-11A	1.482	Normal	BLCA
TCGA-CU-A5W6-01A	1.66258	Tumor	BLCA
TCGA-DK-A2I4-01A	1.4744	Tumor	BLCA
TCGA-DK-AA6M-01A	1.7055	Tumor	BLCA
TCGA-4Z-AA7Y-01A	1.48905	Tumor	BLCA
TCGA-DK-A3WY-01A	1.58685	Tumor	BLCA
TCGA-E7-A3X6-01A	1.59924	Tumor	BLCA
TCGA-K4-A3WV-01A	1.63648	Tumor	BLCA
TCGA-DK-A3IQ-01A	1.43294	Tumor	BLCA
TCGA-ZF-AA56-01A	1.5574	Tumor	BLCA
TCGA-CU-A3QU-01A	1.57486	Tumor	BLCA
TCGA-FD-A6TI-01A	1.47681	Tumor	BLCA
TCGA-XF-A9T3-01A	1.59178	Tumor	BLCA
TCGA-FD-A3B3-01A	1.62058	Tumor	BLCA
TCGA-BT-A20U-11A	1.47812	Normal	BLCA
TCGA-YF-AA3L-01A	1.72946	Tumor	BLCA
TCGA-K4-A54R-11A	1.29514	Normal	BLCA
TCGA-SY-A9G0-01A	1.42459	Tumor	BLCA
TCGA-ZF-A9R2-01A	1.63106	Tumor	BLCA
TCGA-GU-AATQ-01A	1.71677	Tumor	BLCA
TCGA-FD-A5C1-01A	1.70952	Tumor	BLCA
TCGA-DK-A2I1-01A	1.66626	Tumor	BLCA
TCGA-CF-A5U8-01A	1.65637	Tumor	BLCA
TCGA-UY-A9PB-01A	1.62377	Tumor	BLCA
TCGA-DK-A3X1-01A	1.74206	Tumor	BLCA
TCGA-DK-A1AC-01A	1.64751	Tumor	BLCA
TCGA-FD-A62N-01A	1.65332	Tumor	BLCA
TCGA-DK-AA75-01A	1.82033	Tumor	BLCA
TCGA-XF-A9SL-01A	1.49655	Tumor	BLCA
TCGA-XF-A9T4-01A	1.48525	Tumor	BLCA
TCGA-XF-AAN2-01A	1.58274	Tumor	BLCA
TCGA-BT-A2LD-01A	1.62294	Tumor	BLCA
TCGA-BT-A20N-11A	1.13735	Normal	BLCA
TCGA-ZF-A9R1-01A	1.6652	Tumor	BLCA
TCGA-ZF-A9R9-01A	1.5458	Tumor	BLCA
TCGA-DK-A6AV-01A	1.74806	Tumor	BLCA
TCGA-XF-AAMY-01A	1.51043	Tumor	BLCA
TCGA-GU-A763-01A	1.79692	Tumor	BLCA
TCGA-FD-A3B7-01A	1.60572	Tumor	BLCA
TCGA-FD-A3NA-01A	1.63745	Tumor	BLCA
TCGA-CF-A47T-01A	1.76137	Tumor	BLCA
TCGA-CU-A0YN-11A	1.23386	Normal	BLCA
TCGA-BT-A0S7-01A	1.60621	Tumor	BLCA
TCGA-GC-A3BM-01A	1.64285	Tumor	BLCA
TCGA-GD-A3OP-01A	1.39465	Tumor	BLCA
TCGA-SY-A9G5-01A	1.59755	Tumor	BLCA
TCGA-KQ-A41S-01A	1.51288	Tumor	BLCA
TCGA-4Z-AA7M-01A	1.63957	Tumor	BLCA
TCGA-FD-A3SJ-01A	1.66688	Tumor	BLCA
TCGA-E7-A677-01A	1.52655	Tumor	BLCA
TCGA-UY-A8OD-01A	1.61996	Tumor	BLCA
TCGA-DK-AA6L-01A	1.66672	Tumor	BLCA
TCGA-GD-A2C5-01A	1.61066	Tumor	BLCA
TCGA-K4-A4AC-01A	1.71991	Tumor	BLCA
TCGA-FD-A62O-01A	1.54959	Tumor	BLCA
TCGA-BT-A2LB-01A	1.63706	Tumor	BLCA
TCGA-FD-A3N5-01A	1.58869	Tumor	BLCA
TCGA-G2-A3VY-01A	1.52028	Tumor	BLCA
TCGA-DK-A1AA-01A	1.53871	Tumor	BLCA
TCGA-XF-A9SY-01A	1.66481	Tumor	BLCA
TCGA-DK-AA6Q-01A	1.67745	Tumor	BLCA
TCGA-G2-A2EL-01A	1.62219	Tumor	BLCA
TCGA-E7-A6ME-01A	1.64476	Tumor	BLCA
TCGA-HQ-A2OF-01A	1.53769	Tumor	BLCA
TCGA-FD-A6TF-01A	1.67182	Tumor	BLCA
TCGA-FD-A3SP-01A	1.49127	Tumor	BLCA
TCGA-BT-A20P-01A	1.73735	Tumor	BLCA
TCGA-GV-A40G-01A	1.66055	Tumor	BLCA
TCGA-CF-A47S-01A	1.609	Tumor	BLCA
TCGA-XF-A9T2-01A	1.62587	Tumor	BLCA
TCGA-CF-A9FH-01A	1.62723	Tumor	BLCA
TCGA-ZF-AA4X-01A	1.50607	Tumor	BLCA
TCGA-XF-AAMQ-01A	1.54403	Tumor	BLCA
TCGA-CF-A3MH-01A	1.69689	Tumor	BLCA
TCGA-DK-AA6W-01A	1.71016	Tumor	BLCA
TCGA-KQ-A41O-01A	1.74314	Tumor	BLCA
TCGA-FJ-A3Z7-01A	1.62036	Tumor	BLCA
TCGA-S5-AA26-01A	1.65398	Tumor	BLCA
TCGA-FD-A3B4-01A	1.58172	Tumor	BLCA
TCGA-GC-A3OO-01A	1.478	Tumor	BLCA
TCGA-XF-A9SP-01A	1.60539	Tumor	BLCA
TCGA-FD-A3SL-01A	1.46635	Tumor	BLCA
TCGA-FD-A6TB-01A	1.58663	Tumor	BLCA
TCGA-FD-A6TA-01A	1.554	Tumor	BLCA
TCGA-XF-A8HB-01A	1.67739	Tumor	BLCA
TCGA-UY-A8OB-01A	1.74856	Tumor	BLCA
TCGA-GU-A767-01A	1.69859	Tumor	BLCA
TCGA-FD-A43U-01A	1.69608	Tumor	BLCA
TCGA-DK-AA6T-01A	1.75276	Tumor	BLCA
TCGA-5N-A9KI-01A	1.57292	Tumor	BLCA
TCGA-XF-A8HF-01A	1.73589	Tumor	BLCA
TCGA-UY-A78L-01A	1.63541	Tumor	BLCA
TCGA-FD-A5C0-01A	1.56114	Tumor	BLCA
TCGA-UY-A9PE-01A	1.72988	Tumor	BLCA
TCGA-K4-A6FZ-01A	1.5655	Tumor	BLCA
TCGA-DK-A3IK-01A	1.61654	Tumor	BLCA
TCGA-LC-A66R-01A	1.59669	Tumor	BLCA
TCGA-GU-A762-01A	1.72198	Tumor	BLCA
TCGA-BT-A2LB-11A	1.42546	Normal	BLCA
TCGA-4Z-AA7O-01A	1.58736	Tumor	BLCA
TCGA-DK-A6B5-01A	1.59917	Tumor	BLCA
TCGA-C4-A0F0-01A	1.74594	Tumor	BLCA
TCGA-UY-A78N-01A	1.65582	Tumor	BLCA
TCGA-G2-AA3F-01A	1.56582	Tumor	BLCA
TCGA-ZF-AA53-01A	1.70209	Tumor	BLCA
TCGA-LT-A8JT-01A	1.53292	Tumor	BLCA
TCGA-XF-A8HI-01A	1.52117	Tumor	BLCA
TCGA-FJ-A3ZE-01A	1.57796	Tumor	BLCA
TCGA-FD-A3SM-01A	1.49498	Tumor	BLCA
TCGA-DK-AA6X-01A	1.5625	Tumor	BLCA
TCGA-XF-A9SJ-01A	1.67064	Tumor	BLCA
TCGA-CF-A7I0-01A	1.53603	Tumor	BLCA
TCGA-GD-A3OQ-01A	1.52646	Tumor	BLCA
TCGA-CU-A0YO-01A	1.48895	Tumor	BLCA
TCGA-DK-AA71-01A	1.69014	Tumor	BLCA
TCGA-CF-A9FL-01A	1.568	Tumor	BLCA
TCGA-ZF-AA5N-01A	1.69744	Tumor	BLCA
TCGA-UY-A9PF-01A	1.5557	Tumor	BLCA
TCGA-UY-A78P-01A	1.69263	Tumor	BLCA
TCGA-CF-A1HR-01A	1.60431	Tumor	BLCA
TCGA-DK-A3IN-01A	1.59023	Tumor	BLCA
TCGA-UY-A9PH-01A	1.64748	Tumor	BLCA
TCGA-GD-A76B-01A	1.61566	Tumor	BLCA
TCGA-ZF-AA58-01A	1.61877	Tumor	BLCA
TCGA-ZF-AA4V-01A	1.72542	Tumor	BLCA
TCGA-DK-AA6R-01A	1.61133	Tumor	BLCA
TCGA-FT-A61P-01A	1.54745	Tumor	BLCA
TCGA-2F-A9KQ-01A	1.51967	Tumor	BLCA
TCGA-K4-A54R-01A	1.62115	Tumor	BLCA
TCGA-FD-A62S-01A	1.58743	Tumor	BLCA
TCGA-ZF-A9R3-01A	1.5274	Tumor	BLCA
TCGA-BT-A42F-01A	1.73648	Tumor	BLCA
TCGA-K4-A83P-01A	1.48532	Tumor	BLCA
TCGA-K4-A5RJ-01A	1.58552	Tumor	BLCA
TCGA-XF-A9SX-01A	1.67618	Tumor	BLCA
TCGA-KQ-A41N-01A	1.74704	Tumor	BLCA
TCGA-DK-A1AE-01A	1.66183	Tumor	BLCA
TCGA-DK-A3WX-01A	1.68839	Tumor	BLCA
TCGA-DK-A3WW-01A	1.69188	Tumor	BLCA
TCGA-XF-A9SK-01A	1.58968	Tumor	BLCA
TCGA-KQ-A41R-01A	1.68043	Tumor	BLCA
TCGA-CF-A3MG-01A	1.61897	Tumor	BLCA
TCGA-CU-A0YR-01A	1.63112	Tumor	BLCA
TCGA-UY-A78M-01A	1.73668	Tumor	BLCA
TCGA-CF-A5UA-01A	1.74685	Tumor	BLCA
TCGA-ZF-A9RN-01A	1.6829	Tumor	BLCA
TCGA-4Z-AA81-01A	1.60065	Tumor	BLCA
TCGA-E7-A8O8-01A	1.75054	Tumor	BLCA
TCGA-BL-A0C8-01B	0.86143	Tumor	BLCA
TCGA-GC-A3RB-01A	1.65511	Tumor	BLCA
TCGA-BT-A20O-01A	1.55849	Tumor	BLCA
TCGA-G2-A2ES-01A	1.62111	Tumor	BLCA
TCGA-DK-AA6P-01A	1.5892	Tumor	BLCA
TCGA-FD-A43P-01A	1.58796	Tumor	BLCA
TCGA-2F-A9KT-01A	1.64137	Tumor	BLCA
TCGA-CF-A9FF-01A	1.65089	Tumor	BLCA
TCGA-UY-A9PA-01A	1.45351	Tumor	BLCA
TCGA-E7-A7DU-01A	1.68124	Tumor	BLCA
TCGA-2F-A9KW-01A	1.66251	Tumor	BLCA
TCGA-4Z-AA87-01A	1.70307	Tumor	BLCA
TCGA-GU-A42Q-01A	1.65104	Tumor	BLCA
TCGA-E7-A97P-01A	1.57765	Tumor	BLCA
TCGA-XF-AAMG-01A	1.69203	Tumor	BLCA
TCGA-BT-A3PH-01A	1.57692	Tumor	BLCA
TCGA-ZF-AA4R-01A	1.55717	Tumor	BLCA
TCGA-ZF-AA5P-01A	1.55719	Tumor	BLCA
TCGA-DK-A3X2-01A	1.6154	Tumor	BLCA
TCGA-YC-A8S6-01A	1.50891	Tumor	BLCA
TCGA-K4-A4AB-01B	1.44264	Tumor	BLCA
TCGA-GC-A3RC-01A	1.59543	Tumor	BLCA
TCGA-BL-A0C8-01A	1.39974	Tumor	BLCA
TCGA-GU-AATP-01A	1.63913	Tumor	BLCA
TCGA-CF-A1HS-01A	1.63171	Tumor	BLCA
TCGA-ZF-AA4U-01A	1.65609	Tumor	BLCA
TCGA-GV-A3QF-01A	1.63971	Tumor	BLCA
TCGA-GC-A4ZW-01A	1.57939	Tumor	BLCA
TCGA-ZF-A9RD-01A	1.66378	Tumor	BLCA
TCGA-GU-A766-01A	1.75655	Tumor	BLCA
TCGA-G2-A2EF-01A	1.62803	Tumor	BLCA
TCGA-FD-A5BY-01A	1.6566	Tumor	BLCA
TCGA-CF-A8HX-01A	1.67386	Tumor	BLCA
TCGA-GV-A6ZA-01A	1.74392	Tumor	BLCA
TCGA-DK-A1A5-01A	1.56238	Tumor	BLCA
TCGA-4Z-AA7N-01A	1.34679	Tumor	BLCA
TCGA-GC-A3RD-01A	1.65953	Tumor	BLCA
TCGA-G2-A3IE-01A	1.55753	Tumor	BLCA
TCGA-FD-A5BZ-01A	1.57943	Tumor	BLCA
TCGA-BT-A3PJ-01A	1.58164	Tumor	BLCA
TCGA-CU-A72E-01A	1.65131	Tumor	BLCA
TCGA-ZF-A9RM-01A	1.52518	Tumor	BLCA
TCGA-FD-A6TH-01A	1.55815	Tumor	BLCA
TCGA-GD-A3OS-01A	1.55644	Tumor	BLCA
TCGA-DK-A3IS-01A	1.67213	Tumor	BLCA
TCGA-K4-A3WS-01A	1.56906	Tumor	BLCA
TCGA-GD-A2C5-11A	1.41341	Normal	BLCA
TCGA-4Z-AA7R-01A	1.62382	Tumor	BLCA
TCGA-DK-A6B1-01A	1.57347	Tumor	BLCA
TCGA-GV-A3QI-01A	1.55151	Tumor	BLCA
TCGA-DK-A6AW-01A	1.59072	Tumor	BLCA
TCGA-BT-A20W-01A	1.63356	Tumor	BLCA
TCGA-DK-A3IU-01A	1.51247	Tumor	BLCA
TCGA-K4-A5RI-11A	1.43432	Normal	BLCA
TCGA-GC-A3YS-01A	1.62573	Tumor	BLCA
TCGA-4Z-AA7Q-01A	1.63581	Tumor	BLCA
TCGA-LT-A5Z6-01A	1.56368	Tumor	BLCA
TCGA-GC-A3I6-01A	1.49131	Tumor	BLCA
TCGA-E7-A5KF-01A	1.51266	Tumor	BLCA
TCGA-DK-A3IM-01A	1.63749	Tumor	BLCA
TCGA-CF-A47X-01A	1.50969	Tumor	BLCA
TCGA-BT-A2LA-01A	1.65087	Tumor	BLCA
TCGA-GV-A3QK-01B	1.61869	Tumor	BLCA
TCGA-FD-A6TD-01A	1.71949	Tumor	BLCA
TCGA-XF-AAMX-01A	1.6541	Tumor	BLCA
TCGA-ZF-A9R5-01A	1.55878	Tumor	BLCA
TCGA-XF-A8HC-01A	1.61935	Tumor	BLCA
TCGA-ZF-A9RF-01A	1.64438	Tumor	BLCA
TCGA-H4-A2HO-01A	1.46624	Tumor	BLCA
TCGA-BT-A42E-01A	1.70854	Tumor	BLCA
TCGA-FD-A5BU-01A	1.58579	Tumor	BLCA
TCGA-XF-A9T6-01A	1.76319	Tumor	BLCA
TCGA-ZF-AA4T-01A	1.686	Tumor	BLCA
TCGA-FD-A3B6-01A	1.69082	Tumor	BLCA
TCGA-4Z-AA80-01A	1.66505	Tumor	BLCA
TCGA-GC-A6I3-11A	1.75352	Normal	BLCA
TCGA-XF-A9SW-01A	1.4572	Tumor	BLCA
TCGA-E7-A5KE-01A	1.64227	Tumor	BLCA
TCGA-DK-AA6S-01A	1.56972	Tumor	BLCA
TCGA-FD-A5BR-01A	1.60147	Tumor	BLCA
TCGA-FD-A6TC-01A	1.57262	Tumor	BLCA
TCGA-XF-AAN1-01A	1.71581	Tumor	BLCA
TCGA-DK-A3IV-01A	1.46049	Tumor	BLCA
TCGA-PQ-A6FN-01A	1.78793	Tumor	BLCA
TCGA-K4-A5RI-01A	1.6832	Tumor	BLCA
TCGA-ZF-A9R7-01A	1.50373	Tumor	BLCA
TCGA-XF-A9SM-01A	1.64761	Tumor	BLCA
TCGA-BL-A13J-11A	1.09822	Normal	BLCA
TCGA-FD-A6TE-01A	1.51487	Tumor	BLCA
TCGA-XF-AAME-01A	1.52365	Tumor	BLCA
TCGA-BT-A42C-01A	1.7054	Tumor	BLCA
TCGA-CF-A47Y-01A	1.58264	Tumor	BLCA
TCGA-E7-A519-01A	1.69043	Tumor	BLCA
TCGA-FD-A43Y-01A	1.66102	Tumor	BLCA
TCGA-BL-A5ZZ-01A	1.58545	Tumor	BLCA
TCGA-CF-A3MF-01A	1.58055	Tumor	BLCA
TCGA-FD-A3B8-01A	1.46714	Tumor	BLCA
TCGA-BL-A13I-01B	1.10129	Tumor	BLCA
TCGA-DK-A1A7-01A	1.71615	Tumor	BLCA
TCGA-DK-A1A6-01A	1.66061	Tumor	BLCA
TCGA-DK-A6B2-01A	1.58574	Tumor	BLCA
TCGA-DK-AA74-01A	1.72445	Tumor	BLCA
TCGA-ZF-AA4N-01A	1.6465	Tumor	BLCA
TCGA-BT-A0YX-01A	1.57389	Tumor	BLCA
TCGA-R3-A69X-01A	1.49172	Tumor	BLCA
TCGA-XF-AAMW-01A	1.54337	Tumor	BLCA
TCGA-C4-A0EZ-01A	1.59113	Tumor	BLCA
TCGA-E7-A678-01A	1.6266	Tumor	BLCA
TCGA-G2-A3IB-01A	1.59918	Tumor	BLCA
TCGA-BL-A13J-01B	0.943993	Tumor	BLCA
TCGA-DK-A3IT-01A	1.65026	Tumor	BLCA
TCGA-MV-A51V-01A	1.62051	Tumor	BLCA
TCGA-UY-A78O-01A	1.67415	Tumor	BLCA
TCGA-FD-A6TK-01A	1.62469	Tumor	BLCA
TCGA-4Z-AA83-01A	1.56671	Tumor	BLCA
TCGA-DK-A2I6-01A	1.70304	Tumor	BLCA
TCGA-XF-AAN4-01A	1.42706	Tumor	BLCA
TCGA-GD-A3OP-11A	1.36262	Normal	BLCA
TCGA-BT-A20R-11A	1.14344	Normal	BLCA
TCGA-CF-A27C-01A	1.57069	Tumor	BLCA
TCGA-5N-A9KM-01A	1.57029	Tumor	BLCA
TCGA-BT-A20U-01A	1.54889	Tumor	BLCA
TCGA-YC-A9TC-01A	1.74713	Tumor	BLCA
TCGA-E7-A6MD-01A	1.55795	Tumor	BLCA
TCGA-K4-A5RH-01A	1.5461	Tumor	BLCA
TCGA-XF-AAMH-01A	1.74121	Tumor	BLCA
TCGA-DK-A1AB-01A	1.36537	Tumor	BLCA
TCGA-E5-A4TZ-01A	1.56732	Tumor	BLCA
TCGA-FD-A43X-01A	1.65263	Tumor	BLCA
TCGA-XF-A9SU-01A	1.76158	Tumor	BLCA
TCGA-BT-A20N-01A	1.65248	Tumor	BLCA
TCGA-BT-A20J-01A	1.67256	Tumor	BLCA
TCGA-E7-A4IJ-01A	1.69162	Tumor	BLCA
TCGA-CF-A47W-01A	1.75275	Tumor	BLCA
TCGA-XF-A9SV-01A	1.6071	Tumor	BLCA
TCGA-K4-AAQO-01A	1.50218	Tumor	BLCA
TCGA-CU-A3YL-01A	1.56933	Tumor	BLCA
TCGA-DK-A2I2-01A	1.70988	Tumor	BLCA
TCGA-4Z-AA84-01A	1.68758	Tumor	BLCA
TCGA-DK-A1AF-01A	1.4255	Tumor	BLCA
TCGA-E5-A4U1-01A	1.74039	Tumor	BLCA
TCGA-BT-A20Q-01A	1.47454	Tumor	BLCA
TCGA-ZF-A9R4-01A	1.58238	Tumor	BLCA
TCGA-KQ-A41Q-01A	1.68939	Tumor	BLCA
TCGA-E7-A8O7-01A	1.39443	Tumor	BLCA
TCGA-ZF-AA4W-01A	1.77987	Tumor	BLCA
TCGA-XF-AAN7-01A	1.60482	Tumor	BLCA
TCGA-XF-A8HH-01A	1.58163	Tumor	BLCA
TCGA-FD-A5BX-01A	1.70875	Tumor	BLCA
TCGA-ZF-A9RE-01A	1.562	Tumor	BLCA
TCGA-FT-A3EE-01A	1.57981	Tumor	BLCA
TCGA-XF-A9T5-01A	1.71488	Tumor	BLCA
TCGA-XF-AAML-01A	1.62128	Tumor	BLCA
TCGA-BT-A3PK-01A	1.63949	Tumor	BLCA
TCGA-CF-A3MI-01A	1.73879	Tumor	BLCA
TCGA-E7-A541-01A	1.65261	Tumor	BLCA
TCGA-ZF-AA54-01A	1.67907	Tumor	BLCA
TCGA-CU-A0YR-11A	1.18226	Normal	BLCA
TCGA-XF-AAMZ-01A	1.70132	Tumor	BLCA
TCGA-CF-A8HY-01A	1.77892	Tumor	BLCA
TCGA-GV-A3QG-01A	1.50645	Tumor	BLCA
TCGA-DK-A6B6-01A	1.5747	Tumor	BLCA
TCGA-DK-A6B0-01A	1.64627	Tumor	BLCA
TCGA-E7-A97Q-01A	1.48574	Tumor	BLCA
TCGA-2F-A9KP-01A	1.63852	Tumor	BLCA
TCGA-FD-A62P-01A	1.68594	Tumor	BLCA
TCGA-XF-A8HG-01A	1.58874	Tumor	BLCA
TCGA-4Z-AA86-01A	1.57385	Tumor	BLCA
TCGA-GD-A6C6-01A	1.86143	Tumor	BLCA
TCGA-G2-A2EJ-01A	1.60334	Tumor	BLCA
TCGA-UY-A9PD-01A	1.66415	Tumor	BLCA
TCGA-S5-A6DX-01A	1.7724	Tumor	BLCA
TCGA-FD-A3SQ-01A	1.43444	Tumor	BLCA
TCGA-DK-AA77-01A	1.59834	Tumor	BLCA
TCGA-BL-A13I-01A	1.59603	Tumor	BLCA
TCGA-K4-A6MB-01A	1.53311	Tumor	BLCA
TCGA-ZF-AA51-01A	1.63096	Tumor	BLCA
TCGA-E7-A7PW-01A	1.7359	Tumor	BLCA
TCGA-E7-A85H-01A	1.71499	Tumor	BLCA
TCGA-GC-A3WC-11A	1.20173	Normal	BLCA
TCGA-XF-AAMR-01A	1.37921	Tumor	BLCA
TCGA-FD-A6TG-01A	1.56222	Tumor	BLCA
TCGA-2F-A9KO-01A	1.56814	Tumor	BLCA
TCGA-HQ-A5ND-01A	1.67337	Tumor	BLCA
TCGA-G2-AA3B-01A	1.71053	Tumor	BLCA
TCGA-PQ-A6FI-01A	1.74728	Tumor	BLCA
TCGA-C4-A0F7-01A	1.66868	Tumor	BLCA
TCGA-FD-A5BS-01A	1.63589	Tumor	BLCA
TCGA-GV-A3JX-01A	1.52739	Tumor	BLCA
TCGA-XF-AAMT-01A	1.61377	Tumor	BLCA
TCGA-XF-A9T8-01A	1.59019	Tumor	BLCA
TCGA-BT-A20W-11A	1.4046	Normal	BLCA
TCGA-4Z-AA7S-01A	1.64763	Tumor	BLCA
TCGA-XF-A9SH-01A	1.50847	Tumor	BLCA
TCGA-DK-A1AG-01A	1.61527	Tumor	BLCA
TCGA-GD-A3OQ-11A	1.17739	Normal	BLCA
TCGA-2F-A9KR-01A	1.57986	Tumor	BLCA
TCGA-DK-AA6U-01A	1.6893	Tumor	BLCA
TCGA-C4-A0F6-01A	1.61566	Tumor	BLCA
TCGA-K4-A3WU-01B	1.48557	Tumor	BLCA
TCGA-CU-A0YN-01A	1.53098	Tumor	BLCA
TCGA-FJ-A871-01A	1.78471	Tumor	BLCA
TCGA-G2-A2EC-01A	1.42172	Tumor	BLCA
TCGA-FD-A5BV-01A	1.71525	Tumor	BLCA
TCGA-E7-A7XN-01A	1.63725	Tumor	BLCA
TCGA-GU-A764-01A	1.65541	Tumor	BLCA
TCGA-XF-AAN8-01A	1.5048	Tumor	BLCA
TCGA-XF-A9SZ-01A	1.64979	Tumor	BLCA
TCGA-GU-AATO-01A	1.63163	Tumor	BLCA
TCGA-ZF-A9RC-01A	1.66633	Tumor	BLCA
TCGA-ZF-A9R0-01A	1.54497	Tumor	BLCA
TCGA-KQ-A41P-01A	1.66468	Tumor	BLCA
TCGA-4Z-AA7W-01A	1.77238	Tumor	BLCA
TCGA-HQ-A5NE-01A	1.53256	Tumor	BLCA
TCGA-CU-A3KJ-01A	1.50043	Tumor	BLCA
TCGA-UY-A8OC-01A	1.66555	Tumor	BLCA
TCGA-E7-A3Y1-01A	1.64948	Tumor	BLCA
TCGA-XF-AAN5-01A	1.59125	Tumor	BLCA
TCGA-G2-AA3D-01A	1.63291	Tumor	BLCA
TCGA-GU-A42R-01A	1.5505	Tumor	BLCA
TCGA-XF-A9SI-01A	1.56991	Tumor	BLCA
TCGA-GV-A3JZ-01A	1.6353	Tumor	BLCA
TCGA-E9-A1NI-01A	1.12993	Tumor	BRCA
TCGA-A1-A0SP-01A	1.1714	Tumor	BRCA
TCGA-BH-A1EU-11A	0.711556	Normal	BRCA
TCGA-A8-A06X-01A	1.11808	Tumor	BRCA
TCGA-E2-A14T-01A	1.01428	Tumor	BRCA
TCGA-AC-A8OS-01A	0.897946	Tumor	BRCA
TCGA-A8-A09K-01A	0.998988	Tumor	BRCA
TCGA-OL-A5RY-01A	1.07115	Tumor	BRCA
TCGA-BH-A0DG-01A	1.01792	Tumor	BRCA
TCGA-B6-A0I9-01A	1.02008	Tumor	BRCA
TCGA-A2-A0CP-01A	1.0909	Tumor	BRCA
TCGA-A8-A07S-01A	0.996477	Tumor	BRCA
TCGA-AO-A12H-01A	0.987181	Tumor	BRCA
TCGA-BH-A203-11A	0.690552	Normal	BRCA
TCGA-AR-A1AU-01A	0.957409	Tumor	BRCA
TCGA-D8-A1X9-01A	1.02223	Tumor	BRCA
TCGA-E9-A1RH-11A	0.74147	Normal	BRCA
TCGA-A8-A07R-01A	1.18733	Tumor	BRCA
TCGA-AO-A12C-01A	0.952955	Tumor	BRCA
TCGA-V7-A7HQ-01A	1.23707	Tumor	BRCA
TCGA-A2-A1FZ-01A	0.875497	Tumor	BRCA
TCGA-AR-A251-01A	0.984985	Tumor	BRCA
TCGA-BH-A18J-11A	0.870623	Normal	BRCA
TCGA-EW-A1PF-01A	0.969467	Tumor	BRCA
TCGA-BH-A18T-01A	1.15334	Tumor	BRCA
TCGA-AR-A24S-01A	0.971935	Tumor	BRCA
TCGA-AN-A041-01A	0.992583	Tumor	BRCA
TCGA-BH-A0E0-11A	1.04851	Normal	BRCA
TCGA-E2-A1LL-01A	1.15405	Tumor	BRCA
TCGA-E2-A1IJ-01A	0.963847	Tumor	BRCA
TCGA-AR-A24O-01A	0.839499	Tumor	BRCA
TCGA-XX-A899-01A	0.949977	Tumor	BRCA
TCGA-D8-A1XK-01A	1.08017	Tumor	BRCA
TCGA-AC-A5XS-01A	1.13567	Tumor	BRCA
TCGA-BH-A18L-01A	1.06631	Tumor	BRCA
TCGA-OL-A66J-01A	1.05611	Tumor	BRCA
TCGA-PE-A5DD-01A	1.0888	Tumor	BRCA
TCGA-AN-A04D-01A	1.16614	Tumor	BRCA
TCGA-4H-AAAK-01A	1.05258	Tumor	BRCA
TCGA-E9-A5FL-01A	1.25027	Tumor	BRCA
TCGA-E9-A24A-01A	0.824378	Tumor	BRCA
TCGA-BH-A1FM-01A	0.928638	Tumor	BRCA
TCGA-A8-A07C-01A	1.03464	Tumor	BRCA
TCGA-AR-A24Q-01A	1.02797	Tumor	BRCA
TCGA-AR-A2LE-01A	0.879209	Tumor	BRCA
TCGA-AR-A0U4-01A	1.09805	Tumor	BRCA
TCGA-GM-A2DN-01A	1.00245	Tumor	BRCA
TCGA-A7-A13D-01A	1.0958	Tumor	BRCA
TCGA-D8-A1JG-01B	0.98491	Tumor	BRCA
TCGA-E2-A570-01A	1.09601	Tumor	BRCA
TCGA-A2-A04Q-01A	1.14305	Tumor	BRCA
TCGA-A7-A6VV-01A	1.08359	Tumor	BRCA
TCGA-E2-A1IG-01A	1.03	Tumor	BRCA
TCGA-E9-A1N6-01A	1.05699	Tumor	BRCA
TCGA-E9-A1NC-01A	1.16625	Tumor	BRCA
TCGA-A7-A3IZ-01A	0.917539	Tumor	BRCA
TCGA-BH-A18U-11A	0.844459	Normal	BRCA
TCGA-AN-A0AK-01A	1.17333	Tumor	BRCA
TCGA-D8-A1JM-01A	1.1229	Tumor	BRCA
TCGA-OL-A5S0-01A	1.22974	Tumor	BRCA
TCGA-A8-A06Z-01A	1.09009	Tumor	BRCA
TCGA-AQ-A54O-01A	1.17813	Tumor	BRCA
TCGA-E2-A15S-01A	1.04235	Tumor	BRCA
TCGA-BH-A1ET-11B	0.683477	Normal	BRCA
TCGA-BH-A18R-11A	0.730174	Normal	BRCA
TCGA-EW-A423-01A	1.15662	Tumor	BRCA
TCGA-C8-A273-01A	1.10775	Tumor	BRCA
TCGA-OL-A5RV-01A	1.00038	Tumor	BRCA
TCGA-AC-A2FM-01A	1.05685	Tumor	BRCA
TCGA-AO-A0JM-01A	1.07335	Tumor	BRCA
TCGA-BH-A0DP-01A	0.930666	Tumor	BRCA
TCGA-A2-A25E-01A	1.07332	Tumor	BRCA
TCGA-B6-A2IU-01A	0.989735	Tumor	BRCA
TCGA-BH-A18P-01A	0.946718	Tumor	BRCA
TCGA-E9-A22B-01A	1.10409	Tumor	BRCA
TCGA-A2-A0SW-01A	1.13656	Tumor	BRCA
TCGA-E2-A107-01A	1.142	Tumor	BRCA
TCGA-E2-A1B6-01A	1.19412	Tumor	BRCA
TCGA-D8-A1XW-01A	0.867434	Tumor	BRCA
TCGA-A7-A0DC-01A	0.853007	Tumor	BRCA
TCGA-EW-A6SD-01A	1.10722	Tumor	BRCA
TCGA-AO-A0J3-01A	1.06336	Tumor	BRCA
TCGA-A7-A0DC-11A	0.802436	Normal	BRCA
TCGA-AN-A03X-01A	1.02432	Tumor	BRCA
TCGA-BH-A1FM-11B	0.751842	Normal	BRCA
TCGA-A8-A099-01A	0.914742	Tumor	BRCA
TCGA-E2-A14Z-01A	1.05748	Tumor	BRCA
TCGA-AR-A5QP-01A	1.05611	Tumor	BRCA
TCGA-AC-A62X-01A	1.19004	Tumor	BRCA
TCGA-BH-A42V-01A	1.0618	Tumor	BRCA
TCGA-B6-A0RS-01A	1.13249	Tumor	BRCA
TCGA-D8-A1JL-01A	0.967865	Tumor	BRCA
TCGA-BH-A0DZ-01A	1.05978	Tumor	BRCA
TCGA-A8-A06Y-01A	1.05456	Tumor	BRCA
TCGA-B6-A1KC-01B	0.97593	Tumor	BRCA
TCGA-C8-A135-01A	1.13319	Tumor	BRCA
TCGA-5L-AAT1-01A	1.03649	Tumor	BRCA
TCGA-AR-A24R-01A	0.974407	Tumor	BRCA
TCGA-S3-AA0Z-01A	0.987398	Tumor	BRCA
TCGA-D8-A1J8-01A	0.856709	Tumor	BRCA
TCGA-A2-A0ER-01A	0.904376	Tumor	BRCA
TCGA-E9-A1ND-01A	1.07888	Tumor	BRCA
TCGA-GI-A2C8-11A	0.853421	Normal	BRCA
TCGA-A2-A1G1-01A	0.990581	Tumor	BRCA
TCGA-A2-A0SU-01A	0.993175	Tumor	BRCA
TCGA-E2-A1LB-01A	1.04522	Tumor	BRCA
TCGA-E9-A1RD-01A	0.905365	Tumor	BRCA
TCGA-OL-A6VQ-01A	0.922164	Tumor	BRCA
TCGA-AQ-A04J-01A	1.03514	Tumor	BRCA
TCGA-AQ-A1H3-01A	0.898088	Tumor	BRCA
TCGA-A2-A259-01A	0.963414	Tumor	BRCA
TCGA-WT-AB44-01A	1.17048	Tumor	BRCA
TCGA-B6-A0IN-01A	1.11639	Tumor	BRCA
TCGA-E9-A1R3-01A	0.882237	Tumor	BRCA
TCGA-A8-A086-01A	1.03426	Tumor	BRCA
TCGA-AC-A3BB-01A	1.04973	Tumor	BRCA
TCGA-AC-A2QI-01A	0.975881	Tumor	BRCA
TCGA-BH-A1F5-01A	0.789444	Tumor	BRCA
TCGA-AC-A3HN-01A	0.94309	Tumor	BRCA
TCGA-BH-A1FG-01A	1.04823	Tumor	BRCA
TCGA-BH-A0DV-01A	0.889927	Tumor	BRCA
TCGA-UL-AAZ6-01A	1.22398	Tumor	BRCA
TCGA-AR-A255-01A	0.967931	Tumor	BRCA
TCGA-LD-A7W6-01A	0.981082	Tumor	BRCA
TCGA-AR-A24Z-01A	0.984497	Tumor	BRCA
TCGA-A1-A0SO-01A	1.09669	Tumor	BRCA
TCGA-A2-A3XS-01A	1.16776	Tumor	BRCA
TCGA-D8-A1X6-01A	1.05205	Tumor	BRCA
TCGA-BH-A0HF-01A	1.04702	Tumor	BRCA
TCGA-A7-A3J0-01A	0.977012	Tumor	BRCA
TCGA-AC-A23C-01A	0.913157	Tumor	BRCA
TCGA-LL-A442-01A	0.887479	Tumor	BRCA
TCGA-S3-A6ZH-01A	1.11656	Tumor	BRCA
TCGA-AC-A8OR-01A	1.05525	Tumor	BRCA
TCGA-AR-A1AX-01A	0.981748	Tumor	BRCA
TCGA-D8-A1XO-01A	0.884606	Tumor	BRCA
TCGA-E9-A1R2-01A	1.08456	Tumor	BRCA
TCGA-D8-A27M-01A	0.903965	Tumor	BRCA
TCGA-AN-A0FY-01A	1.07169	Tumor	BRCA
TCGA-BH-A0DX-01A	0.992915	Tumor	BRCA
TCGA-EW-A1IY-01A	0.800705	Tumor	BRCA
TCGA-A2-A04N-01A	1.02966	Tumor	BRCA
TCGA-A2-A0YF-01A	0.896657	Tumor	BRCA
TCGA-PE-A5DE-01A	1.02565	Tumor	BRCA
TCGA-BH-A1FN-11A	0.822266	Normal	BRCA
TCGA-EW-A1J5-01A	0.909493	Tumor	BRCA
TCGA-AO-A0JE-01A	1.05805	Tumor	BRCA
TCGA-BH-A1FN-01A	0.988626	Tumor	BRCA
TCGA-BH-A18V-01A	1.02054	Tumor	BRCA
TCGA-AC-A23H-11A	0.761266	Normal	BRCA
TCGA-BH-A0BF-01A	1.03747	Tumor	BRCA
TCGA-B6-A409-01A	1.20445	Tumor	BRCA
TCGA-A2-A0CL-01A	0.980784	Tumor	BRCA
TCGA-A2-A0CO-01A	0.951139	Tumor	BRCA
TCGA-E2-A158-11A	0.771235	Normal	BRCA
TCGA-AC-A3QP-01A	1.15959	Tumor	BRCA
TCGA-AC-A2QJ-01A	1.25053	Tumor	BRCA
TCGA-B6-A0RM-01A	1.03816	Tumor	BRCA
TCGA-D8-A1JS-01A	1.15033	Tumor	BRCA
TCGA-E9-A1RB-11A	0.762117	Normal	BRCA
TCGA-A7-A26J-01A	1.00356	Tumor	BRCA
TCGA-A7-A13H-01A	0.954222	Tumor	BRCA
TCGA-AO-A126-01A	1.11084	Tumor	BRCA
TCGA-BH-A6R8-01A	1.10432	Tumor	BRCA
TCGA-A7-A0DB-01C	0.322212	Tumor	BRCA
TCGA-AC-A3TM-01A	1.23957	Tumor	BRCA
TCGA-AR-A0TQ-01A	1.10208	Tumor	BRCA
TCGA-GM-A2DH-01A	1.00938	Tumor	BRCA
TCGA-B6-A0RI-01A	0.969948	Tumor	BRCA
TCGA-A2-A1G0-01A	0.873257	Tumor	BRCA
TCGA-A2-A1FX-01A	1.07302	Tumor	BRCA
TCGA-A7-A26G-01A	0.923682	Tumor	BRCA
TCGA-E2-A1LI-01A	1.12175	Tumor	BRCA
TCGA-A8-A08P-01A	1.10467	Tumor	BRCA
TCGA-E2-A1IN-01A	1.03586	Tumor	BRCA
TCGA-BH-A0HA-01A	1.09916	Tumor	BRCA
TCGA-AO-A1KR-01A	1.32221	Tumor	BRCA
TCGA-3C-AALK-01A	1.08434	Tumor	BRCA
TCGA-BH-A0BV-01A	0.975854	Tumor	BRCA
TCGA-E2-A1IH-01A	0.987804	Tumor	BRCA
TCGA-XX-A89A-01A	0.969997	Tumor	BRCA
TCGA-E9-A1RH-01A	1.0501	Tumor	BRCA
TCGA-A8-A085-01A	1.07628	Tumor	BRCA
TCGA-E9-A1N3-01A	0.970657	Tumor	BRCA
TCGA-BH-A1EW-11B	0.764705	Normal	BRCA
TCGA-D8-A13Y-01A	1.06582	Tumor	BRCA
TCGA-AO-A0JB-01A	1.24882	Tumor	BRCA
TCGA-AC-A6IV-01A	0.93791	Tumor	BRCA
TCGA-A8-A09M-01A	1.11016	Tumor	BRCA
TCGA-BH-A0GY-01A	1.10134	Tumor	BRCA
TCGA-AR-A2LL-01A	1.04315	Tumor	BRCA
TCGA-BH-A208-01A	0.991535	Tumor	BRCA
TCGA-E2-A15I-11A	0.663006	Normal	BRCA
TCGA-EW-A1PE-01A	0.860242	Tumor	BRCA
TCGA-AO-A125-01A	1.06433	Tumor	BRCA
TCGA-E2-A1B1-01A	0.834547	Tumor	BRCA
TCGA-BH-A0C0-01A	1.09135	Tumor	BRCA
TCGA-A7-A26I-01B	0.773103	Tumor	BRCA
TCGA-AO-A0JJ-01A	0.950253	Tumor	BRCA
TCGA-AR-A2LH-01A	1.02283	Tumor	BRCA
TCGA-A2-A3XW-01A	1.14299	Tumor	BRCA
TCGA-AR-A0TS-01A	0.951156	Tumor	BRCA
TCGA-BH-A0AV-01A	0.96233	Tumor	BRCA
TCGA-A8-A07B-01A	1.00219	Tumor	BRCA
TCGA-LL-A73Z-01A	1.10306	Tumor	BRCA
TCGA-BH-A0BA-11A	0.806162	Normal	BRCA
TCGA-BH-A0B3-11B	0.779238	Normal	BRCA
TCGA-B6-A402-01A	1.17573	Tumor	BRCA
TCGA-AR-A0TT-01A	0.98849	Tumor	BRCA
TCGA-EW-A6SB-01A	1.24626	Tumor	BRCA
TCGA-AC-A2FB-01A	0.886177	Tumor	BRCA
TCGA-AC-A62V-01A	1.25174	Tumor	BRCA
TCGA-D8-A1XQ-01A	1.05384	Tumor	BRCA
TCGA-BH-A0DD-01A	1.0341	Tumor	BRCA
TCGA-Z7-A8R6-01A	1.14298	Tumor	BRCA
TCGA-OL-A5DA-01A	1.05168	Tumor	BRCA
TCGA-WT-AB41-01A	1.20781	Tumor	BRCA
TCGA-E2-A1LA-01A	1.12857	Tumor	BRCA
TCGA-AR-A24N-01A	0.918489	Tumor	BRCA
TCGA-E9-A3QA-01A	1.16278	Tumor	BRCA
TCGA-BH-A0DO-11A	0.819942	Normal	BRCA
TCGA-E2-A15J-01A	1.04869	Tumor	BRCA
TCGA-LL-A73Y-01A	0.986209	Tumor	BRCA
TCGA-A2-A4RY-01A	0.931287	Tumor	BRCA
TCGA-D8-A1XU-01A	0.957092	Tumor	BRCA
TCGA-E2-A1LS-11A	0.751734	Normal	BRCA
TCGA-AN-A0FJ-01A	1.09702	Tumor	BRCA
TCGA-BH-A0DK-01A	1.05043	Tumor	BRCA
TCGA-B6-A0IJ-01A	1.15361	Tumor	BRCA
TCGA-LL-A7SZ-01A	1.27591	Tumor	BRCA
TCGA-C8-A26Y-01A	0.991296	Tumor	BRCA
TCGA-GI-A2C9-11A	0.838577	Normal	BRCA
TCGA-BH-A0BQ-11A	0.83767	Normal	BRCA
TCGA-A8-A06R-01A	1.1051	Tumor	BRCA
TCGA-AO-A128-01A	1.01712	Tumor	BRCA
TCGA-E2-A1BC-01A	0.832781	Tumor	BRCA
TCGA-A7-A0CE-11A	0.967549	Normal	BRCA
TCGA-B6-A0I6-01A	1.0543	Tumor	BRCA
TCGA-BH-A1ET-01A	0.844312	Tumor	BRCA
TCGA-A2-A04V-01A	1.05629	Tumor	BRCA
TCGA-A7-A2KD-01A	1.02873	Tumor	BRCA
TCGA-A7-A0CE-01A	1.12166	Tumor	BRCA
TCGA-D8-A1JE-01A	0.855169	Tumor	BRCA
TCGA-B6-A0WX-01A	1.08796	Tumor	BRCA
TCGA-A7-A4SB-01A	1.03778	Tumor	BRCA
TCGA-EW-A1J1-01A	0.95733	Tumor	BRCA
TCGA-A2-A0YM-01A	1.06119	Tumor	BRCA
TCGA-A8-A0A4-01A	0.999146	Tumor	BRCA
TCGA-A2-A0EM-01A	0.977257	Tumor	BRCA
TCGA-AR-A24X-01A	0.968122	Tumor	BRCA
TCGA-C8-A132-01A	0.942119	Tumor	BRCA
TCGA-AN-A049-01A	1.06256	Tumor	BRCA
TCGA-A2-A0SY-01A	0.977899	Tumor	BRCA
TCGA-B6-A0RU-01A	1.0748	Tumor	BRCA
TCGA-AR-A0TX-01A	0.984466	Tumor	BRCA
TCGA-BH-A0HQ-01A	1.00278	Tumor	BRCA
TCGA-E2-A15C-01A	0.896378	Tumor	BRCA
TCGA-AQ-A54N-01A	1.20877	Tumor	BRCA
TCGA-A8-A07I-01A	0.926189	Tumor	BRCA
TCGA-B6-A1KI-01A	0.977565	Tumor	BRCA
TCGA-B6-A0RH-01A	1.16818	Tumor	BRCA
TCGA-BH-A5IZ-01A	1.12547	Tumor	BRCA
TCGA-AN-A0XU-01A	1.11006	Tumor	BRCA
TCGA-LD-A74U-01A	0.983278	Tumor	BRCA
TCGA-B6-A401-01A	1.12906	Tumor	BRCA
TCGA-PL-A8LV-01A	1.09529	Tumor	BRCA
TCGA-BH-A0C3-11A	0.82933	Normal	BRCA
TCGA-BH-A0BR-01A	0.989547	Tumor	BRCA
TCGA-A8-A07G-01A	0.95076	Tumor	BRCA
TCGA-A2-A0EN-01A	0.968584	Tumor	BRCA
TCGA-OK-A5Q2-01A	1.02722	Tumor	BRCA
TCGA-A8-A084-01A	0.991589	Tumor	BRCA
TCGA-BH-A0DS-01A	1.02544	Tumor	BRCA
TCGA-A8-A09I-01A	1.11758	Tumor	BRCA
TCGA-GM-A3XL-01A	1.25542	Tumor	BRCA
TCGA-W8-A86G-01A	1.01496	Tumor	BRCA
TCGA-AO-A12F-01A	1.19773	Tumor	BRCA
TCGA-BH-A0HK-01A	0.999065	Tumor	BRCA
TCGA-A8-A06Q-01A	1.08971	Tumor	BRCA
TCGA-BH-A42U-01A	1.12426	Tumor	BRCA
TCGA-BH-A0BW-11A	0.842393	Normal	BRCA
TCGA-AQ-A04L-01B	1.1237	Tumor	BRCA
TCGA-AR-A1AO-01A	1.00595	Tumor	BRCA
TCGA-Z7-A8R5-01A	1.15324	Tumor	BRCA
TCGA-B6-A0I1-01A	1.21046	Tumor	BRCA
TCGA-E9-A1N6-11A	0.835515	Normal	BRCA
TCGA-EW-A1PA-01A	1.02791	Tumor	BRCA
TCGA-BH-A0W4-01A	0.922189	Tumor	BRCA
TCGA-A2-A3XZ-01A	1.14666	Tumor	BRCA
TCGA-A7-A26H-01A	0.891938	Tumor	BRCA
TCGA-E2-A1B0-01A	0.994573	Tumor	BRCA
TCGA-BH-A1EU-01A	0.749057	Tumor	BRCA
TCGA-AC-A23H-01A	1.01747	Tumor	BRCA
TCGA-EW-A1P4-01A	1.11387	Tumor	BRCA
TCGA-E2-A10E-01A	0.945615	Tumor	BRCA
TCGA-EW-A1P0-01A	1.0009	Tumor	BRCA
TCGA-EW-A6S9-01A	1.06953	Tumor	BRCA
TCGA-A2-A25B-01A	1.06196	Tumor	BRCA
TCGA-LL-A6FR-01A	1.21932	Tumor	BRCA
TCGA-AR-A5QM-01A	1.03889	Tumor	BRCA
TCGA-BH-A18Q-11A	0.725975	Normal	BRCA
TCGA-EW-A1P5-01A	1.04586	Tumor	BRCA
TCGA-E2-A14O-01A	1.21154	Tumor	BRCA
TCGA-AN-A0AR-01A	1.19272	Tumor	BRCA
TCGA-E9-A22D-01A	1.11544	Tumor	BRCA
TCGA-A2-A0CS-01A	1.06622	Tumor	BRCA
TCGA-E2-A1IF-01A	1.10954	Tumor	BRCA
TCGA-BH-A0DZ-11A	1.08095	Normal	BRCA
TCGA-E2-A1IE-01A	1.04321	Tumor	BRCA
TCGA-BH-A0BW-01A	0.858985	Tumor	BRCA
TCGA-E2-A1AZ-01A	1.01464	Tumor	BRCA
TCGA-D8-A27N-01A	1.0672	Tumor	BRCA
TCGA-A2-A0CT-01A	1.07741	Tumor	BRCA
TCGA-A8-A09R-01A	0.939127	Tumor	BRCA
TCGA-B6-A0RE-01A	1.14597	Tumor	BRCA
TCGA-E9-A249-01A	1.06247	Tumor	BRCA
TCGA-E2-A1B5-01A	1.0395	Tumor	BRCA
TCGA-A2-A25A-01A	0.909788	Tumor	BRCA
TCGA-AO-A03O-01A	1.06975	Tumor	BRCA
TCGA-E9-A22A-01A	1.09201	Tumor	BRCA
TCGA-BH-A1EV-11A	0.7047	Normal	BRCA
TCGA-BH-A0GZ-01A	1.11742	Tumor	BRCA
TCGA-BH-A1FD-01A	1.12944	Tumor	BRCA
TCGA-A1-A0SH-01A	0.928365	Tumor	BRCA
TCGA-E2-A10A-01A	0.928151	Tumor	BRCA
TCGA-B6-A0IO-01A	1.1126	Tumor	BRCA
TCGA-BH-A1FR-01A	0.949102	Tumor	BRCA
TCGA-D8-A143-01A	1.09653	Tumor	BRCA
TCGA-AO-A03R-01A	1.1674	Tumor	BRCA
TCGA-BH-A0DQ-11A	0.815772	Normal	BRCA
TCGA-BH-A0BV-11A	0.814409	Normal	BRCA
TCGA-BH-A0E0-01A	1.13704	Tumor	BRCA
TCGA-A8-A0AD-01A	0.931036	Tumor	BRCA
TCGA-GM-A2DI-01A	0.909812	Tumor	BRCA
TCGA-E9-A6HE-01A	1.20849	Tumor	BRCA
TCGA-BH-A0B3-01A	1.12252	Tumor	BRCA
TCGA-AR-A0TU-01A	1.20381	Tumor	BRCA
TCGA-LQ-A4E4-01A	1.09875	Tumor	BRCA
TCGA-PL-A8LY-01A	1.14339	Tumor	BRCA
TCGA-BH-A1FU-01A	0.966486	Tumor	BRCA
TCGA-A8-A09D-01A	1.06564	Tumor	BRCA
TCGA-B6-A3ZX-01A	1.06991	Tumor	BRCA
TCGA-A7-A5ZV-01A	1.1625	Tumor	BRCA
TCGA-BH-A0AY-01A	1.0741	Tumor	BRCA
TCGA-A7-A4SD-01A	1.10706	Tumor	BRCA
TCGA-AO-A03L-01A	1.09464	Tumor	BRCA
TCGA-A2-A0EX-01A	1.03911	Tumor	BRCA
TCGA-GM-A2DM-01A	0.959626	Tumor	BRCA
TCGA-BH-A0DO-01B	0.885733	Tumor	BRCA
TCGA-HN-A2OB-01A	0.943155	Tumor	BRCA
TCGA-A2-A0CM-01A	1.14918	Tumor	BRCA
TCGA-A2-A4S0-01A	0.934984	Tumor	BRCA
TCGA-BH-A0H9-01A	1.07129	Tumor	BRCA
TCGA-B6-A0IP-01A	1.01942	Tumor	BRCA
TCGA-C8-A12X-01A	1.10617	Tumor	BRCA
TCGA-AN-A0AL-01A	1.10227	Tumor	BRCA
TCGA-LD-A9QF-01A	1.03989	Tumor	BRCA
TCGA-BH-A0DG-11A	0.754797	Normal	BRCA
TCGA-E2-A152-01A	0.978093	Tumor	BRCA
TCGA-BH-A1FE-06A	0.885745	Tumor	BRCA
TCGA-BH-A18N-01A	0.960362	Tumor	BRCA
TCGA-C8-A1HN-01A	1.09268	Tumor	BRCA
TCGA-AN-A0FK-01A	1.06051	Tumor	BRCA
TCGA-B6-A0IE-01A	1.21834	Tumor	BRCA
TCGA-B6-A400-01A	1.16286	Tumor	BRCA
TCGA-GM-A2DB-01A	1.21176	Tumor	BRCA
TCGA-AC-A2FK-01A	0.797385	Tumor	BRCA
TCGA-BH-A0HU-01A	1.20384	Tumor	BRCA
TCGA-D8-A140-01A	0.907798	Tumor	BRCA
TCGA-A7-A0CD-01A	0.982338	Tumor	BRCA
TCGA-D8-A1JF-01A	0.955845	Tumor	BRCA
TCGA-BH-A208-11A	0.824026	Normal	BRCA
TCGA-A2-A4S1-01A	1.08635	Tumor	BRCA
TCGA-5T-A9QA-01A	1.15818	Tumor	BRCA
TCGA-AR-A2LK-01A	1.01239	Tumor	BRCA
TCGA-AR-A1AH-01A	1.17121	Tumor	BRCA
TCGA-AR-A254-01A	1.03698	Tumor	BRCA
TCGA-E2-A1IO-01A	0.944085	Tumor	BRCA
TCGA-S3-A6ZF-01A	1.04862	Tumor	BRCA
TCGA-B6-A0IB-01A	1.14686	Tumor	BRCA
TCGA-A8-A07J-01A	0.903621	Tumor	BRCA
TCGA-AN-A0FV-01A	1.03607	Tumor	BRCA
TCGA-AN-A0XP-01A	0.948197	Tumor	BRCA
TCGA-A8-A08Z-01A	0.923764	Tumor	BRCA
TCGA-E9-A226-01A	0.849026	Tumor	BRCA
TCGA-AR-A1AW-01A	0.936973	Tumor	BRCA
TCGA-GI-A2C9-01A	1.07704	Tumor	BRCA
TCGA-EW-A6SA-01A	1.14689	Tumor	BRCA
TCGA-E9-A1NG-01A	0.938217	Tumor	BRCA
TCGA-A8-A07L-01A	1.11169	Tumor	BRCA
TCGA-E2-A15L-01A	0.951743	Tumor	BRCA
TCGA-D8-A1JI-01A	0.988488	Tumor	BRCA
TCGA-GM-A2DO-01A	1.07517	Tumor	BRCA
TCGA-EW-A1P6-01A	1.0634	Tumor	BRCA
TCGA-BH-A1F0-11B	0.788431	Normal	BRCA
TCGA-AR-A1AI-01A	1.0697	Tumor	BRCA
TCGA-AR-A0U3-01A	1.02635	Tumor	BRCA
TCGA-A2-A0ES-01A	0.827993	Tumor	BRCA
TCGA-BH-A18K-11A	0.748697	Normal	BRCA
TCGA-A8-A06P-01A	1.01282	Tumor	BRCA
TCGA-S3-AA12-01A	1.06081	Tumor	BRCA
TCGA-E9-A1N5-11A	0.938091	Normal	BRCA
TCGA-E9-A3Q9-01A	0.933242	Tumor	BRCA
TCGA-BH-A0HX-01A	1.1067	Tumor	BRCA
TCGA-AC-A3W7-01A	0.942907	Tumor	BRCA
TCGA-AO-A124-01A	1.08994	Tumor	BRCA
TCGA-AC-A5XU-01A	1.09455	Tumor	BRCA
TCGA-LL-A6FQ-01A	1.22521	Tumor	BRCA
TCGA-AQ-A1H2-01A	1.01821	Tumor	BRCA
TCGA-BH-A0DQ-01A	1.0094	Tumor	BRCA
TCGA-E2-A106-01A	1.02719	Tumor	BRCA
TCGA-A2-A25F-01A	0.967438	Tumor	BRCA
TCGA-AN-A0AT-01A	1.153	Tumor	BRCA
TCGA-D8-A27T-01A	0.969865	Tumor	BRCA
TCGA-A2-A04X-01A	1.10116	Tumor	BRCA
TCGA-A2-A3XT-01A	1.18077	Tumor	BRCA
TCGA-AR-A0TY-01A	1.16615	Tumor	BRCA
TCGA-A2-A0YG-01A	1.05093	Tumor	BRCA
TCGA-B6-A0WZ-01A	1.08899	Tumor	BRCA
TCGA-A7-A5ZX-01A	0.983738	Tumor	BRCA
TCGA-AC-A23G-01A	0.980206	Tumor	BRCA
TCGA-GM-A2DA-01A	1.04825	Tumor	BRCA
TCGA-B6-A0X1-01A	1.07625	Tumor	BRCA
TCGA-AO-A12E-01A	1.02653	Tumor	BRCA
TCGA-AR-A250-01A	1.01148	Tumor	BRCA
TCGA-A8-A06O-01A	1.07492	Tumor	BRCA
TCGA-AO-A12G-01A	1.10927	Tumor	BRCA
TCGA-A7-A3IY-01A	1.05905	Tumor	BRCA
TCGA-E2-A1IG-11A	0.805236	Normal	BRCA
TCGA-BH-A1EY-01A	0.909172	Tumor	BRCA
TCGA-A8-A079-01A	1.13182	Tumor	BRCA
TCGA-AO-A03P-01A	1.11462	Tumor	BRCA
TCGA-E2-A572-01A	1.22045	Tumor	BRCA
TCGA-A2-A0YH-01A	1.0736	Tumor	BRCA
TCGA-E2-A15G-01A	0.945825	Tumor	BRCA
TCGA-C8-A12M-01A	0.943734	Tumor	BRCA
TCGA-AR-A0TV-01A	1.0777	Tumor	BRCA
TCGA-A7-A13G-01B	0.595775	Tumor	BRCA
TCGA-A8-A07E-01A	0.984537	Tumor	BRCA
TCGA-E9-A1N9-01A	1.02324	Tumor	BRCA
TCGA-BH-A0H3-01A	0.882821	Tumor	BRCA
TCGA-AR-A1AY-01A	1.11564	Tumor	BRCA
TCGA-A2-A0D4-01A	1.10898	Tumor	BRCA
TCGA-E9-A5UO-01A	1.05893	Tumor	BRCA
TCGA-GM-A2DL-01A	1.09296	Tumor	BRCA
TCGA-EW-A1PD-01A	0.991212	Tumor	BRCA
TCGA-A1-A0SI-01A	1.002	Tumor	BRCA
TCGA-A2-A0CV-01A	0.98623	Tumor	BRCA
TCGA-E2-A15E-06A	1.02719	Tumor	BRCA
TCGA-AO-A12B-01A	1.04029	Tumor	BRCA
TCGA-B6-A408-01A	1.07836	Tumor	BRCA
TCGA-OL-A5D7-01A	1.26669	Tumor	BRCA
TCGA-A2-A0EW-01A	0.850293	Tumor	BRCA
TCGA-A2-A0T4-01A	1.02812	Tumor	BRCA
TCGA-C8-A131-01A	1.13871	Tumor	BRCA
TCGA-BH-A1EN-01A	1.04767	Tumor	BRCA
TCGA-D8-A3Z5-01A	1.01538	Tumor	BRCA
TCGA-E9-A247-01A	1.15476	Tumor	BRCA
TCGA-C8-A12Q-01A	0.975631	Tumor	BRCA
TCGA-E2-A1BD-01A	1.07829	Tumor	BRCA
TCGA-E9-A1RI-01A	0.957446	Tumor	BRCA
TCGA-BH-A18M-11A	0.77641	Normal	BRCA
TCGA-E2-A105-01A	1.08191	Tumor	BRCA
TCGA-D8-A1JK-01A	1.08677	Tumor	BRCA
TCGA-E9-A1N9-11A	0.838289	Normal	BRCA
TCGA-BH-A0BJ-01A	0.971674	Tumor	BRCA
TCGA-S3-AA14-01A	0.988348	Tumor	BRCA
TCGA-C8-A26V-01A	1.0258	Tumor	BRCA
TCGA-BH-A1FB-01A	0.837605	Tumor	BRCA
TCGA-D8-A1JP-01A	0.996344	Tumor	BRCA
TCGA-E2-A14X-01A	0.996577	Tumor	BRCA
TCGA-BH-A0E2-01A	1.08853	Tumor	BRCA
TCGA-PL-A8LZ-01A	1.10883	Tumor	BRCA
TCGA-LL-A740-01A	1.09687	Tumor	BRCA
TCGA-BH-A0AZ-11A	0.715953	Normal	BRCA
TCGA-D8-A1X7-01A	0.896725	Tumor	BRCA
TCGA-AO-A0JD-01A	1.1344	Tumor	BRCA
TCGA-D8-A1X5-01A	0.940487	Tumor	BRCA
TCGA-E9-A22E-01A	1.02487	Tumor	BRCA
TCGA-AC-A23E-01A	0.931777	Tumor	BRCA
TCGA-AR-A0U2-01A	1.00115	Tumor	BRCA
TCGA-A2-A1FV-01A	0.84495	Tumor	BRCA
TCGA-A8-A09B-01A	1.01742	Tumor	BRCA
TCGA-AN-A0XO-01A	1.01057	Tumor	BRCA
TCGA-A7-A425-01A	1.08873	Tumor	BRCA
TCGA-BH-A0DD-11A	0.741753	Normal	BRCA
TCGA-A2-A0CZ-01A	1.00758	Tumor	BRCA
TCGA-GM-A3NY-01A	1.07817	Tumor	BRCA
TCGA-AR-A0U0-01A	1.10702	Tumor	BRCA
TCGA-AR-A24P-01A	0.925859	Tumor	BRCA
TCGA-AN-A0G0-01A	1.07922	Tumor	BRCA
TCGA-AN-A0AM-01A	1.19351	Tumor	BRCA
TCGA-BH-A0E6-01A	1.24159	Tumor	BRCA
TCGA-E9-A248-01A	0.962974	Tumor	BRCA
TCGA-B6-A1KN-01A	1.01589	Tumor	BRCA
TCGA-LL-A9Q3-01A	1.16841	Tumor	BRCA
TCGA-A8-A08B-01A	1.05914	Tumor	BRCA
TCGA-A1-A0SG-01A	1.0147	Tumor	BRCA
TCGA-BH-A0H0-01A	1.04496	Tumor	BRCA
TCGA-D8-A1XR-01A	0.954326	Tumor	BRCA
TCGA-C8-A12P-01A	1.10504	Tumor	BRCA
TCGA-BH-A0BJ-11A	0.853267	Normal	BRCA
TCGA-LL-A50Y-01A	1.16758	Tumor	BRCA
TCGA-AO-A03N-01B	1.14869	Tumor	BRCA
TCGA-E2-A1IU-01A	0.943286	Tumor	BRCA
TCGA-EW-A1IX-01A	0.862485	Tumor	BRCA
TCGA-A2-A0EV-01A	0.990598	Tumor	BRCA
TCGA-BH-A0BT-11A	0.89976	Normal	BRCA
TCGA-AC-A3W5-01A	1.07046	Tumor	BRCA
TCGA-AR-A2LN-01A	0.786303	Tumor	BRCA
TCGA-E9-A1QZ-01A	0.97405	Tumor	BRCA
TCGA-BH-A8FY-01A	1.11402	Tumor	BRCA
TCGA-AC-A6IX-06A	0.908525	Tumor	BRCA
TCGA-AR-A1AL-01A	0.814278	Tumor	BRCA
TCGA-BH-A42T-01A	1.2048	Tumor	BRCA
TCGA-BH-A0B9-01A	1.19783	Tumor	BRCA
TCGA-BH-A0BS-11A	0.94557	Normal	BRCA
TCGA-AO-A0J8-01A	0.98535	Tumor	BRCA
TCGA-BH-A2L8-01A	1.07055	Tumor	BRCA
TCGA-E9-A1N5-01A	0.989979	Tumor	BRCA
TCGA-A8-A075-01A	1.06391	Tumor	BRCA
TCGA-AN-A0FZ-01A	1.03154	Tumor	BRCA
TCGA-D8-A1XJ-01A	1.05121	Tumor	BRCA
TCGA-E2-A15F-01A	0.988855	Tumor	BRCA
TCGA-A2-A0EP-01A	0.964635	Tumor	BRCA
TCGA-BH-A18K-01A	1.10379	Tumor	BRCA
TCGA-AR-A5QN-01A	1.0137	Tumor	BRCA
TCGA-E9-A244-01A	1.10601	Tumor	BRCA
TCGA-A8-A0A2-01A	0.941796	Tumor	BRCA
TCGA-B6-A40C-01A	1.10827	Tumor	BRCA
TCGA-AR-A2LQ-01A	0.86407	Tumor	BRCA
TCGA-EW-A1J6-01A	1.15093	Tumor	BRCA
TCGA-EW-A1IZ-01A	1.10312	Tumor	BRCA
TCGA-AC-A2FG-01A	0.928082	Tumor	BRCA
TCGA-A8-A09Z-01A	1.00162	Tumor	BRCA
TCGA-EW-A1P1-01A	0.958533	Tumor	BRCA
TCGA-A8-A0A9-01A	1.04518	Tumor	BRCA
TCGA-BH-A0DT-01A	0.938952	Tumor	BRCA
TCGA-A2-A0T2-01A	1.15549	Tumor	BRCA
TCGA-A7-A4SA-01A	1.03078	Tumor	BRCA
TCGA-D8-A27F-01A	1.01952	Tumor	BRCA
TCGA-D8-A146-01A	0.879769	Tumor	BRCA
TCGA-D8-A27E-01A	0.909505	Tumor	BRCA
TCGA-C8-A138-01A	1.12401	Tumor	BRCA
TCGA-E2-A14V-01A	1.07656	Tumor	BRCA
TCGA-AC-A5EH-01A	1.09326	Tumor	BRCA
TCGA-A2-A0YL-01A	0.932308	Tumor	BRCA
TCGA-E2-A1LK-01A	1.16022	Tumor	BRCA
TCGA-D8-A13Z-01A	1.04016	Tumor	BRCA
TCGA-D8-A27V-01A	0.910226	Tumor	BRCA
TCGA-EW-A3U0-01A	1.00463	Tumor	BRCA
TCGA-A2-A4S2-01A	0.965105	Tumor	BRCA
TCGA-D8-A1XV-01A	0.948404	Tumor	BRCA
TCGA-BH-A1F0-01A	0.976043	Tumor	BRCA
TCGA-AN-A0FT-01A	1.18598	Tumor	BRCA
TCGA-A7-A0D9-11A	0.76076	Normal	BRCA
TCGA-E2-A15K-01A	1.04376	Tumor	BRCA
TCGA-BH-A0DL-01A	1.06511	Tumor	BRCA
TCGA-A2-A0EY-01A	1.0581	Tumor	BRCA
TCGA-B6-A0IG-01A	1.06996	Tumor	BRCA
TCGA-BH-A0HI-01A	0.970348	Tumor	BRCA
TCGA-E2-A576-01A	1.25871	Tumor	BRCA
TCGA-BH-A201-01A	0.956631	Tumor	BRCA
TCGA-D8-A1JB-01A	0.888931	Tumor	BRCA
TCGA-A1-A0SN-01A	1.06214	Tumor	BRCA
TCGA-A8-A08A-01A	1.05396	Tumor	BRCA
TCGA-A2-A0YI-01A	0.84664	Tumor	BRCA
TCGA-AR-A1AN-01A	0.992706	Tumor	BRCA
TCGA-AR-A2LM-01A	0.809364	Tumor	BRCA
TCGA-AR-A5QQ-01A	1.226	Tumor	BRCA
TCGA-AR-A0TR-01A	0.993089	Tumor	BRCA
TCGA-GM-A3XG-01A	1.10062	Tumor	BRCA
TCGA-BH-A1FC-01A	1.153	Tumor	BRCA
TCGA-A2-A0D1-01A	1.07398	Tumor	BRCA
TCGA-EW-A1P7-01A	0.900695	Tumor	BRCA
TCGA-AR-A1AP-01A	1.0107	Tumor	BRCA
TCGA-E2-A150-01A	1.0155	Tumor	BRCA
TCGA-EW-A2FW-01A	1.11484	Tumor	BRCA
TCGA-AR-A1AV-01A	0.947671	Tumor	BRCA
TCGA-A2-A0T1-01A	1.08562	Tumor	BRCA
TCGA-BH-A0BM-11A	0.963336	Normal	BRCA
TCGA-BH-A0C0-11A	0.812283	Normal	BRCA
TCGA-AO-A0JF-01A	0.874061	Tumor	BRCA
TCGA-OL-A6VR-01A	1.07788	Tumor	BRCA
TCGA-A8-A090-01A	0.999252	Tumor	BRCA
TCGA-BH-A0BG-01A	1.02694	Tumor	BRCA
TCGA-AO-A1KP-01A	0.983978	Tumor	BRCA
TCGA-LL-A441-01A	1.08841	Tumor	BRCA
TCGA-C8-A133-01A	1.05895	Tumor	BRCA
TCGA-BH-A8FZ-01A	1.03376	Tumor	BRCA
TCGA-E2-A1II-01A	1.1974	Tumor	BRCA
TCGA-EW-A6SC-01A	0.993722	Tumor	BRCA
TCGA-AN-A0XT-01A	0.942164	Tumor	BRCA
TCGA-BH-A0RX-01A	1.19406	Tumor	BRCA
TCGA-A8-A08X-01A	1.10325	Tumor	BRCA
TCGA-AO-A03V-01A	0.973198	Tumor	BRCA
TCGA-EW-A1PH-01A	1.12846	Tumor	BRCA
TCGA-A2-A0ST-01A	1.03154	Tumor	BRCA
TCGA-BH-A0BC-01A	1.05478	Tumor	BRCA
TCGA-E9-A1NH-01A	0.938691	Tumor	BRCA
TCGA-B6-A0X5-01A	1.03397	Tumor	BRCA
TCGA-AC-A4ZE-01A	0.991336	Tumor	BRCA
TCGA-A8-A07Z-01A	1.0958	Tumor	BRCA
TCGA-OL-A66P-01A	1.22979	Tumor	BRCA
TCGA-E2-A1LE-01A	1.12832	Tumor	BRCA
TCGA-C8-A8HR-01A	1.07046	Tumor	BRCA
TCGA-BH-A0H7-11A	1.01971	Normal	BRCA
TCGA-A8-A09T-01A	1.03763	Tumor	BRCA
TCGA-BH-A0HB-01A	1.17268	Tumor	BRCA
TCGA-A8-A08G-01A	1.02923	Tumor	BRCA
TCGA-A2-A0EQ-01A	1.11926	Tumor	BRCA
TCGA-A8-A081-01A	1.04983	Tumor	BRCA
TCGA-AO-A1KO-01A	0.787451	Tumor	BRCA
TCGA-BH-A0HW-01A	1.07896	Tumor	BRCA
TCGA-OL-A66H-01A	1.10285	Tumor	BRCA
TCGA-A2-A0T0-01A	1.16217	Tumor	BRCA
TCGA-A7-A0DB-11A	0.808672	Normal	BRCA
TCGA-AN-A04C-01A	1.20237	Tumor	BRCA
TCGA-E2-A573-01A	1.13926	Tumor	BRCA
TCGA-AN-A0XS-01A	1.00204	Tumor	BRCA
TCGA-D8-A3Z6-01A	1.04801	Tumor	BRCA
TCGA-EW-A3E8-01B	1.05122	Tumor	BRCA
TCGA-C8-A137-01A	1.08935	Tumor	BRCA
TCGA-GM-A4E0-01A	0.9692	Tumor	BRCA
TCGA-E2-A1B4-01A	1.05878	Tumor	BRCA
TCGA-EW-A2FS-01A	1.13761	Tumor	BRCA
TCGA-S3-A6ZG-01A	0.976396	Tumor	BRCA
TCGA-BH-A209-11A	0.768869	Normal	BRCA
TCGA-GM-A3XN-01A	1.03861	Tumor	BRCA
TCGA-EW-A1P8-01A	1.13236	Tumor	BRCA
TCGA-E2-A156-01A	0.928863	Tumor	BRCA
TCGA-AC-A8OP-01A	1.00641	Tumor	BRCA
TCGA-AN-A0FS-01A	0.936256	Tumor	BRCA
TCGA-E2-A15M-11A	0.743301	Normal	BRCA
TCGA-B6-A0IM-01A	0.921855	Tumor	BRCA
TCGA-E9-A3HO-01A	1.20079	Tumor	BRCA
TCGA-E2-A1L7-11A	0.891572	Normal	BRCA
TCGA-D8-A27K-01A	0.835415	Tumor	BRCA
TCGA-E9-A2JT-01A	0.900432	Tumor	BRCA
TCGA-BH-A1EN-11A	0.79429	Normal	BRCA
TCGA-GM-A2DK-01A	1.07571	Tumor	BRCA
TCGA-AR-A1AK-01A	1.01354	Tumor	BRCA
TCGA-E2-A15R-01A	0.976697	Tumor	BRCA
TCGA-BH-A18Q-01A	1.02508	Tumor	BRCA
TCGA-BH-A0DV-11A	0.829264	Normal	BRCA
TCGA-E2-A153-01A	0.987222	Tumor	BRCA
TCGA-BH-A0BT-01A	1.17675	Tumor	BRCA
TCGA-E9-A54Y-01A	1.2933	Tumor	BRCA
TCGA-E2-A14Q-01A	1.01114	Tumor	BRCA
TCGA-BH-A0HN-01A	1.09013	Tumor	BRCA
TCGA-E2-A1IK-01A	1.05511	Tumor	BRCA
TCGA-E2-A10C-01A	1.17826	Tumor	BRCA
TCGA-A8-A095-01A	0.96168	Tumor	BRCA
TCGA-BH-A0DH-11A	0.963304	Normal	BRCA
TCGA-A7-A0DB-01A	0.915201	Tumor	BRCA
TCGA-BH-A18J-01A	1.06009	Tumor	BRCA
TCGA-BH-A28O-01A	0.922702	Tumor	BRCA
TCGA-AC-A3TN-01A	1.12923	Tumor	BRCA
TCGA-A7-A13E-01A	1.04582	Tumor	BRCA
TCGA-BH-A0W5-01A	0.942514	Tumor	BRCA
TCGA-GM-A2DD-01A	1.12449	Tumor	BRCA
TCGA-AN-A0XV-01A	0.949477	Tumor	BRCA
TCGA-E2-A1IL-01A	0.875976	Tumor	BRCA
TCGA-EW-A2FR-01A	1.02817	Tumor	BRCA
TCGA-3C-AAAU-01A	1.00526	Tumor	BRCA
TCGA-AR-A24W-01A	0.863363	Tumor	BRCA
TCGA-OL-A5RZ-01A	1.23576	Tumor	BRCA
TCGA-E9-A1RB-01A	1.14799	Tumor	BRCA
TCGA-AN-A0AJ-01A	1.14047	Tumor	BRCA
TCGA-AR-A1AT-01A	1.065	Tumor	BRCA
TCGA-BH-A1FD-11B	0.742378	Normal	BRCA
TCGA-A8-A09Q-01A	1.06142	Tumor	BRCA
TCGA-A8-A083-01A	0.965822	Tumor	BRCA
TCGA-AN-A0XL-01A	0.971157	Tumor	BRCA
TCGA-E9-A1RC-01A	0.965811	Tumor	BRCA
TCGA-D8-A27I-01A	0.947228	Tumor	BRCA
TCGA-A2-A04Y-01A	1.09098	Tumor	BRCA
TCGA-PE-A5DC-01A	1.13526	Tumor	BRCA
TCGA-OL-A5D8-01A	1.04671	Tumor	BRCA
TCGA-A7-A26E-01A	0.853961	Tumor	BRCA
TCGA-AN-A0FL-01A	1.15168	Tumor	BRCA
TCGA-A8-A0A1-01A	0.917086	Tumor	BRCA
TCGA-AN-A0FN-01A	0.922007	Tumor	BRCA
TCGA-D8-A1J9-01A	0.959161	Tumor	BRCA
TCGA-BH-A1EO-01A	0.836822	Tumor	BRCA
TCGA-B6-A0I2-01A	1.19155	Tumor	BRCA
TCGA-E9-A5UP-01A	1.02612	Tumor	BRCA
TCGA-A2-A0T5-01A	1.08689	Tumor	BRCA
TCGA-A7-A0DA-01A	1.03222	Tumor	BRCA
TCGA-BH-A1FJ-11B	0.647705	Normal	BRCA
TCGA-B6-A0IC-01A	0.970863	Tumor	BRCA
TCGA-BH-A1FH-11B	0.862327	Normal	BRCA
TCGA-BH-A5J0-01A	1.14343	Tumor	BRCA
TCGA-A2-A0CY-01A	1.22368	Tumor	BRCA
TCGA-E9-A245-01A	1.00046	Tumor	BRCA
TCGA-GM-A3NW-01A	1.0689	Tumor	BRCA
TCGA-A1-A0SB-01A	0.978596	Tumor	BRCA
TCGA-BH-A0B8-11A	0.746929	Normal	BRCA
TCGA-OL-A66N-01A	1.14502	Tumor	BRCA
TCGA-A2-A0CQ-01A	1.08424	Tumor	BRCA
TCGA-C8-A1HG-01A	1.12515	Tumor	BRCA
TCGA-AC-A2BK-01A	1.14596	Tumor	BRCA
TCGA-A8-A08J-01A	1.09203	Tumor	BRCA
TCGA-A8-A09V-01A	0.788793	Tumor	BRCA
TCGA-A2-A0T3-01A	1.07098	Tumor	BRCA
TCGA-AC-A2FM-11B	1.08749	Normal	BRCA
TCGA-C8-A1HK-01A	1.04461	Tumor	BRCA
TCGA-AN-A04A-01A	1.04358	Tumor	BRCA
TCGA-E9-A1RG-01A	1.23498	Tumor	BRCA
TCGA-JL-A3YW-01A	1.09345	Tumor	BRCA
TCGA-E2-A154-01A	1.02191	Tumor	BRCA
TCGA-A2-A04U-01A	1.25035	Tumor	BRCA
TCGA-BH-A0EE-01A	1.12525	Tumor	BRCA
TCGA-BH-A0H5-01A	0.933437	Tumor	BRCA
TCGA-EW-A1IW-01A	1.00814	Tumor	BRCA
TCGA-AO-A0J4-01A	1.03177	Tumor	BRCA
TCGA-A7-A3J1-01A	0.916931	Tumor	BRCA
TCGA-E9-A243-01A	0.935954	Tumor	BRCA
TCGA-C8-A134-01A	1.09469	Tumor	BRCA
TCGA-BH-A1FC-11A	0.868328	Normal	BRCA
TCGA-D8-A1Y1-01A	1.07145	Tumor	BRCA
TCGA-AO-A12A-01A	0.95467	Tumor	BRCA
TCGA-E2-A108-01A	0.961121	Tumor	BRCA
TCGA-BH-A1F8-11B	0.857569	Normal	BRCA
TCGA-BH-A0E1-01A	1.0164	Tumor	BRCA
TCGA-BH-A204-11A	0.743581	Normal	BRCA
TCGA-E2-A14U-01A	1.01593	Tumor	BRCA
TCGA-BH-A0HL-01A	1.00895	Tumor	BRCA
TCGA-E9-A229-01A	0.929764	Tumor	BRCA
TCGA-A8-A08T-01A	0.960706	Tumor	BRCA
TCGA-E9-A1RF-01A	1.07447	Tumor	BRCA
TCGA-A2-A04T-01A	1.12622	Tumor	BRCA
TCGA-E2-A15P-01A	0.943491	Tumor	BRCA
TCGA-C8-A3M8-01A	1.05023	Tumor	BRCA
TCGA-LL-A5YO-01A	1.15774	Tumor	BRCA
TCGA-OL-A66L-01A	1.19625	Tumor	BRCA
TCGA-OL-A66K-01A	1.0197	Tumor	BRCA
TCGA-E2-A1LG-01A	1.005	Tumor	BRCA
TCGA-E2-A1LS-01A	1.0292	Tumor	BRCA
TCGA-BH-A0H5-11A	0.762222	Normal	BRCA
TCGA-A7-A426-01A	1.02092	Tumor	BRCA
TCGA-BH-A0B7-01A	0.96206	Tumor	BRCA
TCGA-AC-A2FO-01A	0.913188	Tumor	BRCA
TCGA-D8-A27L-01A	0.886372	Tumor	BRCA
TCGA-AC-A2FF-01A	0.890974	Tumor	BRCA
TCGA-GM-A2D9-01A	1.10103	Tumor	BRCA
TCGA-A2-A0D3-01A	1.00488	Tumor	BRCA
TCGA-A7-A0CH-11A	0.930963	Normal	BRCA
TCGA-A2-A0EO-01A	0.975406	Tumor	BRCA
TCGA-E9-A1NA-11A	0.849158	Normal	BRCA
TCGA-A2-A0T7-01A	0.979961	Tumor	BRCA
TCGA-OL-A6VO-01A	1.18888	Tumor	BRCA
TCGA-BH-A0EI-01A	0.886792	Tumor	BRCA
TCGA-A8-A094-01A	1.03161	Tumor	BRCA
TCGA-A8-A092-01A	1.13728	Tumor	BRCA
TCGA-AC-A3W6-01A	1.02469	Tumor	BRCA
TCGA-BH-A0BA-01A	0.944988	Tumor	BRCA
TCGA-EW-A1OX-01A	0.957586	Tumor	BRCA
TCGA-A2-A0CR-01A	1.1436	Tumor	BRCA
TCGA-D8-A1JD-01A	1.03437	Tumor	BRCA
TCGA-C8-A26X-01A	1.14527	Tumor	BRCA
TCGA-E9-A1RC-11A	0.743845	Normal	BRCA
TCGA-A1-A0SE-01A	0.997917	Tumor	BRCA
TCGA-A7-A4SF-01A	1.16451	Tumor	BRCA
TCGA-OL-A66O-01A	1.23352	Tumor	BRCA
TCGA-C8-A26W-01A	1.06847	Tumor	BRCA
TCGA-E2-A9RU-01A	1.28389	Tumor	BRCA
TCGA-AN-A0FW-01A	1.10081	Tumor	BRCA
TCGA-D8-A1JC-01A	0.984805	Tumor	BRCA
TCGA-C8-A12V-01A	1.04887	Tumor	BRCA
TCGA-A2-A04P-01A	1.23303	Tumor	BRCA
TCGA-BH-A0W3-01A	0.967988	Tumor	BRCA
TCGA-BH-A0B5-01A	0.971361	Tumor	BRCA
TCGA-S3-AA10-01A	1.15755	Tumor	BRCA
TCGA-BH-A0B0-01A	0.976158	Tumor	BRCA
TCGA-E2-A574-01A	1.29801	Tumor	BRCA
TCGA-AN-A0XN-01A	0.963812	Tumor	BRCA
TCGA-AN-A0XW-01A	0.999751	Tumor	BRCA
TCGA-BH-A0DK-11A	0.894051	Normal	BRCA
TCGA-C8-A1HF-01A	1.16006	Tumor	BRCA
TCGA-BH-A0AU-11A	0.83963	Normal	BRCA
TCGA-AR-A2LO-01A	1.02965	Tumor	BRCA
TCGA-D8-A1XA-01A	0.979781	Tumor	BRCA
TCGA-BH-A0BL-01A	0.946511	Tumor	BRCA
TCGA-EW-A1J2-01A	0.810952	Tumor	BRCA
TCGA-BH-A0AZ-01A	0.955423	Tumor	BRCA
TCGA-E9-A227-01A	1.0093	Tumor	BRCA
TCGA-A2-A0D2-01A	1.1489	Tumor	BRCA
TCGA-D8-A1XM-01A	0.909759	Tumor	BRCA
TCGA-D8-A1Y3-01A	1.28747	Tumor	BRCA
TCGA-C8-A275-01A	1.03518	Tumor	BRCA
TCGA-E2-A3DX-01A	0.887712	Tumor	BRCA
TCGA-C8-A1HM-01A	1.14398	Tumor	BRCA
TCGA-E2-A158-01A	1.03788	Tumor	BRCA
TCGA-AR-A0TP-01A	1.05745	Tumor	BRCA
TCGA-A7-A26F-01B	0.735428	Tumor	BRCA
TCGA-A2-A1FW-01A	0.936928	Tumor	BRCA
TCGA-E2-A15A-06A	1.05938	Tumor	BRCA
TCGA-BH-A0C7-01B	0.96759	Tumor	BRCA
TCGA-AR-A1AJ-01A	0.978913	Tumor	BRCA
TCGA-E9-A1R5-01A	0.979835	Tumor	BRCA
TCGA-A8-A09A-01A	0.9647	Tumor	BRCA
TCGA-GM-A2DC-01A	1.09373	Tumor	BRCA
TCGA-A2-A3KC-01A	0.952975	Tumor	BRCA
TCGA-AO-A0J9-01A	1.09897	Tumor	BRCA
TCGA-E2-A14Y-01A	1.15161	Tumor	BRCA
TCGA-D8-A4Z1-01A	0.9176	Tumor	BRCA
TCGA-3C-AALI-01A	1.13778	Tumor	BRCA
TCGA-E2-A159-01A	0.990884	Tumor	BRCA
TCGA-E2-A155-01A	0.970319	Tumor	BRCA
TCGA-A8-A082-01A	0.983212	Tumor	BRCA
TCGA-E2-A14R-01A	1.17433	Tumor	BRCA
TCGA-D8-A141-01A	0.975995	Tumor	BRCA
TCGA-BH-A204-01A	0.927687	Tumor	BRCA
TCGA-E2-A109-01A	1.0729	Tumor	BRCA
TCGA-C8-A1HJ-01A	1.16449	Tumor	BRCA
TCGA-BH-A0C1-01B	0.968931	Tumor	BRCA
TCGA-E9-A1RI-11A	0.646116	Normal	BRCA
TCGA-D8-A1Y2-01A	1.07927	Tumor	BRCA
TCGA-E2-A1LH-11A	0.890215	Normal	BRCA
TCGA-AR-A2LJ-01A	1.13959	Tumor	BRCA
TCGA-AC-A2QH-01B	0.851275	Tumor	BRCA
TCGA-A2-A0YK-01A	0.820692	Tumor	BRCA
TCGA-E9-A22H-01A	0.908099	Tumor	BRCA
TCGA-E2-A1L8-01A	0.958628	Tumor	BRCA
TCGA-BH-A0B8-01A	1.05379	Tumor	BRCA
TCGA-BH-A18G-01A	1.20327	Tumor	BRCA
TCGA-JL-A3YX-01A	1.1824	Tumor	BRCA
TCGA-S3-AA17-01A	1.05936	Tumor	BRCA
TCGA-BH-A0B5-11A	0.79919	Normal	BRCA
TCGA-E2-A15M-01A	0.88978	Tumor	BRCA
TCGA-E2-A56Z-01A	1.14563	Tumor	BRCA
TCGA-A7-A0CH-01A	0.92023	Tumor	BRCA
TCGA-AR-A0TZ-01A	0.959793	Tumor	BRCA
TCGA-E2-A15I-01A	0.801007	Tumor	BRCA
TCGA-BH-A0B4-01A	1.1565	Tumor	BRCA
TCGA-E2-A15K-06A	0.980571	Tumor	BRCA
TCGA-BH-A0WA-01A	1.04167	Tumor	BRCA
TCGA-A2-A0ET-01A	0.947125	Tumor	BRCA
TCGA-OL-A5RW-01A	1.19641	Tumor	BRCA
TCGA-A7-A13D-01B	0.720152	Tumor	BRCA
TCGA-AN-A0FD-01A	1.11257	Tumor	BRCA
TCGA-BH-A0H7-01A	1.09578	Tumor	BRCA
TCGA-LL-A5YL-01A	1.2142	Tumor	BRCA
TCGA-A2-A0D0-01A	1.23166	Tumor	BRCA
TCGA-AO-A129-01A	1.16526	Tumor	BRCA
TCGA-BH-A1EW-01A	0.985404	Tumor	BRCA
TCGA-AO-A03M-01B	1.09003	Tumor	BRCA
TCGA-B6-A0RP-01A	0.933757	Tumor	BRCA
TCGA-E2-A15T-01A	0.939277	Tumor	BRCA
TCGA-A2-A4RW-01A	1.01371	Tumor	BRCA
TCGA-AC-A2FF-11A	0.943807	Normal	BRCA
TCGA-BH-A0B7-11A	0.844329	Normal	BRCA
TCGA-A8-A08O-01A	0.974767	Tumor	BRCA
TCGA-BH-A18I-01A	0.952173	Tumor	BRCA
TCGA-BH-A0BM-01A	0.995038	Tumor	BRCA
TCGA-E2-A14N-01A	1.18849	Tumor	BRCA
TCGA-5L-AAT0-01A	1.02638	Tumor	BRCA
TCGA-E9-A1NG-11A	0.771436	Normal	BRCA
TCGA-BH-A6R9-01A	1.01651	Tumor	BRCA
TCGA-EW-A1PG-01A	1.00496	Tumor	BRCA
TCGA-AN-A03Y-01A	1.13434	Tumor	BRCA
TCGA-BH-A0DL-11A	0.81353	Normal	BRCA
TCGA-B6-A0RT-01A	1.05553	Tumor	BRCA
TCGA-A2-A25D-01A	1.14795	Tumor	BRCA
TCGA-A7-A56D-01A	1.27114	Tumor	BRCA
TCGA-D8-A73W-01A	0.948279	Tumor	BRCA
TCGA-AO-A0J5-01A	0.906643	Tumor	BRCA
TCGA-E9-A1R7-11A	0.663066	Normal	BRCA
TCGA-A2-A1G6-01A	0.836406	Tumor	BRCA
TCGA-AC-A3OD-01B	0.605855	Tumor	BRCA
TCGA-BH-A0H9-11A	0.93739	Normal	BRCA
TCGA-A7-A0CJ-01A	1.13502	Tumor	BRCA
TCGA-A8-A07U-01A	1.05003	Tumor	BRCA
TCGA-D8-A1XS-01A	0.970734	Tumor	BRCA
TCGA-B6-A0I8-01A	1.02782	Tumor	BRCA
TCGA-LL-A5YM-01A	1.27509	Tumor	BRCA
TCGA-E2-A15E-01A	1.00687	Tumor	BRCA
TCGA-D8-A27G-01A	0.984986	Tumor	BRCA
TCGA-BH-A1EX-01A	0.873049	Tumor	BRCA
TCGA-A8-A076-01A	1.0754	Tumor	BRCA
TCGA-EW-A1OV-01A	1.11491	Tumor	BRCA
TCGA-B6-A0X7-01A	0.985071	Tumor	BRCA
TCGA-B6-A0WT-01A	0.893547	Tumor	BRCA
TCGA-A2-A4S3-01A	1.19257	Tumor	BRCA
TCGA-BH-A0BZ-01A	1.13429	Tumor	BRCA
TCGA-OL-A5RU-01A	1.00211	Tumor	BRCA
TCGA-D8-A73U-01A	0.905841	Tumor	BRCA
TCGA-A2-A0YT-01A	1.07411	Tumor	BRCA
TCGA-A1-A0SK-01A	1.08392	Tumor	BRCA
TCGA-E9-A295-01A	1.13303	Tumor	BRCA
TCGA-AR-A1AR-01A	0.95847	Tumor	BRCA
TCGA-D8-A1XY-01A	0.941688	Tumor	BRCA
TCGA-LL-A8F5-01A	1.24944	Tumor	BRCA
TCGA-E9-A1R6-01A	1.09711	Tumor	BRCA
TCGA-BH-A1FL-01A	0.982675	Tumor	BRCA
TCGA-BH-A18S-11A	0.834283	Normal	BRCA
TCGA-E9-A1RE-01A	1.0348	Tumor	BRCA
TCGA-BH-A0BC-11A	0.903652	Normal	BRCA
TCGA-D8-A1JN-01A	0.973264	Tumor	BRCA
TCGA-D8-A145-01A	0.896367	Tumor	BRCA
TCGA-B6-A0IK-01A	1.10113	Tumor	BRCA
TCGA-C8-A1HE-01A	0.899648	Tumor	BRCA
TCGA-A8-A0AB-01A	0.986616	Tumor	BRCA
TCGA-EW-A1J3-01A	0.913293	Tumor	BRCA
TCGA-GI-A2C8-01A	0.861944	Tumor	BRCA
TCGA-A2-A0YJ-01A	1.09465	Tumor	BRCA
TCGA-A8-A0A7-01A	1.04013	Tumor	BRCA
TCGA-A8-A08L-01A	1.06055	Tumor	BRCA
TCGA-BH-A0H6-01A	1.00679	Tumor	BRCA
TCGA-D8-A1XL-01A	1.21624	Tumor	BRCA
TCGA-E2-A10B-01A	0.985022	Tumor	BRCA
TCGA-E9-A228-01A	1.05106	Tumor	BRCA
TCGA-A2-A3KD-01A	0.951837	Tumor	BRCA
TCGA-AQ-A7U7-01A	0.923232	Tumor	BRCA
TCGA-AO-A1KS-01A	0.879496	Tumor	BRCA
TCGA-A7-A0DC-01B	0.622511	Tumor	BRCA
TCGA-BH-A0EB-01A	0.990681	Tumor	BRCA
TCGA-E2-A1LB-11A	0.95089	Normal	BRCA
TCGA-C8-A12W-01A	1.12556	Tumor	BRCA
TCGA-AR-A24L-01A	0.915573	Tumor	BRCA
TCGA-EW-A1PB-01A	1.14301	Tumor	BRCA
TCGA-D8-A1JJ-01A	1.01504	Tumor	BRCA
TCGA-C8-A12Z-01A	1.01993	Tumor	BRCA
TCGA-A8-A09X-01A	1.178	Tumor	BRCA
TCGA-AC-A62Y-01A	1.03882	Tumor	BRCA
TCGA-AC-A3YJ-01A	1.11037	Tumor	BRCA
TCGA-E9-A22G-01A	1.14692	Tumor	BRCA
TCGA-GM-A5PX-01A	1.04719	Tumor	BRCA
TCGA-A2-A4RX-01A	0.894123	Tumor	BRCA
TCGA-BH-A0HK-11A	0.917026	Normal	BRCA
TCGA-B6-A0WW-01A	1.02714	Tumor	BRCA
TCGA-A2-A0SV-01A	1.13582	Tumor	BRCA
TCGA-AR-A24U-01A	0.925295	Tumor	BRCA
TCGA-B6-A0X0-01A	1.08882	Tumor	BRCA
TCGA-BH-A0EA-01A	0.860826	Tumor	BRCA
TCGA-LL-A440-01A	0.923197	Tumor	BRCA
TCGA-A1-A0SQ-01A	1.02827	Tumor	BRCA
TCGA-A8-A09N-01A	1.05848	Tumor	BRCA
TCGA-AC-A3QQ-01B	0.459133	Tumor	BRCA
TCGA-E2-A1BC-11A	0.864065	Normal	BRCA
TCGA-BH-A18V-06A	1.02788	Tumor	BRCA
TCGA-BH-A18H-01A	1.0823	Tumor	BRCA
TCGA-E2-A1LH-01A	1.16492	Tumor	BRCA
TCGA-C8-A27A-01A	0.990357	Tumor	BRCA
TCGA-E9-A1R4-01A	0.991643	Tumor	BRCA
TCGA-A2-A3XU-01A	1.29501	Tumor	BRCA
TCGA-HN-A2NL-01A	1.22463	Tumor	BRCA
TCGA-BH-A0BO-01A	0.910304	Tumor	BRCA
TCGA-D8-A1Y0-01A	0.979162	Tumor	BRCA
TCGA-B6-A40B-01A	1.1214	Tumor	BRCA
TCGA-PL-A8LX-01A	1.07619	Tumor	BRCA
TCGA-B6-A1KF-01A	1.06405	Tumor	BRCA
TCGA-AO-A0J7-01A	1.11715	Tumor	BRCA
TCGA-EW-A2FV-01A	1.06982	Tumor	BRCA
TCGA-AR-A252-01A	0.821704	Tumor	BRCA
TCGA-AN-A0XR-01A	1.05781	Tumor	BRCA
TCGA-A2-A0YC-01A	0.934773	Tumor	BRCA
TCGA-A8-A07P-01A	1.07498	Tumor	BRCA
TCGA-BH-A1FR-11B	0.796277	Normal	BRCA
TCGA-E9-A3X8-01A	1.23709	Tumor	BRCA
TCGA-AC-A2B8-01A	0.868422	Tumor	BRCA
TCGA-AO-A0JL-01A	1.15644	Tumor	BRCA
TCGA-BH-A1FB-11A	0.821261	Normal	BRCA
TCGA-D8-A27W-01A	1.13068	Tumor	BRCA
TCGA-B6-A0RO-01A	1.07257	Tumor	BRCA
TCGA-BH-A0DE-01A	0.96383	Tumor	BRCA
TCGA-D8-A147-01A	0.985124	Tumor	BRCA
TCGA-BH-A202-01A	1.01416	Tumor	BRCA
TCGA-BH-A18R-01A	1.13056	Tumor	BRCA
TCGA-BH-A0HA-11A	0.849752	Normal	BRCA
TCGA-B6-A0RV-01A	1.02301	Tumor	BRCA
TCGA-D8-A27P-01A	0.891215	Tumor	BRCA
TCGA-BH-A0W7-01A	1.08953	Tumor	BRCA
TCGA-BH-A0E1-11A	0.996679	Normal	BRCA
TCGA-AC-A7VB-01A	1.10087	Tumor	BRCA
TCGA-AN-A046-01A	1.0774	Tumor	BRCA
TCGA-A2-A0SX-01A	0.977668	Tumor	BRCA
TCGA-A8-A06N-01A	0.988262	Tumor	BRCA
TCGA-BH-A8G0-01A	0.901044	Tumor	BRCA
TCGA-BH-A0HP-01A	0.939408	Tumor	BRCA
TCGA-BH-A18U-01A	1.08276	Tumor	BRCA
TCGA-AN-A0AS-01A	1.00851	Tumor	BRCA
TCGA-AO-A0JC-01A	0.945751	Tumor	BRCA
TCGA-BH-A1F2-01A	0.848953	Tumor	BRCA
TCGA-BH-A18M-01A	0.945115	Tumor	BRCA
TCGA-C8-A12L-01A	1.11543	Tumor	BRCA
TCGA-E9-A1R7-01A	0.924142	Tumor	BRCA
TCGA-BH-A1FH-01A	0.815432	Tumor	BRCA
TCGA-AR-A24V-01A	0.955101	Tumor	BRCA
TCGA-AC-A6IX-01A	0.977865	Tumor	BRCA
TCGA-D8-A1JH-01A	0.838504	Tumor	BRCA
TCGA-BH-A1FE-01A	0.91913	Tumor	BRCA
TCGA-A2-A25C-01A	0.895632	Tumor	BRCA
TCGA-B6-A0IQ-01A	1.19888	Tumor	BRCA
TCGA-AO-A0JI-01A	0.989081	Tumor	BRCA
TCGA-AC-A2FB-11A	0.822139	Normal	BRCA
TCGA-B6-A0IA-01A	1.12341	Tumor	BRCA
TCGA-E2-A1L7-01A	1.07054	Tumor	BRCA
TCGA-BH-A18F-01A	0.965071	Tumor	BRCA
TCGA-C8-A1HI-01A	1.05313	Tumor	BRCA
TCGA-A2-A0YD-01A	0.871203	Tumor	BRCA
TCGA-A8-A06U-01A	1.12206	Tumor	BRCA
TCGA-BH-A18S-01A	1.0099	Tumor	BRCA
TCGA-A8-A08S-01A	1.00613	Tumor	BRCA
TCGA-A8-A08C-01A	0.960643	Tumor	BRCA
TCGA-C8-A1HO-01A	1.00064	Tumor	BRCA
TCGA-AO-A0JG-01A	0.850292	Tumor	BRCA
TCGA-E9-A1NF-01A	1.05652	Tumor	BRCA
TCGA-AO-A0J6-01A	1.15601	Tumor	BRCA
TCGA-LL-A5YP-01A	1.14458	Tumor	BRCA
TCGA-BH-A0DI-01A	0.981667	Tumor	BRCA
TCGA-BH-A1FJ-01A	0.967277	Tumor	BRCA
TCGA-UU-A93S-01A	1.16948	Tumor	BRCA
TCGA-A2-A0YE-01A	1.04371	Tumor	BRCA
TCGA-BH-A209-01A	1.1298	Tumor	BRCA
TCGA-OL-A5RX-01A	1.01193	Tumor	BRCA
TCGA-E2-A15D-01A	0.930907	Tumor	BRCA
TCGA-D8-A27H-01A	0.955427	Tumor	BRCA
TCGA-BH-A1F6-01A	1.11416	Tumor	BRCA
TCGA-A1-A0SD-01A	0.929867	Tumor	BRCA
TCGA-A7-A26J-01B	0.440285	Tumor	BRCA
TCGA-D8-A1XC-01A	0.876626	Tumor	BRCA
TCGA-A2-A04R-01A	1.09571	Tumor	BRCA
TCGA-LD-A66U-01A	1.18424	Tumor	BRCA
TCGA-E2-A15O-01A	1.08746	Tumor	BRCA
TCGA-AR-A24T-01A	0.877899	Tumor	BRCA
TCGA-BH-A0HO-01A	1.0073	Tumor	BRCA
TCGA-A7-A6VW-01A	1.2472	Tumor	BRCA
TCGA-E2-A153-11A	0.852213	Normal	BRCA
TCGA-BH-A0HY-01A	1.06225	Tumor	BRCA
TCGA-3C-AALJ-01A	1.16935	Tumor	BRCA
TCGA-BH-AB28-01A	1.0236	Tumor	BRCA
TCGA-A7-A0CG-01A	0.875865	Tumor	BRCA
TCGA-A8-A08H-01A	0.991712	Tumor	BRCA
TCGA-B6-A0WV-01A	1.05399	Tumor	BRCA
TCGA-D8-A1XF-01A	1.07127	Tumor	BRCA
TCGA-BH-A0BQ-01A	1.03548	Tumor	BRCA
TCGA-E9-A1RF-11A	0.679682	Normal	BRCA
TCGA-EW-A1PC-01B	1.14102	Tumor	BRCA
TCGA-A8-A08I-01A	0.942199	Tumor	BRCA
TCGA-B6-A0X4-01A	0.974746	Tumor	BRCA
TCGA-E9-A2JS-01A	1.16729	Tumor	BRCA
TCGA-A8-A096-01A	0.902788	Tumor	BRCA
TCGA-BH-A1F6-11B	0.645704	Normal	BRCA
TCGA-B6-A0WY-01A	1.07488	Tumor	BRCA
TCGA-BH-A18V-11A	1.05497	Normal	BRCA
TCGA-A8-A09E-01A	1.0933	Tumor	BRCA
TCGA-BH-A1ES-06A	1.02358	Tumor	BRCA
TCGA-EW-A1OW-01A	1.10293	Tumor	BRCA
TCGA-D8-A1XD-01A	0.980109	Tumor	BRCA
TCGA-E9-A54X-01A	1.11228	Tumor	BRCA
TCGA-B6-A0RG-01A	1.0689	Tumor	BRCA
TCGA-A8-A097-01A	1.0159	Tumor	BRCA
TCGA-A2-A0CX-01A	1.14324	Tumor	BRCA
TCGA-E9-A5FK-01A	1.15571	Tumor	BRCA
TCGA-BH-A1FG-11B	0.741632	Normal	BRCA
TCGA-C8-A8HQ-01A	1.08137	Tumor	BRCA
TCGA-BH-A0BP-01A	0.979309	Tumor	BRCA
TCGA-B6-A0RL-01A	1.11028	Tumor	BRCA
TCGA-A8-A08F-01A	1.11326	Tumor	BRCA
TCGA-A2-A0CK-01A	1.08801	Tumor	BRCA
TCGA-E9-A1N4-01A	0.942889	Tumor	BRCA
TCGA-D8-A1XZ-01A	1.08807	Tumor	BRCA
TCGA-AR-A1AS-01A	1.09526	Tumor	BRCA
TCGA-BH-A18N-11A	0.760796	Normal	BRCA
TCGA-EW-A424-01A	1.13252	Tumor	BRCA
TCGA-A7-A3RF-01A	1.03952	Tumor	BRCA
TCGA-AR-A24H-01A	1.05819	Tumor	BRCA
TCGA-A8-A06T-01A	1.05062	Tumor	BRCA
TCGA-C8-A1HL-01A	1.11979	Tumor	BRCA
TCGA-D8-A1X8-01A	0.895867	Tumor	BRCA
TCGA-AO-A1KT-01A	1.11219	Tumor	BRCA
TCGA-E2-A15K-11A	1.01492	Normal	BRCA
TCGA-B6-A0RQ-01A	0.956736	Tumor	BRCA
TCGA-AR-A1AQ-01A	1.11794	Tumor	BRCA
TCGA-OL-A5D6-01A	1.11019	Tumor	BRCA
TCGA-A8-A091-01A	0.864906	Tumor	BRCA
TCGA-A7-A4SE-01A	1.07067	Tumor	BRCA
TCGA-AC-A2FE-01A	1.00767	Tumor	BRCA
TCGA-BH-A1F2-11A	0.702672	Normal	BRCA
TCGA-E9-A1ND-11A	0.985575	Normal	BRCA
TCGA-C8-A26Z-01A	1.03935	Tumor	BRCA
TCGA-C8-A12Y-01A	1.17095	Tumor	BRCA
TCGA-A7-A13F-01A	1.07763	Tumor	BRCA
TCGA-BH-A28Q-01A	0.941485	Tumor	BRCA
TCGA-GM-A5PV-01A	1.08726	Tumor	BRCA
TCGA-A7-A4SC-01A	0.891487	Tumor	BRCA
TCGA-A8-A09G-01A	1.01108	Tumor	BRCA
TCGA-A7-A13E-11A	0.760958	Normal	BRCA
TCGA-E2-A15H-01A	1.08858	Tumor	BRCA
TCGA-A7-A13E-01B	0.378187	Tumor	BRCA
TCGA-B6-A0IH-01A	0.889198	Tumor	BRCA
TCGA-A2-A1G4-01A	0.974929	Tumor	BRCA
TCGA-A8-A093-01A	0.984813	Tumor	BRCA
TCGA-C8-A12O-01A	1.04381	Tumor	BRCA
TCGA-AO-A1KQ-01A	1.23123	Tumor	BRCA
TCGA-AR-A256-01A	1.08958	Tumor	BRCA
TCGA-OL-A66I-01A	1.16943	Tumor	BRCA
TCGA-C8-A3M7-01A	0.956551	Tumor	BRCA
TCGA-A2-A04W-01A	1.09636	Tumor	BRCA
TCGA-OL-A97C-01A	0.987906	Tumor	BRCA
TCGA-AR-A1AM-01A	0.981279	Tumor	BRCA
TCGA-AR-A2LR-01A	1.04387	Tumor	BRCA
TCGA-EW-A1OZ-01A	1.17654	Tumor	BRCA
TCGA-A1-A0SF-01A	1.11136	Tumor	BRCA
TCGA-A1-A0SJ-01A	1.03282	Tumor	BRCA
TCGA-A7-A13G-11A	0.667762	Normal	BRCA
TCGA-D8-A1JU-01A	0.852217	Tumor	BRCA
TCGA-A8-A07F-01A	0.92082	Tumor	BRCA
TCGA-A7-A6VY-01A	1.15357	Tumor	BRCA
TCGA-BH-A1FU-11A	0.792998	Normal	BRCA
TCGA-BH-A0BZ-11A	0.770342	Normal	BRCA
TCGA-A2-A0CU-01A	0.984422	Tumor	BRCA
TCGA-BH-A18L-11A	0.806875	Normal	BRCA
TCGA-E9-A1NE-01A	0.937008	Tumor	BRCA
TCGA-A7-A0D9-01A	0.954134	Tumor	BRCA
TCGA-C8-A12K-01A	1.13437	Tumor	BRCA
TCGA-A8-A07O-01A	1.16307	Tumor	BRCA
TCGA-C8-A12U-01A	1.16462	Tumor	BRCA
TCGA-C8-A8HP-01A	1.15191	Tumor	BRCA
TCGA-A2-A3XV-01A	1.30586	Tumor	BRCA
TCGA-BH-A0AW-01A	1.12851	Tumor	BRCA
TCGA-AN-A0FF-01A	1.00703	Tumor	BRCA
TCGA-AR-A24M-01A	0.85272	Tumor	BRCA
TCGA-BH-A0DP-11A	0.819604	Normal	BRCA
TCGA-E2-A2P6-01A	1.02223	Tumor	BRCA
TCGA-C8-A130-01A	1.15787	Tumor	BRCA
TCGA-C8-A274-01A	0.96765	Tumor	BRCA
TCGA-E9-A1RD-11A	0.732156	Normal	BRCA
TCGA-D8-A73X-01A	0.986047	Tumor	BRCA
TCGA-AO-A0JA-01A	0.952298	Tumor	BRCA
TCGA-LL-A5YN-01A	1.22668	Tumor	BRCA
TCGA-D8-A1XB-01A	0.949623	Tumor	BRCA
TCGA-LL-A6FP-01A	1.20024	Tumor	BRCA
TCGA-A7-A26E-01B	0.365369	Tumor	BRCA
TCGA-A7-A6VX-01A	0.987231	Tumor	BRCA
TCGA-AC-A6IW-01A	1.2322	Tumor	BRCA
TCGA-BH-A0C3-01A	0.980488	Tumor	BRCA
TCGA-E9-A1NF-11A	0.737222	Normal	BRCA
TCGA-E2-A1L9-01A	0.96188	Tumor	BRCA
TCGA-BH-A1EV-01A	0.98643	Tumor	BRCA
TCGA-A2-A3XX-01A	1.1571	Tumor	BRCA
TCGA-E9-A1NA-01A	1.1016	Tumor	BRCA
TCGA-EW-A1OY-01A	1.15769	Tumor	BRCA
TCGA-BH-A0AU-01A	1.01882	Tumor	BRCA
TCGA-B6-A0WS-01A	0.99329	Tumor	BRCA
TCGA-B6-A0I5-01A	1.21586	Tumor	BRCA
TCGA-E2-A14P-01A	1.13636	Tumor	BRCA
TCGA-GM-A2DF-01A	1.19326	Tumor	BRCA
TCGA-AQ-A04H-01B	0.973837	Tumor	BRCA
TCGA-AC-A6NO-01A	1.1207	Tumor	BRCA
TCGA-BH-A0E9-01B	0.865085	Tumor	BRCA
TCGA-E9-A1N4-11A	0.817225	Normal	BRCA
TCGA-BH-A0B1-01A	1.00593	Tumor	BRCA
TCGA-AR-A0TW-01A	1.11218	Tumor	BRCA
TCGA-AN-A0FX-01A	1.05055	Tumor	BRCA
TCGA-BH-A0BD-01A	0.985266	Tumor	BRCA
TCGA-D8-A1JA-01A	0.793385	Tumor	BRCA
TCGA-S3-AA11-01A	1.02127	Tumor	BRCA
TCGA-AO-A03T-01A	1.17594	Tumor	BRCA
TCGA-AC-A3YI-01A	1.05435	Tumor	BRCA
TCGA-BH-A0B2-01A	1.00946	Tumor	BRCA
TCGA-LL-A7T0-01A	1.19369	Tumor	BRCA
TCGA-BH-A0DH-01A	1.04903	Tumor	BRCA
TCGA-AC-A8OQ-01A	1.10843	Tumor	BRCA
TCGA-C8-A12N-01A	1.06026	Tumor	BRCA
TCGA-AO-A03U-01B	0.885346	Tumor	BRCA
TCGA-C8-A12T-01A	1.10123	Tumor	BRCA
TCGA-AO-A0J2-01A	1.20004	Tumor	BRCA
TCGA-D8-A27R-01A	1.15616	Tumor	BRCA
TCGA-A2-A0EU-01A	1.04306	Tumor	BRCA
TCGA-AO-A12D-01A	0.960997	Tumor	BRCA
TCGA-D8-A1XT-01A	0.969584	Tumor	BRCA
TCGA-A2-A0CW-01A	1.13474	Tumor	BRCA
TCGA-E2-A10F-01A	0.967217	Tumor	BRCA
TCGA-BH-A0E7-01A	0.915398	Tumor	BRCA
TCGA-D8-A1XG-01A	0.878795	Tumor	BRCA
TCGA-BH-A0AY-11A	0.823358	Normal	BRCA
TCGA-E9-A1N8-01A	1.15373	Tumor	BRCA
TCGA-E2-A2P5-01A	1.17806	Tumor	BRCA
TCGA-BH-A18P-11A	0.711941	Normal	BRCA
TCGA-C8-A278-01A	1.10547	Tumor	BRCA
TCGA-A8-A08R-01A	1.09022	Tumor	BRCA
TCGA-E2-A15A-01A	1.07124	Tumor	BRCA
TCGA-BH-A1FE-11B	0.694393	Normal	BRCA
TCGA-BH-A1EO-11A	0.907676	Normal	BRCA
TCGA-D8-A1JT-01A	0.903449	Tumor	BRCA
TCGA-D8-A142-01A	1.05396	Tumor	BRCA
TCGA-A2-A3Y0-01A	1.27219	Tumor	BRCA
TCGA-AQ-A0Y5-01A	0.935692	Tumor	BRCA
TCGA-A8-A07W-01A	1.08427	Tumor	BRCA
TCGA-A1-A0SM-01A	0.99387	Tumor	BRCA
TCGA-AC-A3EH-01A	1.05407	Tumor	BRCA
TCGA-MS-A51U-01A	0.932181	Tumor	BRCA
TCGA-AR-A24K-01A	0.984548	Tumor	BRCA
TCGA-AC-A2BM-01A	1.00376	Tumor	BRCA
TCGA-A2-A3XY-01A	1.08243	Tumor	BRCA
TCGA-E2-A14W-01A	1.20247	Tumor	BRCA
TCGA-BH-A1F8-01A	0.954825	Tumor	BRCA
TCGA-E9-A1RA-01A	1.06303	Tumor	BRCA
TCGA-A8-A0A6-01A	0.921077	Tumor	BRCA
TCGA-AC-A7VC-01A	1.21241	Tumor	BRCA
TCGA-C8-A27B-01A	1.03699	Tumor	BRCA
TCGA-S3-AA15-01A	1.09728	Tumor	BRCA
TCGA-BH-A1ES-01A	1.00657	Tumor	BRCA
TCGA-E2-A1L6-01A	0.895907	Tumor	BRCA
TCGA-BH-A0DT-11A	0.841865	Normal	BRCA
TCGA-E9-A1R0-01A	0.956963	Tumor	BRCA
TCGA-BH-A0B6-01A	1.04275	Tumor	BRCA
TCGA-B6-A0RN-01A	1.01766	Tumor	BRCA
TCGA-A8-A09W-01A	1.08856	Tumor	BRCA
TCGA-EW-A1P3-01A	1.11271	Tumor	BRCA
TCGA-A7-A13F-11A	0.808968	Normal	BRCA
TCGA-A2-A0T6-01A	0.855706	Tumor	BRCA
TCGA-A7-A5ZW-01A	1.01356	Tumor	BRCA
TCGA-BH-A203-01A	1.04056	Tumor	BRCA
TCGA-DS-A7WI-01A	2.99305	Tumor	CESC
TCGA-EX-A449-01A	2.77599	Tumor	CESC
TCGA-VS-A958-01A	2.66079	Tumor	CESC
TCGA-MY-A5BE-01A	2.8106	Tumor	CESC
TCGA-C5-A905-01A	2.87043	Tumor	CESC
TCGA-Q1-A73Q-01A	2.62053	Tumor	CESC
TCGA-BI-A0VR-01A	2.66831	Tumor	CESC
TCGA-EK-A2PK-01A	2.78315	Tumor	CESC
TCGA-FU-A3WB-01A	2.75282	Tumor	CESC
TCGA-MA-AA41-01A	2.84204	Tumor	CESC
TCGA-IR-A3LK-01A	2.77205	Tumor	CESC
TCGA-VS-A952-01A	2.48696	Tumor	CESC
TCGA-C5-A8YT-01A	2.64619	Tumor	CESC
TCGA-EA-A5ZD-01A	2.46582	Tumor	CESC
TCGA-C5-A1MI-01A	2.63605	Tumor	CESC
TCGA-EK-A2RO-01A	2.82329	Tumor	CESC
TCGA-FU-A3YQ-01A	2.549	Tumor	CESC
TCGA-C5-A7CL-01A	2.53122	Tumor	CESC
TCGA-VS-A9UB-01A	2.72285	Tumor	CESC
TCGA-C5-A1BM-01A	2.63279	Tumor	CESC
TCGA-C5-A2LY-01A	2.96138	Tumor	CESC
TCGA-EA-A50E-01A	2.83242	Tumor	CESC
TCGA-ZJ-AAXU-01A	2.91265	Tumor	CESC
TCGA-HM-A6W2-01A	2.83511	Tumor	CESC
TCGA-C5-A1MQ-01A	2.92423	Tumor	CESC
TCGA-C5-A1BE-01B	2.68207	Tumor	CESC
TCGA-C5-A1MN-01A	2.7128	Tumor	CESC
TCGA-VS-A9U7-01A	2.78743	Tumor	CESC
TCGA-ZJ-AB0I-01A	2.64138	Tumor	CESC
TCGA-LP-A4AX-01A	2.81706	Tumor	CESC
TCGA-JW-A5VH-01A	2.82479	Tumor	CESC
TCGA-C5-A902-01A	2.7966	Tumor	CESC
TCGA-FU-A23L-01A	2.72437	Tumor	CESC
TCGA-FU-A3NI-01A	2.73659	Tumor	CESC
TCGA-VS-A9UT-01A	2.51605	Tumor	CESC
TCGA-C5-A8YR-01A	2.83727	Tumor	CESC
TCGA-VS-A94X-01A	2.79328	Tumor	CESC
TCGA-VS-A8EK-01A	2.70132	Tumor	CESC
TCGA-FU-A3HZ-01A	2.96866	Tumor	CESC
TCGA-ZJ-AAXT-01A	2.85057	Tumor	CESC
TCGA-C5-A2LT-01A	2.76479	Tumor	CESC
TCGA-WL-A834-01A	2.78012	Tumor	CESC
TCGA-FU-A40J-01A	2.63419	Tumor	CESC
TCGA-MU-A5YI-01A	2.48056	Tumor	CESC
TCGA-MA-AA3W-01A	2.65291	Tumor	CESC
TCGA-EK-A2PG-01A	2.87431	Tumor	CESC
TCGA-UC-A7PG-06A	2.76052	Tumor	CESC
TCGA-EA-A5ZE-01A	2.64389	Tumor	CESC
TCGA-4J-AA1J-01A	2.58562	Tumor	CESC
TCGA-C5-A7CH-01A	2.74745	Tumor	CESC
TCGA-C5-A8XH-01A	2.78973	Tumor	CESC
TCGA-JW-A69B-01A	2.60329	Tumor	CESC
TCGA-ZX-AA5X-01A	2.54412	Tumor	CESC
TCGA-VS-A9V0-01A	2.78418	Tumor	CESC
TCGA-EA-A97N-01A	2.34544	Tumor	CESC
TCGA-Q1-A73S-01A	3.02411	Tumor	CESC
TCGA-ZJ-AAXA-01A	2.65585	Tumor	CESC
TCGA-DS-A0VL-01A	2.67426	Tumor	CESC
TCGA-C5-A1BN-01B	2.84527	Tumor	CESC
TCGA-EK-A2IR-01A	2.88927	Tumor	CESC
TCGA-C5-A2M1-01A	2.83994	Tumor	CESC
TCGA-C5-A7CJ-01A	2.32219	Tumor	CESC
TCGA-EA-A1QT-01A	2.96609	Tumor	CESC
TCGA-VS-A957-01A	2.62825	Tumor	CESC
TCGA-JW-A5VK-01A	3.03553	Tumor	CESC
TCGA-EK-A2R7-01A	2.79849	Tumor	CESC
TCGA-EA-A4BA-01A	2.97361	Tumor	CESC
TCGA-EA-A411-01A	2.6718	Tumor	CESC
TCGA-HM-A6W2-06A	2.71626	Tumor	CESC
TCGA-C5-A7UE-01A	2.95857	Tumor	CESC
TCGA-JW-A5VI-01A	2.65268	Tumor	CESC
TCGA-VS-A9UD-01A	3.01769	Tumor	CESC
TCGA-DS-A0VN-01A	2.82109	Tumor	CESC
TCGA-HM-A3JK-01A	2.6265	Tumor	CESC
TCGA-LP-A5U3-01A	2.66025	Tumor	CESC
TCGA-DG-A2KH-01A	2.78056	Tumor	CESC
TCGA-C5-A2LS-01A	2.57712	Tumor	CESC
TCGA-IR-A3LH-01A	2.63029	Tumor	CESC
TCGA-Q1-A5R3-01A	3.09649	Tumor	CESC
TCGA-MA-AA3X-01A	2.50375	Tumor	CESC
TCGA-VS-A954-01A	2.83115	Tumor	CESC
TCGA-EA-A3HS-01A	2.55172	Tumor	CESC
TCGA-EA-A3HR-01A	2.45534	Tumor	CESC
TCGA-ZJ-AB0H-01A	2.71312	Tumor	CESC
TCGA-JX-A3Q0-01A	2.60834	Tumor	CESC
TCGA-DS-A3LQ-01A	2.82822	Tumor	CESC
TCGA-EK-A2R8-01A	2.83416	Tumor	CESC
TCGA-FU-A3TX-01A	2.70181	Tumor	CESC
TCGA-EA-A556-01A	2.82485	Tumor	CESC
TCGA-VS-A9UO-01A	2.59314	Tumor	CESC
TCGA-EX-A3L1-01A	2.62453	Tumor	CESC
TCGA-C5-A7CM-01A	2.80263	Tumor	CESC
TCGA-ZJ-AAXF-01A	2.6975	Tumor	CESC
TCGA-2W-A8YY-01A	2.86239	Tumor	CESC
TCGA-VS-A9UR-01A	2.36447	Tumor	CESC
TCGA-C5-A7X3-01A	2.9116	Tumor	CESC
TCGA-HM-A4S6-01A	2.58267	Tumor	CESC
TCGA-FU-A770-01A	2.51935	Tumor	CESC
TCGA-VS-A9UC-01A	2.39741	Tumor	CESC
TCGA-DS-A1OC-01A	2.7667	Tumor	CESC
TCGA-EX-A69M-01A	2.63633	Tumor	CESC
TCGA-C5-A1MK-01A	2.56257	Tumor	CESC
TCGA-JW-A5VJ-01A	2.7638	Tumor	CESC
TCGA-EX-A1H6-01B	2.77258	Tumor	CESC
TCGA-EA-A3Y4-01A	2.88353	Tumor	CESC
TCGA-JW-A5VL-01A	2.74787	Tumor	CESC
TCGA-EA-A1QS-01A	2.35867	Tumor	CESC
TCGA-EK-A2PM-01A	2.81599	Tumor	CESC
TCGA-JX-A3PZ-01A	2.93147	Tumor	CESC
TCGA-DG-A2KK-01A	2.69487	Tumor	CESC
TCGA-VS-A8QM-01A	2.41962	Tumor	CESC
TCGA-C5-A7CO-01A	2.84889	Tumor	CESC
TCGA-VS-A9UH-01A	2.84492	Tumor	CESC
TCGA-EA-A439-01A	2.51119	Tumor	CESC
TCGA-EK-A3GJ-01A	2.81738	Tumor	CESC
TCGA-EA-A3HQ-01A	2.6157	Tumor	CESC
TCGA-EA-A6QX-01A	2.72569	Tumor	CESC
TCGA-C5-A7UI-01A	3.09566	Tumor	CESC
TCGA-ZJ-AAXD-01A	2.51581	Tumor	CESC
TCGA-LP-A4AV-01A	3.037	Tumor	CESC
TCGA-VS-A950-01A	2.74888	Tumor	CESC
TCGA-C5-A3HD-01B	2.7672	Tumor	CESC
TCGA-DS-A5RQ-01A	2.56104	Tumor	CESC
TCGA-VS-A9UP-01A	2.65816	Tumor	CESC
TCGA-C5-A7CG-01A	2.64448	Tumor	CESC
TCGA-MY-A5BD-01A	2.79427	Tumor	CESC
TCGA-C5-A1M6-01A	2.7679	Tumor	CESC
TCGA-VS-A8QF-01A	2.83941	Tumor	CESC
TCGA-EK-A2RE-01A	2.60027	Tumor	CESC
TCGA-UC-A7PG-01A	2.58755	Tumor	CESC
TCGA-VS-AA62-01A	2.5084	Tumor	CESC
TCGA-C5-A2M2-01A	2.51901	Tumor	CESC
TCGA-MA-AA3Y-01A	2.80978	Tumor	CESC
TCGA-MY-A913-01A	2.81918	Tumor	CESC
TCGA-C5-A7CK-01A	2.72074	Tumor	CESC
TCGA-UC-A7PI-01A	2.60155	Tumor	CESC
TCGA-C5-A7X5-01A	2.93595	Tumor	CESC
TCGA-DG-A2KJ-01A	3.07611	Tumor	CESC
TCGA-VS-A9V3-01A	2.42049	Tumor	CESC
TCGA-DS-A7WF-01A	2.49953	Tumor	CESC
TCGA-C5-A8XK-01A	2.90783	Tumor	CESC
TCGA-EA-A5FO-01A	2.56802	Tumor	CESC
TCGA-VS-A9UZ-01A	2.54573	Tumor	CESC
TCGA-EK-A2IP-01A	2.8995	Tumor	CESC
TCGA-VS-A94W-01A	2.59375	Tumor	CESC
TCGA-DS-A1OB-01A	2.91613	Tumor	CESC
TCGA-EA-A410-01A	2.89361	Tumor	CESC
TCGA-EX-A8YF-01A	2.61337	Tumor	CESC
TCGA-EK-A2H0-01A	2.87824	Tumor	CESC
TCGA-VS-A9UV-01A	2.83211	Tumor	CESC
TCGA-LP-A7HU-01A	2.93038	Tumor	CESC
TCGA-VS-A8EI-01A	2.81007	Tumor	CESC
TCGA-BI-A0VS-01A	2.74889	Tumor	CESC
TCGA-DS-A0VM-01A	2.83783	Tumor	CESC
TCGA-IR-A3LB-01A	2.52604	Tumor	CESC
TCGA-VS-A8EC-01A	2.91535	Tumor	CESC
TCGA-VS-A9V2-01A	2.74668	Tumor	CESC
TCGA-EK-A3GN-01A	2.95918	Tumor	CESC
TCGA-IR-A3LA-01A	2.67192	Tumor	CESC
TCGA-C5-A7X8-01A	2.68289	Tumor	CESC
TCGA-EK-A2RL-01A	2.7061	Tumor	CESC
TCGA-C5-A0TN-01A	2.9299	Tumor	CESC
TCGA-FU-A57G-01A	2.60053	Tumor	CESC
TCGA-EK-A2PI-01A	2.67165	Tumor	CESC
TCGA-Q1-A73P-01A	2.51096	Tumor	CESC
TCGA-C5-A1MP-01A	2.57615	Tumor	CESC
TCGA-VS-A8EL-01A	2.80356	Tumor	CESC
TCGA-C5-A1BQ-01C	2.68393	Tumor	CESC
TCGA-ZJ-AAXI-01A	2.73195	Tumor	CESC
TCGA-FU-A23K-01A	3.11708	Tumor	CESC
TCGA-Q1-A6DT-01A	2.82613	Tumor	CESC
TCGA-EK-A2H1-01A	2.93944	Tumor	CESC
TCGA-C5-A1M5-01A	2.63266	Tumor	CESC
TCGA-EA-A44S-01A	2.8238	Tumor	CESC
TCGA-EA-A78R-01A	2.96122	Tumor	CESC
TCGA-C5-A7XC-01A	2.57194	Tumor	CESC
TCGA-VS-A9V4-01A	2.83225	Tumor	CESC
TCGA-EK-A2RA-01A	2.74367	Tumor	CESC
TCGA-EX-A1H5-01A	2.79787	Tumor	CESC
TCGA-VS-A953-01A	2.86056	Tumor	CESC
TCGA-MA-AA3Z-01A	2.55198	Tumor	CESC
TCGA-VS-A959-01A	2.62824	Tumor	CESC
TCGA-FU-A3EO-01A	2.95716	Tumor	CESC
TCGA-BI-A20A-01A	2.74975	Tumor	CESC
TCGA-DS-A1OD-01A	2.72449	Tumor	CESC
TCGA-C5-A1M9-01A	2.80791	Tumor	CESC
TCGA-MY-A5BF-11A	2.43643	Normal	CESC
TCGA-Q1-A6DW-01A	2.62081	Tumor	CESC
TCGA-C5-A3HF-01A	2.70669	Tumor	CESC
TCGA-VS-A8Q9-01A	2.8009	Tumor	CESC
TCGA-Q1-A5R2-01A	3.01548	Tumor	CESC
TCGA-VS-A8Q8-01A	2.63023	Tumor	CESC
TCGA-C5-A1BJ-01A	2.72259	Tumor	CESC
TCGA-Q1-A6DV-01A	2.64304	Tumor	CESC
TCGA-EK-A3GK-01A	2.64183	Tumor	CESC
TCGA-IR-A3LF-01A	2.56567	Tumor	CESC
TCGA-C5-A1M7-01A	2.71929	Tumor	CESC
TCGA-EK-A2PL-01A	2.68386	Tumor	CESC
TCGA-LP-A4AU-01A	2.71845	Tumor	CESC
TCGA-ZJ-AAXJ-01A	2.71735	Tumor	CESC
TCGA-VS-A94Z-01A	2.67457	Tumor	CESC
TCGA-EK-A2GZ-01A	2.77623	Tumor	CESC
TCGA-JW-A852-01A	3.05021	Tumor	CESC
TCGA-VS-A9V5-01A	2.44565	Tumor	CESC
TCGA-ZJ-AAXB-01A	3.07494	Tumor	CESC
TCGA-EK-A2R9-01A	2.72921	Tumor	CESC
TCGA-C5-A3HE-01A	3.02031	Tumor	CESC
TCGA-ZJ-A8QR-01A	2.74715	Tumor	CESC
TCGA-EK-A2RC-01A	2.70617	Tumor	CESC
TCGA-C5-A1ML-01A	2.5351	Tumor	CESC
TCGA-FU-A5XV-01A	2.58785	Tumor	CESC
TCGA-EA-A43B-01A	2.95536	Tumor	CESC
TCGA-MA-AA42-01A	2.72543	Tumor	CESC
TCGA-VS-A9UJ-01A	2.62514	Tumor	CESC
TCGA-VS-A9V1-01A	2.75026	Tumor	CESC
TCGA-JW-AAVH-01A	2.60554	Tumor	CESC
TCGA-VS-A8EJ-01A	2.85104	Tumor	CESC
TCGA-Q1-A73O-01A	2.5377	Tumor	CESC
TCGA-FU-A2QG-01A	2.64385	Tumor	CESC
TCGA-DS-A1O9-01A	2.70698	Tumor	CESC
TCGA-VS-A8QA-01A	2.641	Tumor	CESC
TCGA-C5-A1MH-01A	2.73532	Tumor	CESC
TCGA-XS-A8TJ-01A	2.54984	Tumor	CESC
TCGA-C5-A1ME-01A	2.97179	Tumor	CESC
TCGA-C5-A2LZ-01A	2.67537	Tumor	CESC
TCGA-HM-A3JJ-11A	2.14988	Normal	CESC
TCGA-GH-A9DA-01A	2.81727	Tumor	CESC
TCGA-VS-A8QH-01A	2.70448	Tumor	CESC
TCGA-VS-A9U6-01A	2.51902	Tumor	CESC
TCGA-C5-A8YQ-01A	2.79904	Tumor	CESC
TCGA-DS-A1OA-01A	2.68101	Tumor	CESC
TCGA-HG-A2PA-01A	2.51186	Tumor	CESC
TCGA-EA-A3QD-01A	2.86403	Tumor	CESC
TCGA-C5-A7UC-01A	2.82165	Tumor	CESC
TCGA-MA-AA43-01A	2.64066	Tumor	CESC
TCGA-Q1-A73R-01A	2.50668	Tumor	CESC
TCGA-PN-A8MA-01A	2.65705	Tumor	CESC
TCGA-C5-A2LV-01A	2.9909	Tumor	CESC
TCGA-VS-A9UQ-01A	2.45809	Tumor	CESC
TCGA-MY-A5BF-01A	2.67427	Tumor	CESC
TCGA-JX-A3Q8-01A	2.77845	Tumor	CESC
TCGA-VS-A9UM-01A	2.40799	Tumor	CESC
TCGA-VS-A8EH-01A	2.68167	Tumor	CESC
TCGA-LP-A4AW-01A	2.88926	Tumor	CESC
TCGA-C5-A1MJ-01A	2.82905	Tumor	CESC
TCGA-UC-A7PD-01A	2.84773	Tumor	CESC
TCGA-EK-A2RK-01A	2.83718	Tumor	CESC
TCGA-Q1-A5R1-01A	2.64518	Tumor	CESC
TCGA-VS-A9U5-01A	2.81605	Tumor	CESC
TCGA-EA-A3QE-01A	2.44851	Tumor	CESC
TCGA-EK-A3GM-01A	2.53588	Tumor	CESC
TCGA-EA-A3HT-01A	2.43168	Tumor	CESC
TCGA-IR-A3L7-01A	2.51258	Tumor	CESC
TCGA-C5-A2LX-01A	3.0177	Tumor	CESC
TCGA-MU-A51Y-01A	2.47945	Tumor	CESC
TCGA-JX-A5QV-01A	2.76736	Tumor	CESC
TCGA-FU-A3HY-01A	2.68493	Tumor	CESC
TCGA-MU-A8JM-01A	2.74488	Tumor	CESC
TCGA-RA-A741-01A	2.7897	Tumor	CESC
TCGA-C5-A1BF-01B	2.69837	Tumor	CESC
TCGA-C5-A3HL-01A	2.4632	Tumor	CESC
TCGA-EK-A2RN-01A	2.59409	Tumor	CESC
TCGA-C5-A901-01A	2.47463	Tumor	CESC
TCGA-VS-A9UI-01A	2.59328	Tumor	CESC
TCGA-VS-A9UY-01A	2.58001	Tumor	CESC
TCGA-C5-A1MF-01A	3.14988	Tumor	CESC
TCGA-VS-A9UL-01A	2.53559	Tumor	CESC
TCGA-ZJ-AAXN-01A	2.63603	Tumor	CESC
TCGA-ZJ-A8QQ-01A	2.80121	Tumor	CESC
TCGA-C5-A8XI-01A	2.6659	Tumor	CESC
TCGA-C5-A8XJ-01A	2.46687	Tumor	CESC
TCGA-EA-A5ZF-01A	2.76522	Tumor	CESC
[truncated: 9,059 more rows]

## Sheet: Supplementary Table 4
univariate Cox regression analysis investigating the overall survival of METTL1 in pan-cancer
cancer	HR	HR.95L	HR.95H	pvalue
ACC	2.40896	1.26129	4.60093	0.00774234
BLCA	1.10431	0.824375	1.47931	0.505924
BRCA	1.11171	0.828128	1.49241	0.480915
CESC	0.960639	0.559537	1.64927	0.884221
CHOL	1.5705	0.949357	2.59804	0.0788146
COAD	0.974509	0.610149	1.55645	0.913928
DLBC	0.0910228	0.0185541	0.446541	0.00314172
ESCA	0.846943	0.480275	1.49354	0.565994
GBM	1.04468	0.922673	1.18282	0.49029
HNSC	1.22228	0.941008	1.58762	0.132512
KICH	1.70747	0.317685	9.17722	0.532931
KIRC	2.04707	1.49261	2.80751	8.78521e-06
KIRP	1.30961	0.714799	2.39939	0.382596
LAML	1.27731	0.751473	2.17111	0.36583
LGG	1.5681	1.38174	1.77959	3.191e-12
LIHC	1.53474	1.18188	1.99294	0.00131061
LUAD	1.01805	0.832522	1.24492	0.861658
LUSC	0.83334	0.62544	1.11035	0.213093
MESO	1.96592	1.25935	3.06893	0.0029321
OV	0.771168	0.584847	1.01685	0.065539
PAAD	1.05566	0.633633	1.75879	0.835233
PCPG	0.122089	0.0283511	0.525758	0.00475786
PRAD	0.914695	0.219132	3.8181	0.90266
READ	0.748193	0.273792	2.04459	0.571678
SARC	1.11971	1.00312	1.24984	0.0438514
SKCM	1.19256	0.984244	1.44496	0.0722042
STAD	1.14771	0.847348	1.55456	0.373486
TGCT	0.539719	0.0460602	6.32426	0.623334
THCA	1.92123	0.686179	5.37925	0.213862
THYM	1.29462	0.279012	6.00701	0.74158
UCEC	1.04745	0.647459	1.69455	0.850185
UCS	1.38022	0.672996	2.83064	0.379224
UVM	2.39371	0.756971	7.56943	0.137291
univariate Cox regression analysis investigating the disease-free survival of METTL1 in pan-cancer
cancer	HR	HR.95L	HR.95H	pvalue
ACC	2.22415	0.694315	7.12481	0.178378
BLCA	1.05228	0.46059	2.40407	0.903781
BRCA	1.0782	0.724622	1.6043	0.710385
CESC	0.851238	0.347274	2.08655	0.724768
CHOL	6.27092	1.17231	33.5446	0.0318917
COAD	1.02911	0.402956	2.62824	0.952171
DLBC	0.860511	0.0352537	21.0043	0.926572
ESCA	0.522768	0.210346	1.29922	0.162592
HNSC	0.710388	0.340105	1.48381	0.362872
KICH	0.443519	0.0464898	4.23124	0.479888
KIRC	0.73606	0.253447	2.13767	0.573199
KIRP	1.77279	0.813495	3.8633	0.149697
LGG	1.41981	1.01164	1.99267	0.0426726
LIHC	1.66745	1.28386	2.16564	0.000126422
LUAD	1.04278	0.788581	1.37892	0.768878
LUSC	1.05133	0.662463	1.66847	0.831771
MESO	0.802378	0.160763	4.00473	0.788372
OV	0.919319	0.622015	1.35872	0.672998
PAAD	1.1808	0.522396	2.66903	0.689588
PCPG	1.84741	0.242109	14.0967	0.553862
PRAD	3.3658	1.43981	7.8681	0.00508952
READ	1.07333	0.103561	11.1242	0.952704
SARC	1.11123	0.94795	1.30263	0.193357
STAD	1.10339	0.601725	2.0233	0.750461
TGCT	1.67659	0.819095	3.43176	0.157378
THCA	0.422094	0.139346	1.27857	0.127167
UCEC	1.30217	0.719922	2.35532	0.382558
UCS	1.39462	0.37093	5.24351	0.622535
univariate Cox regression analysis investigating the disease-specific survivall of METTL1 in pan-cancer
cancer	HR	HR.95L	HR.95H	pvalue
ACC	2.59174	1.34813	4.98255	0.00429407
BLCA	1.04976	0.734104	1.50114	0.79016
BRCA	1.04561	0.702331	1.55669	0.826121
CESC	0.99597	0.53905	1.84019	0.989714
CHOL	1.82461	0.357623	9.30923	0.46952
COAD	1.17271	0.655033	2.09953	0.591838
DLBC	0.274654	0.0350578	2.15172	0.218555
ESCA	1.22212	0.620487	2.40711	0.561915
GBM	1.01387	0.882165	1.16524	0.846134
HNSC	1.20194	0.853799	1.69203	0.291826
KICH	3.17881	0.41327	24.4509	0.266549
KIRC	3.23724	2.19724	4.7695	2.82585e-09
KIRP	2.06893	0.986182	4.34043	0.0544604
LGG	1.59489	1.4025	1.81368	1.10178e-12
LIHC	1.66986	1.20403	2.3159	0.00212163
LUAD	1.0821	0.846258	1.38368	0.529287
LUSC	0.730836	0.46259	1.15463	0.179017
MESO	2.28605	1.22551	4.26436	0.00934261
OV	0.740607	0.551401	0.994735	0.0460389
PAAD	1.05029	0.593092	1.85991	0.866373
PCPG	0.0616459	0.0107404	0.353825	0.00177621
PRAD	2.55469	0.275301	23.7066	0.40928
READ	1.98532	0.412835	9.54741	0.392079
SARC	1.09951	0.969555	1.24689	0.13935
SKCM	1.10829	0.891706	1.37748	0.354033
STAD	1.35539	0.928472	1.97862	0.11515
TGCT	0.812377	0.0613885	10.7505	0.874704
THCA	3.85915	1.06382	13.9996	0.0399693
THYM	11.1606	2.00861	62.0129	0.00583255
UCEC	1.08321	0.604625	1.9406	0.788186
UCS	1.70544	0.774151	3.75707	0.185266
UVM	2.51451	0.736948	8.57967	0.140882
univariate Cox regression analysis investigating theprogression-free survival of METTL1 in pan-cancer
cancer	HR	HR.95L	HR.95H	pvalue
ACC	2.13694	1.26436	3.61173	0.00456852
BLCA	1.05439	0.779667	1.42591	0.730931
BRCA	0.967163	0.702239	1.33203	0.83801
CESC	0.897673	0.528009	1.52614	0.690127
CHOL	0.954962	0.510794	1.78536	0.885222
COAD	1.03531	0.688162	1.55759	0.867732
DLBC	0.612017	0.162039	2.31158	0.468977
ESCA	0.909861	0.549652	1.50613	0.71336
GBM	1.02784	0.899075	1.17505	0.687589
HNSC	1.27438	0.966032	1.68115	0.0862612
KICH	1.548	0.372238	6.43753	0.54789
KIRC	2.33237	1.69973	3.2005	1.55621e-07
KIRP	1.72825	1.01667	2.93786	0.043275
LGG	1.49237	1.31875	1.68883	2.22716e-10
LIHC	1.61745	1.28173	2.04109	5.09643e-05
LUAD	0.971596	0.79604	1.18587	0.776878
LUSC	0.798799	0.567672	1.12403	0.197378
MESO	1.8447	1.08002	3.1508	0.0249738
OV	0.826864	0.643432	1.06259	0.137392
PAAD	1.33709	0.834499	2.14238	0.227139
PCPG	0.492521	0.204308	1.18731	0.114673
PRAD	1.79114	1.09048	2.94197	0.0213303
READ	0.987194	0.413027	2.35953	0.976871
SARC	1.04632	0.9473	1.15569	0.372059
SKCM	1.16076	0.982316	1.37162	0.0800383
STAD	1.17249	0.845234	1.62645	0.340592
TGCT	1.25854	0.642575	2.46496	0.502567
THCA	0.798356	0.398384	1.59989	0.525453
THYM	1.9762	0.80749	4.83642	0.135776
UCEC	1.24152	0.831548	1.85363	0.290096
UCS	1.28499	0.643486	2.566	0.47733
UVM	1.43322	0.551766	3.7228	0.459894

## Sheet: Supplementary Table 5
Immune score, Stromal score, ESTIMATE score, and Tumor purity in pan-cancer
ID	StromalScore	ImmuneScore	ESTIMATEScore	TumorPurity	CancerType
TCGA-OR-A5JP-01	-691.521	-710.516	-1402.04	0.921378	ACC
TCGA-OR-A5JG-01	-779.02	-218.433	-997.453	0.896685	ACC
TCGA-OR-A5LG-01	-479.848	271.538	-208.31	0.839513	ACC
TCGA-OR-A5JR-01	-849.097	185.321	-663.776	0.873937	ACC
TCGA-OR-A5KU-01	-948.219	-815.222	-1763.44	0.940691	ACC
TCGA-OR-A5LS-01	-1298.6	-836.723	-2135.32	0.9578	ACC
TCGA-OR-A5L9-01	-171.077	1015.76	844.686	0.745856	ACC
TCGA-OR-A5JQ-01	-13.102	692.319	679.217	0.761813	ACC
TCGA-OR-A5K4-01	-1634.58	-841.545	-2476.13	0.970976	ACC
TCGA-OR-A5JL-01	-1101.8	-58.3053	-1160.11	0.906998	ACC
TCGA-OR-A5LC-01	-536.35	-422.002	-958.353	0.89413	ACC
TCGA-OR-A5K2-01	-795.183	-126.834	-922.017	0.891729	ACC
TCGA-P6-A5OG-01	871.382	1871.83	2743.21	0.533842	ACC
TCGA-OR-A5JW-01	-941.933	-301.128	-1243.06	0.912058	ACC
TCGA-OR-A5KO-01	-1427.07	-1028.16	-2455.23	0.970237	ACC
TCGA-OR-A5J8-01	1482.88	1931	3413.88	0.448147	ACC
TCGA-PA-A5YG-01	61.6357	1038.87	1100.51	0.720323	ACC
TCGA-OR-A5KV-01	-1310.78	-1086.32	-2397.1	0.968135	ACC
TCGA-OR-A5L4-01	-474.596	-132.213	-606.809	0.869842	ACC
TCGA-OR-A5KX-01	-1280.54	-408.484	-1689.03	0.936929	ACC
TCGA-OR-A5L8-01	-872.628	-1015.19	-1887.81	0.946728	ACC
TCGA-OR-A5JO-01	702.414	1966.75	2669.16	0.543001	ACC
TCGA-OR-A5JA-01	-1294.06	-256.419	-1550.48	0.929628	ACC
TCGA-OR-A5LO-01	-1413.42	-1185.1	-2598.53	0.975116	ACC
TCGA-OR-A5JM-01	-1364.53	-1111.33	-2475.86	0.970966	ACC
TCGA-OR-A5JV-01	-61.2539	1414.27	1353.01	0.694124	ACC
TCGA-OR-A5JB-01	-510.143	1782.41	1272.27	0.702607	ACC
TCGA-OR-A5LA-01	-14.6845	1011.88	997.193	0.730759	ACC
TCGA-OR-A5JE-01	-710.596	80.1286	-630.467	0.87155	ACC
TCGA-OR-A5JZ-01	-815.006	62.8243	-752.181	0.88017	ACC
TCGA-OR-A5KT-01	367.426	1100.56	1467.98	0.681877	ACC
TCGA-OR-A5KZ-01	-527.206	-199.107	-726.313	0.878362	ACC
TCGA-OR-A5LJ-01	-1274.39	-229.187	-1503.58	0.927069	ACC
TCGA-OR-A5LB-01	-1219.64	-958.874	-2178.51	0.959603	ACC
TCGA-OR-A5LT-01	-1151.36	-601.921	-1753.28	0.940184	ACC
TCGA-OR-A5LD-01	-1152.54	-902.178	-2054.72	0.954333	ACC
TCGA-OR-A5J2-01	-500.891	-361.857	-862.748	0.887758	ACC
TCGA-PK-A5HB-01	-883.974	-412.558	-1296.53	0.915249	ACC
TCGA-OR-A5JS-01	-1320.46	-680.394	-2000.85	0.951941	ACC
TCGA-OR-A5K6-01	-801.695	-25.1136	-826.808	0.885317	ACC
TCGA-OR-A5JY-01	-962.242	92.0442	-870.198	0.88826	ACC
TCGA-OR-A5JT-01	-1009.27	-299.38	-1308.65	0.915964	ACC
TCGA-PK-A5H8-01	-870.79	-48.9818	-919.772	0.891579	ACC
TCGA-OR-A5JX-01	-783.75	-176.69	-960.44	0.894267	ACC
TCGA-OR-A5LK-01	-165.669	1626.73	1461.06	0.68262	ACC
TCGA-P6-A5OF-01	-651.653	-350.47	-1002.12	0.896988	ACC
TCGA-OR-A5JI-01	54.2073	487.188	541.395	0.774762	ACC
TCGA-OR-A5K5-01	-1193.97	-498.804	-1692.78	0.937121	ACC
TCGA-OR-A5JC-01	-716.522	-75.6661	-792.188	0.882942	ACC
TCGA-OR-A5KW-01	-942.256	-774.627	-1716.88	0.938351	ACC
TCGA-OR-A5JJ-01	-1098.51	-585.275	-1683.78	0.93666	ACC
TCGA-OR-A5JD-01	-573.946	603.206	29.2594	0.820059	ACC
TCGA-OR-A5LM-01	-1097.78	-304.961	-1402.74	0.921418	ACC
TCGA-PK-A5HA-01	97.9893	906.107	1004.1	0.730067	ACC
TCGA-OR-A5JF-01	-864.438	-677.41	-1541.85	0.92916	ACC
TCGA-OR-A5LH-01	-1056.22	115.635	-940.582	0.892959	ACC
TCGA-OR-A5K1-01	-608.948	122.96	-485.988	0.860956	ACC
TCGA-OR-A5LN-01	-487.807	1104.17	616.367	0.767757	ACC
TCGA-OR-A5LE-01	-1643.72	-1127.16	-2770.87	0.980412	ACC
TCGA-OR-A5L3-01	-1047.22	-245.667	-1292.89	0.915033	ACC
TCGA-OU-A5PI-01	-536.59	-710.795	-1247.39	0.912318	ACC
TCGA-OR-A5K8-01	-1019.84	-333.046	-1352.89	0.91855	ACC
TCGA-OR-A5K0-01	-1443.72	-561.904	-2005.62	0.952155	ACC
TCGA-OR-A5KY-01	-401.066	-150.238	-551.304	0.865794	ACC
TCGA-OR-A5J9-01	-946.656	-608.209	-1554.86	0.929865	ACC
TCGA-OR-A5J1-01	-987.093	-156.442	-1143.54	0.905971	ACC
TCGA-OR-A5J5-01	-1531.4	-556.739	-2088.14	0.955787	ACC
TCGA-OR-A5L6-01	-753.235	239.063	-514.172	0.863053	ACC
TCGA-OR-A5LP-01	163.372	470.358	633.73	0.766122	ACC
TCGA-OR-A5K9-01	-952.104	-728.178	-1680.28	0.93648	ACC
TCGA-OR-A5J7-01	-1087.56	-629.134	-1716.69	0.938341	ACC
TCGA-PK-A5H9-01	-268.304	180.504	-87.8	0.829771	ACC
TCGA-OR-A5LR-01	-553.559	-32.1108	-585.67	0.868307	ACC
TCGA-OR-A5JK-01	-200.175	1382.55	1182.38	0.711935	ACC
TCGA-OR-A5J6-01	-612.776	552.186	-60.5897	0.827535	ACC
TCGA-OR-A5LL-01	-953.649	-451.737	-1405.39	0.921569	ACC
TCGA-OR-A5K3-01	-897.754	256.286	-641.468	0.87234	ACC
TCGA-OR-A5J3-01	-1186.55	-653.741	-1840.29	0.944458	ACC
TCGA-OR-A5L5-01	135.687	704.938	840.626	0.746253	ACC
TCGA-FD-A3SS-01	-966.107	-414.642	-1380.75	0.920159	BLCA
TCGA-FD-A43S-01	802.422	2262.84	3065.26	0.493287	BLCA
TCGA-UY-A78K-01	-529.47	1787.45	1257.98	0.704098	BLCA
TCGA-DK-A2HX-01	959.923	280.232	1240.15	0.705954	BLCA
TCGA-DK-A1A3-01	222.313	661.865	884.178	0.741982	BLCA
TCGA-GC-A6I3-01	-214.272	1644.82	1430.55	0.685886	BLCA
TCGA-XF-AAMJ-01	1184.93	609.564	1794.49	0.64605	BLCA
TCGA-GC-A6I1-01	-176.254	2348.76	2172.51	0.602724	BLCA
TCGA-ZF-A9RL-01	-2185.87	-899.146	-3085.02	0.988449	BLCA
TCGA-DK-A3IL-01	-780.131	-267.046	-1047.18	0.899892	BLCA
TCGA-E7-A6MF-01	-1832.36	-289.7	-2122.06	0.957239	BLCA
TCGA-BT-A20R-01	842.621	585.148	1427.77	0.686183	BLCA
TCGA-H4-A2HQ-01	-1731.76	-341.355	-2073.11	0.955136	BLCA
TCGA-GV-A3QH-01	-2216.15	-732.794	-2948.95	0.985225	BLCA
TCGA-4Z-AA82-01	-186.145	323.526	137.381	0.810873	BLCA
TCGA-E7-A4XJ-01	-1366.52	-472.427	-1838.95	0.944394	BLCA
TCGA-XF-A8HE-01	-267.362	1319.72	1052.36	0.725207	BLCA
TCGA-XF-A9T0-01	-208.527	634.074	425.547	0.785401	BLCA
TCGA-FD-A5BT-01	1466.64	2369.28	3835.92	0.391941	BLCA
TCGA-FD-A3SN-01	-300.977	308.253	7.27595	0.821901	BLCA
TCGA-G2-AA3C-01	-24.52	2014.39	1989.87	0.623897	BLCA
TCGA-HQ-A2OE-01	-1749.18	-399.673	-2148.85	0.95837	BLCA
TCGA-BL-A3JM-01	-579.663	-185.089	-764.752	0.881045	BLCA
TCGA-XF-AAN3-01	272.389	727.277	999.666	0.730511	BLCA
TCGA-FD-A3SR-01	350.301	981.138	1331.44	0.6964	BLCA
TCGA-4Z-AA89-01	-2160.76	-66.878	-2227.64	0.961608	BLCA
TCGA-G2-A2EO-01	470.834	1409.76	1880.59	0.636352	BLCA
TCGA-ZF-AA5H-01	-197.074	1277.43	1080.35	0.722372	BLCA
TCGA-BT-A20V-01	-1651.69	464.145	-1187.55	0.908687	BLCA
TCGA-GC-A3WC-01	-176.897	1743.33	1566.44	0.671236	BLCA
TCGA-GV-A3JV-01	-186.864	620.708	433.843	0.784647	BLCA
TCGA-YF-AA3M-01	-1503.1	-118.874	-1621.97	0.933444	BLCA
TCGA-FD-A3B5-01	-775.168	-256.683	-1031.85	0.898909	BLCA
TCGA-CF-A47V-01	-836.924	387.204	-449.72	0.858236	BLCA
TCGA-GU-A42P-01	-1912.58	-965.708	-2878.28	0.983395	BLCA
TCGA-BT-A20T-01	-54.2065	770.203	715.997	0.758305	BLCA
TCGA-XF-AAN0-01	-441.781	913.519	471.739	0.781186	BLCA
TCGA-E7-A7DV-01	584.131	2094.32	2678.45	0.541856	BLCA
TCGA-GV-A40E-01	-591.705	402.553	-189.152	0.837982	BLCA
TCGA-FJ-A3Z9-01	-1935.15	-728.586	-2663.73	0.977193	BLCA
TCGA-XF-A9ST-01	-1458.71	-918.696	-2377.41	0.967408	BLCA
TCGA-FJ-A3ZF-01	-1835.77	-1014.98	-2850.75	0.982654	BLCA
TCGA-YC-A89H-01	-656.096	353.763	-302.333	0.846932	BLCA
TCGA-CF-A9FM-01	-1523.34	216.818	-1306.53	0.915839	BLCA
TCGA-DK-A1AD-01	-340.53	298.668	-41.8622	0.825989	BLCA
TCGA-G2-A2EK-01	-902.188	333.911	-568.277	0.867038	BLCA
TCGA-E5-A2PC-01	-1526.48	442.721	-1083.76	0.902221	BLCA
TCGA-C4-A0F1-01	-379.389	308.901	-70.4879	0.82835	BLCA
TCGA-FD-A43N-01	-50.5541	350.47	299.916	0.796682	BLCA
TCGA-BL-A13J-01	-54.1448	-30.7578	-84.9026	0.829534	BLCA
TCGA-FD-A3SO-01	381.119	1003.13	1384.25	0.690816	BLCA
TCGA-XF-A8HD-01	-264.312	1415.02	1150.71	0.715192	BLCA
TCGA-BT-A20X-01	-234.647	446.927	212.281	0.80439	BLCA
TCGA-ZF-AA52-01	833.884	1065.34	1899.22	0.63424	BLCA
TCGA-DK-AA76-01	-1812.75	-1103.07	-2915.82	0.98438	BLCA
TCGA-GV-A3JW-01	-1550.83	-987.445	-2538.28	0.973117	BLCA
TCGA-FD-A3N6-01	-1054.34	312.49	-741.848	0.879449	BLCA
TCGA-CU-A5W6-01	-950.323	151.584	-798.739	0.883393	BLCA
TCGA-DK-A2I4-01	1186.29	2741.64	3927.93	0.379481	BLCA
TCGA-DK-AA6M-01	-22.295	1624.3	1602	0.667357	BLCA
TCGA-4Z-AA7Y-01	-1721.42	-478.726	-2200.15	0.960492	BLCA
TCGA-DK-A3WY-01	864.922	3029.72	3894.64	0.383996	BLCA
TCGA-E7-A3X6-01	-649.22	1082.35	433.13	0.784712	BLCA
TCGA-K4-A3WV-01	-1356	-833.755	-2189.76	0.960067	BLCA
TCGA-DK-A3IQ-01	1722.54	387.918	2110.46	0.609966	BLCA
TCGA-ZF-AA56-01	-180.715	1019.12	838.404	0.74647	BLCA
TCGA-CU-A3QU-01	-2030.32	-389.962	-2420.28	0.968982	BLCA
TCGA-FD-A6TI-01	-702.485	-32.3728	-734.858	0.87896	BLCA
TCGA-XF-A9T3-01	505.962	1017.5	1523.47	0.675898	BLCA
TCGA-FD-A3B3-01	717.127	1962.08	2679.21	0.541762	BLCA
TCGA-YF-AA3L-01	-1295.73	-127.937	-1423.66	0.922607	BLCA
TCGA-SY-A9G0-01	1098.03	692.106	1790.14	0.646538	BLCA
TCGA-ZF-A9R2-01	-2419.03	-753.95	-3172.98	0.990323	BLCA
TCGA-GU-AATQ-01	-1077.47	148.162	-929.306	0.892212	BLCA
TCGA-FD-A5C1-01	688.223	1790.41	2478.63	0.566271	BLCA
TCGA-DK-A2I1-01	795.485	1231.09	2026.57	0.619678	BLCA
TCGA-CF-A5U8-01	-1753.95	-463.28	-2217.23	0.961187	BLCA
TCGA-UY-A9PB-01	750.787	1924.08	2674.87	0.542297	BLCA
TCGA-DK-A3X1-01	-531.148	110.445	-420.704	0.856042	BLCA
TCGA-DK-A1AC-01	-2.4151	939.294	936.879	0.736774	BLCA
TCGA-FD-A62N-01	1346.55	2988.9	4335.45	0.323489	BLCA
TCGA-DK-AA75-01	-1885.08	-734.44	-2619.52	0.975794	BLCA
TCGA-XF-A9SL-01	1091.77	2028.07	3119.83	0.486303	BLCA
TCGA-XF-A9T4-01	-727.031	622.877	-104.154	0.831108	BLCA
TCGA-XF-AAN2-01	-910.891	934.816	23.9254	0.820507	BLCA
TCGA-BT-A2LD-01	-611.848	209.999	-401.849	0.854608	BLCA
TCGA-ZF-A9R1-01	-1211.27	-149.439	-1360.7	0.919003	BLCA
TCGA-ZF-A9R9-01	743.207	536.882	1280.09	0.70179	BLCA
TCGA-DK-A6AV-01	-991.289	319.778	-671.511	0.874488	BLCA
TCGA-XF-AAMY-01	175.506	199.695	375.202	0.789954	BLCA
TCGA-GU-A763-01	-1942.18	-49.6074	-1991.79	0.951532	BLCA
TCGA-FD-A3B7-01	1281.91	2119.77	3401.68	0.449747	BLCA
TCGA-FD-A3NA-01	-331.707	685.24	353.533	0.7919	BLCA
TCGA-CF-A47T-01	-1299.43	-525.78	-1825.21	0.943728	BLCA
TCGA-BT-A0S7-01	-474.639	-79.2996	-553.938	0.865987	BLCA
TCGA-GC-A3BM-01	-1503.61	-34.9202	-1538.53	0.92898	BLCA
TCGA-GD-A3OP-01	7.23823	330.664	337.902	0.793299	BLCA
TCGA-SY-A9G5-01	770.753	1693.86	2464.62	0.567966	BLCA
TCGA-KQ-A41S-01	342.362	291.892	634.254	0.766072	BLCA
TCGA-4Z-AA7M-01	-1049.6	-156.239	-1205.84	0.909804	BLCA
TCGA-FD-A3SJ-01	-216.115	1.72875	-214.386	0.839997	BLCA
TCGA-E7-A677-01	-1084.3	157.394	-926.904	0.892053	BLCA
TCGA-UY-A8OD-01	543.031	967.568	1510.6	0.677288	BLCA
TCGA-DK-AA6L-01	-929.844	819.288	-110.556	0.831631	BLCA
TCGA-GD-A2C5-01	-197.515	41.0594	-156.456	0.835353	BLCA
TCGA-K4-A4AC-01	-532.344	953.541	421.197	0.785796	BLCA
TCGA-FD-A62O-01	-870.012	-425.801	-1295.81	0.915206	BLCA
TCGA-BT-A2LB-01	220.609	1007.08	1227.69	0.707248	BLCA
TCGA-FD-A3N5-01	-909.13	355.581	-553.549	0.865958	BLCA
TCGA-G2-A3VY-01	-2050.54	-993.132	-3043.67	0.987511	BLCA
TCGA-DK-A1AA-01	-1428.38	60.6398	-1367.74	0.91941	BLCA
TCGA-XF-A9SY-01	556.512	2077.18	2633.69	0.547366	BLCA
TCGA-DK-AA6Q-01	-1515.15	1073.17	-441.982	0.857652	BLCA
TCGA-G2-A2EL-01	-2041.81	-1571.76	-3613.58	0.997222	BLCA
TCGA-E7-A6ME-01	-1595.54	201.505	-1394.03	0.920921	BLCA
TCGA-HQ-A2OF-01	-1688.88	-907.86	-2596.74	0.975058	BLCA
TCGA-FD-A6TF-01	448.684	430.145	878.829	0.742508	BLCA
TCGA-FD-A3SP-01	1674.94	1912.19	3587.13	0.42527	BLCA
TCGA-BT-A20P-01	-1494.64	-381.804	-1876.44	0.946189	BLCA
TCGA-GV-A40G-01	-1815.93	-658.738	-2474.67	0.970924	BLCA
TCGA-CF-A47S-01	-1486.71	256.143	-1230.57	0.911305	BLCA
TCGA-XF-A9T2-01	-173.917	-83.0674	-256.984	0.843374	BLCA
TCGA-CF-A9FH-01	-1921.17	-256.033	-2177.2	0.959549	BLCA
TCGA-ZF-AA4X-01	-2433.56	-365.425	-2798.98	0.981216	BLCA
TCGA-XF-AAMQ-01	-696.947	1136.61	439.66	0.784117	BLCA
TCGA-CF-A3MH-01	-1951.18	-113.862	-2065.04	0.954784	BLCA
TCGA-DK-AA6W-01	-1180.34	-75.0965	-1255.43	0.912802	BLCA
TCGA-KQ-A41O-01	-2498.17	-1427.09	-3925.26	0.999585	BLCA
TCGA-FJ-A3Z7-01	122.447	353.271	475.718	0.780821	BLCA
TCGA-S5-AA26-01	-1878.96	-591.33	-2470.29	0.97077	BLCA
TCGA-FD-A3B4-01	136.238	1349.81	1486.05	0.679936	BLCA
TCGA-GC-A3OO-01	-35.6652	403.076	367.411	0.790655	BLCA
TCGA-XF-A9SP-01	928.076	836.724	1764.8	0.649371	BLCA
TCGA-FD-A3SL-01	1115.68	739.818	1855.5	0.639189	BLCA
TCGA-FD-A6TB-01	477.72	1949.84	2427.56	0.572435	BLCA
TCGA-FD-A6TA-01	526.984	1251	1777.99	0.647898	BLCA
TCGA-XF-A8HB-01	-1910.36	-393.483	-2303.84	0.964617	BLCA
TCGA-UY-A8OB-01	-1278.21	569.294	-708.921	0.877138	BLCA
TCGA-GU-A767-01	-365.421	-107.614	-473.036	0.859988	BLCA
TCGA-FD-A43U-01	1021.38	2285.68	3307.06	0.462108	BLCA
TCGA-DK-AA6T-01	-132.686	2152.56	2019.88	0.620449	BLCA
TCGA-5N-A9KI-01	-17.4431	735.537	718.094	0.758104	BLCA
TCGA-XF-A8HF-01	-185.076	475.641	290.565	0.797511	BLCA
TCGA-UY-A78L-01	-243.159	216.025	-27.1335	0.824768	BLCA
TCGA-FD-A5C0-01	-439.48	200.289	-239.191	0.841967	BLCA
TCGA-UY-A9PE-01	-522.563	-255.151	-777.714	0.881943	BLCA
TCGA-K4-A6FZ-01	-917.625	908.04	-9.58525	0.823309	BLCA
TCGA-DK-A3IK-01	-402.04	-20.4528	-422.493	0.856178	BLCA
TCGA-LC-A66R-01	-278.592	1521.96	1243.37	0.70562	BLCA
TCGA-GU-A762-01	424.821	2367.23	2792.05	0.527766	BLCA
TCGA-4Z-AA7O-01	-621.368	643.403	22.0355	0.820665	BLCA
TCGA-DK-A6B5-01	-936.832	773.477	-163.354	0.835909	BLCA
TCGA-C4-A0F0-01	-187.16	841.546	654.386	0.76417	BLCA
TCGA-UY-A78N-01	-1180.11	-877.832	-2057.94	0.954474	BLCA
TCGA-G2-AA3F-01	-1128.03	-453.459	-1581.49	0.931296	BLCA
TCGA-ZF-AA53-01	643.899	1675.17	2319.07	0.585419	BLCA
TCGA-LT-A8JT-01	-1486.74	162.259	-1324.48	0.916894	BLCA
TCGA-XF-A8HI-01	-1531.86	18.7237	-1513.13	0.927594	BLCA
TCGA-FJ-A3ZE-01	-2036.19	-1015.41	-3051.6	0.987693	BLCA
TCGA-FD-A3SM-01	142.782	-50.9119	91.8705	0.814765	BLCA
TCGA-DK-AA6X-01	-567.357	866.981	299.623	0.796708	BLCA
TCGA-XF-A9SJ-01	206.471	1397.21	1603.68	0.667173	BLCA
TCGA-CF-A7I0-01	-479.867	90.2197	-389.648	0.853677	BLCA
TCGA-GD-A3OQ-01	-1186.37	-109.977	-1296.35	0.915238	BLCA
TCGA-CU-A0YO-01	-342.822	866.833	524.011	0.776373	BLCA
TCGA-DK-AA71-01	-1253.56	-229.42	-1482.98	0.925931	BLCA
TCGA-CF-A9FL-01	-363.074	13.1969	-349.878	0.850622	BLCA
TCGA-ZF-AA5N-01	-1534.11	-166.992	-1701.1	0.937547	BLCA
TCGA-UY-A9PF-01	-455.199	463.116	7.91715	0.821848	BLCA
TCGA-UY-A78P-01	190.376	1976.4	2166.78	0.603395	BLCA
TCGA-CF-A1HR-01	-810.685	381.78	-428.905	0.856664	BLCA
TCGA-DK-A3IN-01	469.873	1013.72	1483.6	0.680199	BLCA
TCGA-UY-A9PH-01	227.521	2012.25	2239.77	0.594816	BLCA
TCGA-GD-A76B-01	-726.003	1383.02	657.02	0.76392	BLCA
TCGA-ZF-AA58-01	819.844	2392.63	3212.47	0.474376	BLCA
TCGA-ZF-AA4V-01	-458.83	846.655	387.825	0.788816	BLCA
TCGA-DK-AA6R-01	-906.079	191.72	-714.358	0.877521	BLCA
TCGA-FT-A61P-01	652.642	1187.97	1840.61	0.640868	BLCA
TCGA-2F-A9KQ-01	-1217.23	-575.38	-1792.61	0.942135	BLCA
TCGA-K4-A54R-01	238.832	1369.64	1608.47	0.666649	BLCA
TCGA-FD-A62S-01	1214.01	1415.41	2629.42	0.547891	BLCA
TCGA-ZF-A9R3-01	-1188.81	243.002	-945.81	0.893304	BLCA
TCGA-BT-A42F-01	-211.48	2048.76	1837.28	0.641244	BLCA
TCGA-K4-A83P-01	1124.09	2508.84	3632.93	0.419176	BLCA
TCGA-K4-A5RJ-01	468.1	2783.9	3252	0.46926	BLCA
TCGA-XF-A9SX-01	963.453	1895.12	2858.58	0.519447	BLCA
TCGA-KQ-A41N-01	-1242.55	-738.99	-1981.54	0.951069	BLCA
TCGA-DK-A1AE-01	-1235.07	-370.189	-1605.26	0.932561	BLCA
TCGA-DK-A3WX-01	107.823	1430.85	1538.68	0.674251	BLCA
TCGA-DK-A3WW-01	-441.778	1958.13	1516.35	0.676667	BLCA
TCGA-XF-A9SK-01	734.299	1229.56	1963.86	0.626876	BLCA
TCGA-KQ-A41R-01	-1308.77	-356.606	-1665.37	0.93571	BLCA
TCGA-CF-A3MG-01	-2143.93	-602.238	-2746.16	0.979691	BLCA
TCGA-CU-A0YR-01	119.869	1286.52	1406.39	0.688463	BLCA
TCGA-UY-A78M-01	-309.62	-243.496	-553.116	0.865927	BLCA
TCGA-CF-A5UA-01	-1549.21	-226.52	-1775.73	0.941301	BLCA
TCGA-ZF-A9RN-01	-1133.51	1040.58	-92.9266	0.830191	BLCA
TCGA-4Z-AA81-01	-1271.33	798.74	-472.593	0.859954	BLCA
TCGA-E7-A8O8-01	-1424.42	-214.691	-1639.11	0.934343	BLCA
TCGA-BL-A0C8-01	-761.728	-542.435	-1304.16	0.915699	BLCA
TCGA-GC-A3RB-01	-1322.1	-191.454	-1513.55	0.927617	BLCA
TCGA-BT-A20O-01	1034.17	3068.79	4102.96	0.355587	BLCA
TCGA-G2-A2ES-01	-38.3807	848.413	810.032	0.749235	BLCA
TCGA-DK-AA6P-01	-1610.3	-790.472	-2400.77	0.968271	BLCA
TCGA-FD-A43P-01	-267.88	1944.95	1677.07	0.65911	BLCA
TCGA-2F-A9KT-01	-943.882	-101.994	-1045.88	0.899809	BLCA
TCGA-CF-A9FF-01	-632.816	453.629	-179.188	0.837183	BLCA
TCGA-UY-A9PA-01	-1630.24	818.926	-811.314	0.884257	BLCA
TCGA-E7-A7DU-01	-1536.08	-185.494	-1721.57	0.938588	BLCA
TCGA-2F-A9KW-01	-30.6606	345.076	314.415	0.795394	BLCA
TCGA-4Z-AA87-01	-814.825	690.482	-124.343	0.832753	BLCA
TCGA-GU-A42Q-01	-1428.6	-520.322	-1948.92	0.949578	BLCA
TCGA-E7-A97P-01	115.684	1717.57	1833.25	0.641697	BLCA
TCGA-XF-AAMG-01	-186.924	-22.9248	-209.849	0.839636	BLCA
TCGA-BT-A3PH-01	-1001.32	-386.585	-1387.91	0.92057	BLCA
TCGA-ZF-AA4R-01	158.108	-121.301	36.8071	0.819425	BLCA
TCGA-ZF-AA5P-01	720.82	936.634	1657.45	0.661273	BLCA
TCGA-DK-A3X2-01	-1800.77	-945.914	-2746.68	0.979706	BLCA
TCGA-YC-A8S6-01	596.034	1309.95	1905.98	0.633472	BLCA
TCGA-K4-A4AB-01	152.083	541.976	694.059	0.7604	BLCA
TCGA-GC-A3RC-01	-407.846	1405.02	997.171	0.730761	BLCA
TCGA-GU-AATP-01	517.608	748.039	1265.65	0.703298	BLCA
TCGA-CF-A1HS-01	-635.093	608.215	-26.8788	0.824747	BLCA
TCGA-ZF-AA4U-01	-2235.7	-278.899	-2514.59	0.97231	BLCA
TCGA-GV-A3QF-01	-1696.58	-436.457	-2133.04	0.957704	BLCA
TCGA-GC-A4ZW-01	-1663.98	-551.462	-2215.44	0.961115	BLCA
TCGA-ZF-A9RD-01	-204.288	1832.37	1628.08	0.664501	BLCA
TCGA-GU-A766-01	231.506	2405.16	2636.66	0.547001	BLCA
TCGA-G2-A2EF-01	-673.369	1643.6	970.233	0.733454	BLCA
TCGA-FD-A5BY-01	-190.693	425.168	234.475	0.802451	BLCA
TCGA-CF-A8HX-01	-1592.39	-481.389	-2073.78	0.955165	BLCA
TCGA-GV-A6ZA-01	-1351.25	390.438	-960.809	0.894291	BLCA
TCGA-DK-A1A5-01	323.019	373.232	696.251	0.760191	BLCA
TCGA-4Z-AA7N-01	814.379	2574.83	3389.21	0.451382	BLCA
TCGA-GC-A3RD-01	-1165.03	-110.947	-1275.98	0.914029	BLCA
TCGA-G2-A3IE-01	-1345.65	-132.558	-1478.21	0.925667	BLCA
TCGA-FD-A5BZ-01	1005.05	146.084	1151.13	0.715148	BLCA
TCGA-BT-A3PJ-01	-636.563	1027.74	391.173	0.788514	BLCA
TCGA-CU-A72E-01	-158.211	283.965	125.754	0.811871	BLCA
TCGA-ZF-A9RM-01	-2486.51	-859.879	-3346.39	0.993534	BLCA
TCGA-FD-A6TH-01	21.5902	145.096	166.687	0.808349	BLCA
TCGA-GD-A3OS-01	-403.592	-59.5722	-463.164	0.859247	BLCA
TCGA-DK-A3IS-01	-1817.93	-180.194	-1998.12	0.951818	BLCA
TCGA-K4-A3WS-01	1114.12	1227.53	2341.66	0.582727	BLCA
TCGA-4Z-AA7R-01	-955.407	-661.935	-1617.34	0.9332	BLCA
TCGA-DK-A6B1-01	-1217.82	-398.477	-1616.3	0.933145	BLCA
TCGA-GV-A3QI-01	-1852.42	-1158.9	-3011.33	0.986751	BLCA
TCGA-DK-A6AW-01	-1114.39	-301.902	-1416.29	0.92219	BLCA
TCGA-BT-A20W-01	-611.309	596.271	-15.0373	0.823763	BLCA
TCGA-DK-A3IU-01	904.261	2713.31	3617.57	0.421221	BLCA
TCGA-GC-A3YS-01	475.701	923.65	1399.35	0.689212	BLCA
TCGA-4Z-AA7Q-01	-504.944	1787.91	1282.96	0.701489	BLCA
TCGA-LT-A5Z6-01	-1800.44	63.0676	-1737.37	0.939386	BLCA
TCGA-GC-A3I6-01	-492.081	822.427	330.347	0.793974	BLCA
TCGA-E7-A5KF-01	-2384.95	-532.306	-2917.25	0.984417	BLCA
TCGA-DK-A3IM-01	-1743.07	-648.785	-2391.86	0.967943	BLCA
TCGA-CF-A47X-01	-1775.36	-609.456	-2384.81	0.967682	BLCA
TCGA-BT-A2LA-01	-1395.3	-1432.77	-2828.06	0.982031	BLCA
TCGA-GV-A3QK-01	-1243.64	895.045	-348.599	0.850523	BLCA
TCGA-FD-A6TD-01	275.607	1616.63	1892.24	0.635032	BLCA
TCGA-XF-AAMX-01	-383.477	-248.216	-631.693	0.871638	BLCA
TCGA-ZF-A9R5-01	-1727.14	-85.4741	-1812.61	0.943115	BLCA
TCGA-XF-A8HC-01	-2019.3	-938.028	-2957.32	0.985434	BLCA
TCGA-ZF-A9RF-01	-745.616	1878.97	1133.35	0.71697	BLCA
TCGA-H4-A2HO-01	-801.968	537.361	-264.608	0.843975	BLCA
TCGA-BT-A42E-01	-505.387	1683.8	1178.42	0.712343	BLCA
TCGA-FD-A5BU-01	475.438	1298.34	1773.77	0.648369	BLCA
TCGA-XF-A9T6-01	-1203.01	298.924	-904.088	0.890534	BLCA
TCGA-ZF-AA4T-01	-1762.93	-379.102	-2142.04	0.958083	BLCA
TCGA-FD-A3B6-01	-190.138	1704.06	1513.92	0.67693	BLCA
TCGA-4Z-AA80-01	-1713.42	-472.295	-2185.71	0.9599	BLCA
TCGA-XF-A9SW-01	1472.6	1140.15	2612.76	0.549935	BLCA
TCGA-E7-A5KE-01	-2173.1	-959.382	-3132.48	0.989481	BLCA
TCGA-DK-AA6S-01	766.967	1128.23	1895.2	0.634696	BLCA
TCGA-FD-A5BR-01	-146.011	1039.26	893.246	0.741089	BLCA
TCGA-FD-A6TC-01	285.306	129.269	414.575	0.786397	BLCA
TCGA-XF-AAN1-01	-1460.1	-136.69	-1596.79	0.932111	BLCA
TCGA-DK-A3IV-01	-1493.23	1254.59	-238.645	0.841924	BLCA
TCGA-PQ-A6FN-01	-527.335	692.19	164.855	0.808507	BLCA
TCGA-K4-A5RI-01	-576.244	216.454	-359.791	0.851386	BLCA
TCGA-ZF-A9R7-01	-955.749	2003.12	1047.37	0.725711	BLCA
TCGA-XF-A9SM-01	653.885	2443.08	3096.96	0.489233	BLCA
TCGA-FD-A6TE-01	-1909.73	-99.171	-2008.9	0.952302	BLCA
TCGA-XF-AAME-01	1550.49	2358.26	3908.76	0.382083	BLCA
TCGA-BT-A42C-01	-1731.6	-445.555	-2177.15	0.959547	BLCA
TCGA-CF-A47Y-01	-1627.95	-383.646	-2011.59	0.952422	BLCA
TCGA-E7-A519-01	-788.097	1300.02	511.923	0.77749	BLCA
TCGA-FD-A43Y-01	67.1738	792.997	860.171	0.74434	BLCA
TCGA-BL-A5ZZ-01	922.871	1238.62	2161.5	0.604013	BLCA
TCGA-CF-A3MF-01	-1295.87	-272.66	-1568.53	0.930601	BLCA
TCGA-FD-A3B8-01	1641.44	2672.81	4314.25	0.326433	BLCA
TCGA-BL-A13I-01	911.453	2144.07	3055.53	0.494529	BLCA
TCGA-DK-A1A7-01	-1082.08	46.574	-1035.51	0.899144	BLCA
TCGA-DK-A1A6-01	-470.205	961.131	490.926	0.779425	BLCA
TCGA-DK-A6B2-01	615.803	1279.11	1894.91	0.634729	BLCA
TCGA-DK-AA74-01	1418.19	2368.49	3786.67	0.398582	BLCA
TCGA-ZF-AA4N-01	-782.796	755.134	-27.6621	0.824812	BLCA
TCGA-BT-A0YX-01	-527.457	941.92	414.462	0.786407	BLCA
TCGA-R3-A69X-01	485.596	1273.55	1759.15	0.650001	BLCA
TCGA-XF-AAMW-01	-442.535	801.791	359.256	0.791387	BLCA
TCGA-C4-A0EZ-01	-1296.38	-1118.35	-2414.74	0.968781	BLCA
TCGA-E7-A678-01	-1886.01	7.84705	-1878.16	0.946271	BLCA
TCGA-G2-A3IB-01	-1441.3	-227.699	-1669	0.935898	BLCA
TCGA-DK-A3IT-01	-64.8875	516.736	451.848	0.783005	BLCA
TCGA-MV-A51V-01	-1229.66	-559.625	-1789.28	0.941971	BLCA
TCGA-UY-A78O-01	-877.168	-37.3789	-914.547	0.891232	BLCA
TCGA-FD-A6TK-01	891.287	1583.21	2474.49	0.566772	BLCA
TCGA-4Z-AA83-01	-841.133	458.881	-382.252	0.853111	BLCA
TCGA-DK-A2I6-01	-944.5	-238.026	-1182.53	0.908379	BLCA
TCGA-XF-AAN4-01	1614.96	2050.14	3665.1	0.414884	BLCA
TCGA-CF-A27C-01	-2155.86	-420.835	-2576.7	0.9744	BLCA
TCGA-5N-A9KM-01	-75.7754	868.089	792.314	0.750955	BLCA
TCGA-BT-A20U-01	-344.555	188.876	-155.679	0.835291	BLCA
TCGA-YC-A9TC-01	-935.987	-169.342	-1105.33	0.903582	BLCA
TCGA-E7-A6MD-01	54.949	1082.8	1137.75	0.71652	BLCA
TCGA-K4-A5RH-01	879.234	2477.72	3356.95	0.455601	BLCA
TCGA-XF-AAMH-01	-871.645	-597.462	-1469.11	0.92516	BLCA
TCGA-DK-A1AB-01	892.168	966.731	1858.9	0.638805	BLCA
TCGA-E5-A4TZ-01	-1975.14	-270.483	-2245.62	0.962329	BLCA
TCGA-FD-A43X-01	-1793.91	-507.121	-2301.03	0.964508	BLCA
TCGA-XF-A9SU-01	442.37	946.891	1389.26	0.690284	BLCA
TCGA-BT-A20N-01	-1027.33	-679.444	-1706.77	0.937837	BLCA
TCGA-BT-A20J-01	-336.104	1750.47	1414.37	0.687613	BLCA
TCGA-E7-A4IJ-01	-1339.9	528.471	-811.427	0.884265	BLCA
TCGA-CF-A47W-01	-1632.13	-372.896	-2005.03	0.952128	BLCA
TCGA-XF-A9SV-01	163.087	-67.6126	95.4743	0.814458	BLCA
TCGA-K4-AAQO-01	440.198	831.443	1271.64	0.702673	BLCA
TCGA-CU-A3YL-01	-968.024	-118.449	-1086.47	0.902393	BLCA
TCGA-DK-A2I2-01	238.097	1585.24	1823.33	0.642813	BLCA
TCGA-4Z-AA84-01	-1009.01	-344.199	-1353.21	0.918569	BLCA
TCGA-DK-A1AF-01	1219.45	1733.58	2953.03	0.50755	BLCA
TCGA-E5-A4U1-01	-2036.7	-939.805	-2976.51	0.985909	BLCA
TCGA-BT-A20Q-01	403.982	1043.73	1447.71	0.684051	BLCA
TCGA-ZF-A9R4-01	-1586.34	175.545	-1410.8	0.921877	BLCA
TCGA-KQ-A41Q-01	-1412.3	-412.934	-1825.23	0.94373	BLCA
TCGA-E7-A8O7-01	-1318.97	639.243	-679.724	0.875072	BLCA
TCGA-ZF-AA4W-01	-1286.38	-4.88194	-1291.27	0.914937	BLCA
TCGA-XF-AAN7-01	-164.416	51.2437	-113.172	0.831844	BLCA
TCGA-XF-A8HH-01	218.285	301.739	520.025	0.776742	BLCA
TCGA-FD-A5BX-01	808.232	1840	2648.23	0.545579	BLCA
TCGA-ZF-A9RE-01	-1999.28	-334.734	-2334.01	0.965775	BLCA
TCGA-FT-A3EE-01	-1067.22	-242.935	-1310.15	0.916052	BLCA
TCGA-XF-A9T5-01	98.7315	2129.06	2227.79	0.596229	BLCA
TCGA-XF-AAML-01	-1952.49	234.451	-1718.03	0.938409	BLCA
TCGA-BT-A3PK-01	293.943	987.72	1281.66	0.701625	BLCA
TCGA-CF-A3MI-01	-1030.4	337.043	-693.357	0.876039	BLCA
TCGA-E7-A541-01	-820.767	1255.42	434.654	0.784573	BLCA
TCGA-ZF-AA54-01	861.371	1747.07	2608.44	0.550464	BLCA
TCGA-XF-AAMZ-01	-983.005	301.011	-681.994	0.875233	BLCA
TCGA-CF-A8HY-01	-1617	-97.6809	-1714.68	0.938239	BLCA
TCGA-GV-A3QG-01	1344.08	2678.77	4022.85	0.366553	BLCA
TCGA-DK-A6B6-01	-1448.64	775.78	-672.861	0.874584	BLCA
TCGA-DK-A6B0-01	-1732.61	-220.807	-1953.42	0.949785	BLCA
TCGA-E7-A97Q-01	-161.199	298.498	137.299	0.810881	BLCA
TCGA-2F-A9KP-01	-1636.19	-682.842	-2319.03	0.965202	BLCA
TCGA-FD-A62P-01	149.709	1148.5	1298.21	0.699893	BLCA
TCGA-XF-A8HG-01	-1639.33	-484.195	-2123.53	0.957301	BLCA
TCGA-4Z-AA86-01	636.442	1848.97	2485.42	0.56545	BLCA
TCGA-GD-A6C6-01	-1029.68	160.457	-869.221	0.888195	BLCA
TCGA-G2-A2EJ-01	-1311.61	396.61	-915.001	0.891262	BLCA
TCGA-UY-A9PD-01	-261.505	-44.0965	-305.601	0.847187	BLCA
TCGA-S5-A6DX-01	351.915	1872.92	2224.84	0.596576	BLCA
TCGA-FD-A3SQ-01	791.99	879.427	1671.42	0.659734	BLCA
TCGA-DK-AA77-01	-1422.65	493.386	-929.262	0.892209	BLCA
TCGA-K4-A6MB-01	-443.246	-202.136	-645.382	0.872621	BLCA
TCGA-ZF-AA51-01	53.3229	1435.65	1488.97	0.679621	BLCA
TCGA-E7-A7PW-01	-1859.38	-137.53	-1996.91	0.951763	BLCA
TCGA-E7-A85H-01	-543.719	595.973	52.254	0.818123	BLCA
TCGA-XF-AAMR-01	564.371	569.313	1133.68	0.716936	BLCA
TCGA-FD-A6TG-01	526.135	839.711	1365.85	0.692767	BLCA
TCGA-2F-A9KO-01	-124.193	1476.75	1352.56	0.694172	BLCA
TCGA-HQ-A5ND-01	-1681.93	-160.602	-1842.53	0.944566	BLCA
TCGA-G2-AA3B-01	-1709.67	297.299	-1412.37	0.921967	BLCA
TCGA-PQ-A6FI-01	-1198.67	461.569	-737.106	0.879118	BLCA
TCGA-C4-A0F7-01	-951.867	-450.59	-1402.46	0.921402	BLCA
TCGA-FD-A5BS-01	1654.12	3146.24	4800.36	0.258213	BLCA
TCGA-GV-A3JX-01	-1277.26	615.54	-661.72	0.87379	BLCA
TCGA-XF-AAMT-01	837.356	1024.01	1861.36	0.638527	BLCA
TCGA-XF-A9T8-01	357.123	1979.73	2336.85	0.583301	BLCA
TCGA-4Z-AA7S-01	-1374.4	-604.837	-1979.24	0.950964	BLCA
TCGA-XF-A9SH-01	-882.432	131.222	-751.211	0.880103	BLCA
TCGA-DK-A1AG-01	-1752.02	183.977	-1568.05	0.930575	BLCA
TCGA-2F-A9KR-01	-1439.15	-218.911	-1658.07	0.935331	BLCA
TCGA-DK-AA6U-01	-1858.84	-405.811	-2264.65	0.963084	BLCA
TCGA-C4-A0F6-01	-383.964	102.288	-281.676	0.845316	BLCA
TCGA-K4-A3WU-01	173.994	1547.45	1721.45	0.654197	BLCA
TCGA-CU-A0YN-01	-122.47	902.955	780.485	0.7521	BLCA
TCGA-FJ-A871-01	-849.617	-494.452	-1344.07	0.918038	BLCA
TCGA-G2-A2EC-01	349.089	957.415	1306.5	0.699022	BLCA
TCGA-FD-A5BV-01	-1065.12	-460.123	-1525.24	0.928256	BLCA
TCGA-E7-A7XN-01	-903.285	1896.33	993.044	0.731174	BLCA
TCGA-GU-A764-01	283.121	1430.46	1713.58	0.65507	BLCA
TCGA-XF-AAN8-01	2117.95	2188.48	4306.43	0.327517	BLCA
TCGA-XF-A9SZ-01	616.22	833.376	1449.6	0.683849	BLCA
TCGA-GU-AATO-01	-97.2254	1147.23	1050.01	0.725444	BLCA
TCGA-ZF-A9RC-01	-5.42925	-240.574	-246.003	0.842507	BLCA
TCGA-ZF-A9R0-01	-614.932	383.598	-231.335	0.841345	BLCA
TCGA-KQ-A41P-01	-86.3378	529.002	442.664	0.783843	BLCA
TCGA-4Z-AA7W-01	-68.164	2459.21	2391.05	0.57682	BLCA
TCGA-HQ-A5NE-01	-447.042	342.77	-104.272	0.831118	BLCA
TCGA-CU-A3KJ-01	-1053.54	424.793	-628.75	0.871426	BLCA
TCGA-UY-A8OC-01	339.45	316.577	656.027	0.764014	BLCA
TCGA-E7-A3Y1-01	-1274.52	-116.396	-1390.91	0.920742	BLCA
TCGA-XF-AAN5-01	-572.588	1438.7	866.11	0.743758	BLCA
TCGA-G2-AA3D-01	-2086.01	-352.181	-2438.19	0.969629	BLCA
TCGA-GU-A42R-01	-1602.87	-656.607	-2259.48	0.962879	BLCA
TCGA-XF-A9SI-01	714.767	2791.34	3506.1	0.436004	BLCA
TCGA-GV-A3JZ-01	-370.584	113.598	-256.986	0.843374	BLCA
TCGA-E9-A1NI-01	716.876	192.155	909.031	0.739531	BRCA
TCGA-A1-A0SP-01	-17.3925	1058.65	1041.26	0.726328	BRCA
TCGA-A8-A06X-01	291.643	568.902	860.545	0.744303	BRCA
TCGA-E2-A14T-01	-60.5118	303.652	243.14	0.801691	BRCA
TCGA-AC-A8OS-01	1103.46	1081.58	2185.03	0.601256	BRCA
TCGA-A8-A09K-01	-619.856	749.239	129.383	0.81156	BRCA
TCGA-OL-A5RY-01	1319.75	2358.1	3677.84	0.413181	BRCA
TCGA-BH-A0DG-01	1373.42	1170.89	2544.31	0.558299	BRCA
TCGA-B6-A0I9-01	-367.004	290.465	-76.5385	0.828847	BRCA
TCGA-A2-A0CP-01	1024.16	411.501	1435.66	0.68534	BRCA
TCGA-A8-A07S-01	200.276	209.904	410.179	0.786795	BRCA
TCGA-AO-A12H-01	-69.0692	153.558	84.489	0.815393	BRCA
TCGA-AR-A1AU-01	536.601	82.7028	619.303	0.767481	BRCA
TCGA-D8-A1X9-01	886.394	746.258	1632.65	0.663999	BRCA
TCGA-A8-A07R-01	-632.524	-162.24	-794.764	0.88312	BRCA
TCGA-AO-A12C-01	1101.51	-90.9757	1010.53	0.729421	BRCA
TCGA-V7-A7HQ-01	233.886	423.507	657.394	0.763885	BRCA
TCGA-A2-A1FZ-01	1107.57	819.644	1927.21	0.631059	BRCA
TCGA-AR-A251-01	159.627	256.389	416.016	0.786266	BRCA
TCGA-EW-A1PF-01	1078.63	706.106	1784.74	0.647142	BRCA
TCGA-BH-A18T-01	-340.773	316.869	-23.9033	0.8245	BRCA
TCGA-AR-A24S-01	1463.95	1604.23	3068.17	0.492915	BRCA
TCGA-AN-A041-01	817.97	203.292	1021.26	0.728342	BRCA
TCGA-E2-A1LL-01	-483.736	-150.019	-633.755	0.871786	BRCA
TCGA-E2-A1IJ-01	1513.81	1499.95	3013.76	0.499849	BRCA
TCGA-AR-A24O-01	1576.35	1159.72	2736.07	0.534728	BRCA
TCGA-XX-A899-01	1218.68	1900.04	3118.72	0.486446	BRCA
TCGA-D8-A1XK-01	-426.251	922.657	496.405	0.77892	BRCA
TCGA-AC-A5XS-01	813.759	1616.42	2430.18	0.572119	BRCA
TCGA-BH-A18L-01	-650.027	-214.201	-864.228	0.887858	BRCA
TCGA-OL-A66J-01	803.137	462.609	1265.75	0.703288	BRCA
TCGA-PE-A5DD-01	666.652	872.784	1539.44	0.674168	BRCA
TCGA-AN-A04D-01	-1084.54	-774.875	-1859.42	0.945377	BRCA
TCGA-4H-AAAK-01	1111.59	518.541	1630.13	0.664276	BRCA
TCGA-E9-A5FL-01	328.541	589.35	917.891	0.738655	BRCA
TCGA-E9-A24A-01	1140.72	1151.45	2292.17	0.588615	BRCA
TCGA-BH-A1FM-01	785.527	29.7733	815.3	0.748722	BRCA
TCGA-A8-A07C-01	73.7444	830.233	903.977	0.740031	BRCA
TCGA-AR-A24Q-01	819.279	934.139	1753.42	0.650641	BRCA
TCGA-AR-A2LE-01	165.256	203.762	369.017	0.79051	BRCA
TCGA-AR-A0U4-01	633.237	2137.22	2770.46	0.530455	BRCA
TCGA-GM-A2DN-01	667.05	1922.2	2589.25	0.552814	BRCA
TCGA-A7-A13D-01	12.9686	-496.208	-483.24	0.860751	BRCA
TCGA-D8-A1JG-01	857.811	1330.92	2188.73	0.600822	BRCA
TCGA-E2-A570-01	811.344	74.6758	886.02	0.741801	BRCA
TCGA-A2-A04Q-01	999.958	2732.47	3732.43	0.405871	BRCA
TCGA-A7-A6VV-01	925.722	986.418	1912.14	0.632773	BRCA
TCGA-E2-A1IG-01	893.843	218.171	1112.01	0.71915	BRCA
TCGA-E9-A1N6-01	928.289	424.507	1352.8	0.694147	BRCA
TCGA-E9-A1NC-01	791.652	1716.11	2507.77	0.562741	BRCA
TCGA-A7-A3IZ-01	-367.885	-164.49	-532.375	0.8644	BRCA
TCGA-AN-A0AK-01	-403.608	230.076	-173.533	0.836729	BRCA
TCGA-D8-A1JM-01	-1217.64	133.604	-1084.04	0.902239	BRCA
TCGA-OL-A5S0-01	758.795	1253.04	2011.84	0.621374	BRCA
TCGA-A8-A06Z-01	-627.214	-157.149	-784.363	0.882403	BRCA
TCGA-AQ-A54O-01	-140.216	606.55	466.335	0.781681	BRCA
TCGA-E2-A15S-01	-866.113	-797.215	-1663.33	0.935604	BRCA
TCGA-EW-A423-01	-134.852	982.534	847.682	0.745563	BRCA
TCGA-C8-A273-01	606.084	157.655	763.739	0.753718	BRCA
TCGA-OL-A5RV-01	39.3135	-72.1608	-32.8474	0.825242	BRCA
TCGA-AC-A2FM-01	-90.2543	-476.783	-567.037	0.866947	BRCA
TCGA-AO-A0JM-01	762.792	485.856	1248.65	0.70507	BRCA
TCGA-BH-A0DP-01	934.59	1014.18	1948.77	0.628601	BRCA
TCGA-A2-A25E-01	150.933	-16.6825	134.251	0.811142	BRCA
TCGA-B6-A2IU-01	-239.308	-321.749	-561.057	0.866509	BRCA
TCGA-BH-A18P-01	339.209	319.373	658.582	0.763772	BRCA
TCGA-E9-A22B-01	950.71	498.115	1448.82	0.683932	BRCA
TCGA-A2-A0SW-01	786.042	1716.51	2502.55	0.563374	BRCA
TCGA-E2-A107-01	-481.329	-24.5749	-505.904	0.86244	BRCA
TCGA-E2-A1B6-01	83.258	2765.14	2848.4	0.520723	BRCA
TCGA-D8-A1XW-01	1147.12	1475.84	2622.95	0.548685	BRCA
TCGA-A7-A0DC-01	-520.053	-797.36	-1317.41	0.916479	BRCA
TCGA-EW-A6SD-01	419.098	1217.52	1636.62	0.663564	BRCA
TCGA-AO-A0J3-01	-936.19	-407.178	-1343.37	0.917997	BRCA
TCGA-AN-A03X-01	1400.17	668.651	2068.82	0.614799	BRCA
TCGA-A8-A099-01	291.86	274.173	566.033	0.77247	BRCA
TCGA-E2-A14Z-01	743.423	1802.63	2546.05	0.558087	BRCA
TCGA-AR-A5QP-01	564.21	369.066	933.276	0.737131	BRCA
TCGA-AC-A62X-01	-842.145	-284.318	-1126.46	0.904907	BRCA
TCGA-BH-A42V-01	764.229	919.49	1683.72	0.658376	BRCA
TCGA-B6-A0RS-01	385.291	1099.8	1485.09	0.680038	BRCA
TCGA-D8-A1JL-01	1003.81	1720.72	2724.53	0.536158	BRCA
TCGA-BH-A0DZ-01	1270.7	1080.63	2351.33	0.581573	BRCA
TCGA-A8-A06Y-01	-832.123	-532.039	-1364.16	0.919203	BRCA
TCGA-B6-A1KC-01	-275.141	-297.266	-572.407	0.86734	BRCA
TCGA-C8-A135-01	693.865	836.599	1530.46	0.67514	BRCA
TCGA-5L-AAT1-01	978.111	2025.38	3003.49	0.501154	BRCA
TCGA-AR-A24R-01	343.814	652.904	996.718	0.730806	BRCA
TCGA-S3-AA0Z-01	-178.849	1099.57	920.718	0.738376	BRCA
TCGA-D8-A1J8-01	761.616	1516.04	2277.66	0.590336	BRCA
TCGA-A2-A0ER-01	-163.854	164.756	0.901732	0.822434	BRCA
TCGA-E9-A1ND-01	661.192	2222.41	2883.61	0.516304	BRCA
TCGA-A2-A1G1-01	932.657	1420	2352.66	0.581415	BRCA
TCGA-A2-A0SU-01	435.379	521.02	956.399	0.734833	BRCA
TCGA-E2-A1LB-01	412.466	42.7583	455.224	0.782697	BRCA
TCGA-E9-A1RD-01	477.427	201.536	678.962	0.761838	BRCA
TCGA-OL-A6VQ-01	920.412	659.134	1579.55	0.669808	BRCA
TCGA-AQ-A04J-01	970.045	1874.75	2844.8	0.521174	BRCA
TCGA-AQ-A1H3-01	818.3	703.134	1521.43	0.676117	BRCA
TCGA-A2-A259-01	790.638	943.68	1734.32	0.652767	BRCA
TCGA-WT-AB44-01	614.693	488.086	1102.78	0.720091	BRCA
TCGA-B6-A0IN-01	999.654	1505.74	2505.4	0.563029	BRCA
TCGA-E9-A1R3-01	932.299	982.255	1914.55	0.632499	BRCA
TCGA-A8-A086-01	891.745	105.448	997.193	0.730759	BRCA
TCGA-AC-A3BB-01	1223.59	1803.88	3027.47	0.498105	BRCA
TCGA-AC-A2QI-01	994.21	1027.72	2021.93	0.620212	BRCA
TCGA-BH-A1F5-01	111.21	-239.012	-127.802	0.833034	BRCA
TCGA-AC-A3HN-01	1401.07	1288.58	2689.65	0.540474	BRCA
TCGA-BH-A1FG-01	-63.2245	115.744	52.5198	0.8181	BRCA
TCGA-BH-A0DV-01	1778.03	945.79	2723.82	0.536247	BRCA
TCGA-UL-AAZ6-01	-749.555	57.1565	-692.398	0.875971	BRCA
TCGA-AR-A255-01	1143.72	948.864	2092.58	0.612044	BRCA
TCGA-LD-A7W6-01	245.849	431.48	677.33	0.761993	BRCA
TCGA-AR-A24Z-01	-109.771	93.59	-16.1814	0.823858	BRCA
TCGA-A1-A0SO-01	-1114.72	-582.567	-1697.28	0.937352	BRCA
TCGA-A2-A3XS-01	135.212	856.328	991.54	0.731325	BRCA
TCGA-D8-A1X6-01	267.607	889.073	1156.68	0.714579	BRCA
TCGA-BH-A0HF-01	1081.53	1054.85	2136.38	0.606947	BRCA
TCGA-A7-A3J0-01	-635.376	413.469	-221.907	0.840596	BRCA
TCGA-AC-A23C-01	732.123	874.898	1607.02	0.666808	BRCA
TCGA-LL-A442-01	-314.662	588.055	273.393	0.799029	BRCA
TCGA-S3-A6ZH-01	-459.51	177.091	-282.418	0.845374	BRCA
TCGA-AC-A8OR-01	-921.867	244.723	-677.144	0.874889	BRCA
TCGA-AR-A1AX-01	911.835	2217.27	3129.1	0.485113	BRCA
TCGA-D8-A1XO-01	1114.44	771.983	1886.42	0.635692	BRCA
TCGA-E9-A1R2-01	338.567	449.033	787.6	0.751411	BRCA
TCGA-D8-A27M-01	1130.59	2007.74	3138.33	0.483928	BRCA
TCGA-AN-A0FY-01	457.78	-31.6418	426.138	0.785347	BRCA
TCGA-BH-A0DX-01	1298.64	1207.75	2506.39	0.562908	BRCA
TCGA-EW-A1IY-01	1181.89	1586.84	2768.73	0.530671	BRCA
TCGA-A2-A04N-01	852.365	216.35	1068.71	0.723552	BRCA
TCGA-A2-A0YF-01	180.545	627.63	808.175	0.749415	BRCA
TCGA-PE-A5DE-01	659.784	2539.72	3199.5	0.476052	BRCA
TCGA-EW-A1J5-01	502.551	1577.38	2079.93	0.613512	BRCA
TCGA-AO-A0JE-01	1481.06	1717.23	3198.29	0.476208	BRCA
TCGA-BH-A1FN-01	372.019	106.024	478.043	0.780608	BRCA
TCGA-BH-A18V-01	718.809	1274.3	1993.11	0.623526	BRCA
TCGA-BH-A0BF-01	1742.92	2345.92	4088.85	0.357522	BRCA
TCGA-B6-A409-01	-102.071	430.411	328.34	0.794153	BRCA
TCGA-A2-A0CL-01	1353.81	2774.34	4128.15	0.352129	BRCA
TCGA-A2-A0CO-01	1111.89	1900.58	3012.46	0.500013	BRCA
TCGA-AC-A3QP-01	1063.16	1315.58	2378.75	0.578295	BRCA
TCGA-AC-A2QJ-01	1221.4	1930.31	3151.71	0.482209	BRCA
TCGA-B6-A0RM-01	-378.544	-346.178	-724.723	0.87825	BRCA
TCGA-D8-A1JS-01	-995.335	-296.406	-1291.74	0.914965	BRCA
TCGA-A7-A26J-01	839.079	580.746	1419.83	0.687031	BRCA
TCGA-A7-A13H-01	730.399	1575.7	2306.1	0.586961	BRCA
TCGA-AO-A126-01	1079.46	614.279	1693.74	0.657268	BRCA
TCGA-BH-A6R8-01	-25.1436	921.846	896.702	0.740748	BRCA
TCGA-A7-A0DB-01	1065.42	400.831	1466.26	0.682063	BRCA
TCGA-AC-A3TM-01	208.565	873.535	1082.1	0.722194	BRCA
TCGA-AR-A0TQ-01	303.648	1220.67	1524.32	0.675806	BRCA
TCGA-GM-A2DH-01	-44.6234	1585.47	1540.84	0.674016	BRCA
TCGA-B6-A0RI-01	760.767	325.037	1085.8	0.721818	BRCA
TCGA-A2-A1G0-01	963.78	840.705	1804.48	0.64493	BRCA
TCGA-A2-A1FX-01	695.585	612.033	1307.62	0.698906	BRCA
TCGA-A7-A26G-01	1545.81	1345.69	2891.49	0.515312	BRCA
TCGA-E2-A1LI-01	-387.008	951.703	564.696	0.772595	BRCA
TCGA-A8-A08P-01	1036.25	1791.32	2827.57	0.52333	BRCA
TCGA-E2-A1IN-01	1081.77	104.988	1186.76	0.711483	BRCA
TCGA-BH-A0HA-01	1332.8	1171.78	2504.58	0.563128	BRCA
TCGA-AO-A1KR-01	-907.19	444.536	-462.653	0.859209	BRCA
TCGA-3C-AALK-01	894.085	584.167	1478.25	0.680774	BRCA
TCGA-BH-A0BV-01	956.415	1074.83	2031.25	0.619139	BRCA
TCGA-E2-A1IH-01	1634.81	1985.75	3620.56	0.420823	BRCA
TCGA-XX-A89A-01	1732.59	1715.01	3447.6	0.443716	BRCA
TCGA-E9-A1RH-01	231.565	126.029	357.594	0.791536	BRCA
TCGA-A8-A085-01	199.957	-680.507	-480.55	0.86055	BRCA
TCGA-E9-A1N3-01	-533.769	-593.235	-1127	0.904941	BRCA
TCGA-D8-A13Y-01	-919.41	-968.001	-1887.41	0.946709	BRCA
TCGA-AO-A0JB-01	309.5	635.145	944.645	0.736002	BRCA
TCGA-AC-A6IV-01	1700.21	1857.15	3557.36	0.429221	BRCA
TCGA-A8-A09M-01	237.244	1206.09	1443.34	0.684519	BRCA
TCGA-BH-A0GY-01	420.083	694.265	1114.35	0.718912	BRCA
TCGA-AR-A2LL-01	277.131	710.178	987.309	0.731748	BRCA
TCGA-BH-A208-01	2025.85	750.518	2776.37	0.52972	BRCA
TCGA-EW-A1PE-01	954.978	1437.23	2392.2	0.576682	BRCA
TCGA-AO-A125-01	-1395.52	-468.307	-1863.83	0.945588	BRCA
TCGA-E2-A1B1-01	1479.54	1605.14	3084.67	0.490806	BRCA
TCGA-BH-A0C0-01	397.77	2267.66	2665.43	0.543461	BRCA
TCGA-A7-A26I-01	1446.29	723.107	2169.39	0.603089	BRCA
TCGA-AO-A0JJ-01	1349.44	1689.55	3038.99	0.496638	BRCA
TCGA-AR-A2LH-01	777.642	2054.14	2831.78	0.522804	BRCA
TCGA-A2-A3XW-01	536.295	1310.9	1847.2	0.640126	BRCA
TCGA-AR-A0TS-01	643.361	2157.07	2800.43	0.526721	BRCA
TCGA-BH-A0AV-01	1172.07	580.916	1752.99	0.650689	BRCA
TCGA-A8-A07B-01	557.797	1.80769	559.604	0.773069	BRCA
TCGA-LL-A73Z-01	922.892	1351.59	2274.48	0.590713	BRCA
TCGA-B6-A402-01	-418.844	-351.072	-769.917	0.881403	BRCA
TCGA-AR-A0TT-01	1272.77	2529.45	3802.21	0.396488	BRCA
TCGA-EW-A6SB-01	-448.965	2256.32	1807.35	0.644608	BRCA
TCGA-AC-A2FB-01	901.222	2369.04	3270.26	0.466891	BRCA
TCGA-AC-A62V-01	254.114	251.893	506.007	0.778036	BRCA
TCGA-D8-A1XQ-01	620.721	1507.43	2128.16	0.607906	BRCA
TCGA-BH-A0DD-01	-56.0565	54.4692	-1.58731	0.822642	BRCA
TCGA-Z7-A8R6-01	-95.4516	175.17	79.7185	0.815798	BRCA
TCGA-OL-A5DA-01	36.4337	337.029	373.463	0.79011	BRCA
TCGA-WT-AB41-01	256.571	2235.88	2492.45	0.564598	BRCA
TCGA-E2-A1LA-01	666.816	1768.1	2434.92	0.571548	BRCA
TCGA-AR-A24N-01	533.478	154.19	687.668	0.761009	BRCA
TCGA-E9-A3QA-01	325.12	2208.51	2533.63	0.559599	BRCA
TCGA-E2-A15J-01	-293.266	-176.432	-469.697	0.859737	BRCA
TCGA-LL-A73Y-01	714.787	1119.04	1833.83	0.641632	BRCA
TCGA-A2-A4RY-01	795.888	783.997	1579.89	0.669771	BRCA
TCGA-D8-A1XU-01	926.95	511.594	1438.54	0.685032	BRCA
TCGA-AN-A0FJ-01	191.872	5.37553	197.248	0.8057	BRCA
TCGA-BH-A0DK-01	1360.73	1927.6	3288.33	0.464545	BRCA
TCGA-B6-A0IJ-01	-157.194	1938.52	1781.33	0.647524	BRCA
TCGA-LL-A7SZ-01	545.32	2013.97	2559.29	0.556473	BRCA
TCGA-C8-A26Y-01	-656.259	507.557	-148.703	0.834727	BRCA
TCGA-A8-A06R-01	1056.04	1049.87	2105.9	0.610496	BRCA
TCGA-AO-A128-01	623.971	3017.34	3641.31	0.418059	BRCA
TCGA-E2-A1BC-01	878.704	-183.755	694.949	0.760315	BRCA
TCGA-B6-A0I6-01	285.871	-81.3994	204.472	0.805071	BRCA
TCGA-BH-A1ET-01	631.037	394.274	1025.31	0.727935	BRCA
TCGA-A2-A04V-01	774.138	430.743	1204.88	0.709611	BRCA
TCGA-A7-A2KD-01	918.959	1084.06	2003.02	0.622387	BRCA
TCGA-A7-A0CE-01	-369.855	-41.1365	-410.991	0.855304	BRCA
TCGA-D8-A1JE-01	1425.4	770.019	2195.41	0.600037	BRCA
TCGA-B6-A0WX-01	994.655	918.973	1913.63	0.632604	BRCA
TCGA-A7-A4SB-01	66.1192	-411.699	-345.58	0.85029	BRCA
TCGA-EW-A1J1-01	74.9638	928.118	1003.08	0.730168	BRCA
TCGA-A2-A0YM-01	177.678	1065.06	1242.73	0.705685	BRCA
TCGA-A8-A0A4-01	574.877	-189.67	385.207	0.789053	BRCA
TCGA-A2-A0EM-01	723.396	121.267	844.663	0.745858	BRCA
TCGA-AR-A24X-01	552.432	192.307	744.739	0.755548	BRCA
TCGA-C8-A132-01	1070.71	1488.68	2559.39	0.556461	BRCA
TCGA-AN-A049-01	766.709	785.476	1552.18	0.672785	BRCA
TCGA-A2-A0SY-01	1184.63	1245.17	2429.79	0.572165	BRCA
TCGA-B6-A0RU-01	232.704	-152.891	79.8139	0.81579	BRCA
TCGA-AR-A0TX-01	926.615	1764.31	2690.92	0.540316	BRCA
TCGA-BH-A0HQ-01	598.982	41.4172	640.399	0.765492	BRCA
TCGA-E2-A15C-01	639.272	262.965	902.237	0.740202	BRCA
TCGA-AQ-A54N-01	-1407.46	33.9813	-1373.48	0.919741	BRCA
TCGA-A8-A07I-01	1009.36	800.754	1810.11	0.644299	BRCA
TCGA-B6-A1KI-01	631.372	-382.246	249.126	0.801166	BRCA
TCGA-B6-A0RH-01	640.487	292.141	932.627	0.737195	BRCA
TCGA-BH-A5IZ-01	-374.498	260.905	-113.592	0.831878	BRCA
TCGA-AN-A0XU-01	-596.531	673.503	76.9723	0.816031	BRCA
TCGA-LD-A74U-01	1130.27	1045.7	2175.97	0.602318	BRCA
TCGA-B6-A401-01	454.606	983.248	1437.85	0.685106	BRCA
TCGA-PL-A8LV-01	-37.0543	1014.79	977.737	0.732705	BRCA
TCGA-BH-A0BR-01	1373.45	1102.91	2476.36	0.566546	BRCA
TCGA-A8-A07G-01	1178.6	598.117	1776.72	0.64804	BRCA
TCGA-A2-A0EN-01	1515.35	2124.5	3639.85	0.418253	BRCA
TCGA-OK-A5Q2-01	700.803	1400.83	2101.63	0.610993	BRCA
TCGA-A8-A084-01	146.167	-127.747	18.4199	0.820969	BRCA
TCGA-BH-A0DS-01	821.404	1081.86	1903.26	0.633782	BRCA
TCGA-A8-A09I-01	541.084	1079.75	1620.84	0.665295	BRCA
TCGA-GM-A3XL-01	-586.601	1457.32	870.715	0.743306	BRCA
TCGA-W8-A86G-01	213.695	-443.833	-230.138	0.84125	BRCA
TCGA-AO-A12F-01	485.078	-126.766	358.312	0.791472	BRCA
TCGA-BH-A0HK-01	733.044	527.382	1260.43	0.703843	BRCA
TCGA-A8-A06Q-01	-1003.01	-476.797	-1479.81	0.925755	BRCA
TCGA-BH-A42U-01	717.37	1387.31	2104.68	0.610639	BRCA
TCGA-AQ-A04L-01	466.057	129.63	595.687	0.769699	BRCA
TCGA-AR-A1AO-01	1618.76	2659.55	4278.31	0.331415	BRCA
TCGA-Z7-A8R5-01	622.271	1583.59	2205.86	0.59881	BRCA
TCGA-B6-A0I1-01	-1131.83	-489.462	-1621.3	0.933408	BRCA
TCGA-EW-A1PA-01	292.395	337.331	629.726	0.766499	BRCA
TCGA-BH-A0W4-01	517.287	-268.257	249.03	0.801174	BRCA
TCGA-A2-A3XZ-01	98.2122	1860.07	1958.28	0.627514	BRCA
TCGA-A7-A26H-01	997.817	828.817	1826.63	0.642442	BRCA
TCGA-E2-A1B0-01	636.587	793.859	1430.45	0.685897	BRCA
TCGA-BH-A1EU-01	1476.71	1860.21	3336.92	0.458217	BRCA
TCGA-AC-A23H-01	205.15	-178.782	26.3679	0.820302	BRCA
TCGA-EW-A1P4-01	157.484	1553.53	1711.01	0.655355	BRCA
TCGA-E2-A10E-01	84.0986	289.837	373.935	0.790068	BRCA
TCGA-EW-A1P0-01	184.579	340.668	525.247	0.776258	BRCA
TCGA-EW-A6S9-01	616.65	125.056	741.706	0.755839	BRCA
TCGA-A2-A25B-01	658.347	628.715	1287.06	0.70106	BRCA
TCGA-LL-A6FR-01	396.17	252.567	648.737	0.764704	BRCA
TCGA-AR-A5QM-01	927.268	1086.61	2013.88	0.621139	BRCA
TCGA-EW-A1P5-01	177.447	979.532	1156.98	0.714548	BRCA
TCGA-E2-A14O-01	-124.468	153.391	28.9229	0.820087	BRCA
TCGA-AN-A0AR-01	-758.09	-373.759	-1131.85	0.905243	BRCA
TCGA-E9-A22D-01	622.812	2530.44	3153.26	0.48201	BRCA
TCGA-A2-A0CS-01	639.276	502.544	1141.82	0.716103	BRCA
TCGA-E2-A1IF-01	852.907	537.924	1390.83	0.690117	BRCA
TCGA-E2-A1IE-01	-350.428	-734.284	-1084.71	0.902281	BRCA
TCGA-BH-A0BW-01	290.974	1825.45	2116.43	0.609272	BRCA
TCGA-E2-A1AZ-01	950.97	1488.9	2439.87	0.570951	BRCA
TCGA-D8-A27N-01	1178.98	1140.41	2319.39	0.585381	BRCA
TCGA-A2-A0CT-01	-160.737	-54.6088	-215.345	0.840074	BRCA
TCGA-A8-A09R-01	763.472	1016.09	1779.56	0.647722	BRCA
TCGA-B6-A0RE-01	-235.526	121.741	-113.785	0.831894	BRCA
TCGA-E9-A249-01	-177.967	124.709	-53.258	0.826931	BRCA
TCGA-E2-A1B5-01	851.509	2613.3	3464.81	0.441451	BRCA
TCGA-A2-A25A-01	1353.88	1114.6	2468.49	0.567498	BRCA
TCGA-AO-A03O-01	-158.013	893.988	735.975	0.75639	BRCA
TCGA-E9-A22A-01	1639.72	1564.9	3204.62	0.475391	BRCA
TCGA-BH-A0GZ-01	663.342	148.242	811.584	0.749084	BRCA
TCGA-BH-A1FD-01	568.952	289.649	858.602	0.744494	BRCA
TCGA-A1-A0SH-01	1468.83	391.637	1860.47	0.638628	BRCA
TCGA-E2-A10A-01	212.586	271.827	484.412	0.780023	BRCA
TCGA-B6-A0IO-01	-516.965	242.564	-274.401	0.844745	BRCA
TCGA-BH-A1FR-01	21.746	668.077	689.823	0.760804	BRCA
TCGA-D8-A143-01	-369.582	561.798	192.216	0.806137	BRCA
TCGA-AO-A03R-01	98.4844	1228.07	1326.55	0.696915	BRCA
TCGA-BH-A0E0-01	-676.997	336.942	-340.055	0.849863	BRCA
TCGA-A8-A0AD-01	982.743	805.248	1787.99	0.646778	BRCA
TCGA-GM-A2DI-01	1362.92	2633.48	3996.4	0.370162	BRCA
TCGA-E9-A6HE-01	715.034	888.378	1603.41	0.667202	BRCA
TCGA-BH-A0B3-01	611.903	1333.1	1945.01	0.62903	BRCA
TCGA-AR-A0TU-01	-669.624	1189.94	520.315	0.776715	BRCA
TCGA-LQ-A4E4-01	-136.918	-511.484	-648.402	0.872838	BRCA
TCGA-PL-A8LY-01	-579.77	267.697	-312.073	0.847691	BRCA
TCGA-BH-A1FU-01	1184.9	1010.04	2194.94	0.600093	BRCA
TCGA-A8-A09D-01	1488.74	1006.84	2495.58	0.564219	BRCA
TCGA-B6-A3ZX-01	203.797	2470.63	2674.43	0.542352	BRCA
TCGA-A7-A5ZV-01	-362.697	575.673	212.975	0.80433	BRCA
TCGA-BH-A0AY-01	1360.74	1138.12	2498.85	0.563822	BRCA
TCGA-A7-A4SD-01	482.875	1379.71	1862.58	0.638389	BRCA
TCGA-AO-A03L-01	750.623	707.581	1458.2	0.682927	BRCA
TCGA-A2-A0EX-01	975.223	536.352	1511.58	0.677183	BRCA
TCGA-GM-A2DM-01	-325.139	650.21	325.071	0.794445	BRCA
TCGA-BH-A0DO-01	175.143	-110.55	64.5934	0.81708	BRCA
TCGA-HN-A2OB-01	1229.64	272.662	1502.31	0.678184	BRCA
TCGA-A2-A0CM-01	680.771	1706.5	2387.27	0.577274	BRCA
TCGA-A2-A4S0-01	-500.085	-285.538	-785.623	0.88249	BRCA
TCGA-BH-A0H9-01	-36.2217	-64.5666	-100.788	0.830833	BRCA
TCGA-B6-A0IP-01	48.8154	361.761	410.576	0.786759	BRCA
TCGA-C8-A12X-01	87.6569	352.61	440.267	0.784062	BRCA
TCGA-AN-A0AL-01	845.093	1234.39	2079.49	0.613563	BRCA
TCGA-LD-A9QF-01	1419.37	2669.51	4088.88	0.357518	BRCA
TCGA-E2-A152-01	991.041	471.087	1462.13	0.682506	BRCA
TCGA-BH-A1FE-06	1147.87	501.344	1649.21	0.66218	BRCA
TCGA-BH-A18N-01	39.487	-66.3237	-26.8367	0.824743	BRCA
TCGA-C8-A1HN-01	33.4333	215.125	248.558	0.801215	BRCA
TCGA-AN-A0FK-01	58.8311	2.56614	61.3973	0.81735	BRCA
TCGA-B6-A0IE-01	90.9007	-47.1391	43.7616	0.818839	BRCA
TCGA-B6-A400-01	413.844	975.244	1389.09	0.690303	BRCA
TCGA-GM-A2DB-01	-422.441	1042.46	620.014	0.767414	BRCA
TCGA-AC-A2FK-01	397.923	611.76	1009.68	0.729506	BRCA
TCGA-BH-A0HU-01	-305.65	2.87955	-302.771	0.846966	BRCA
TCGA-D8-A140-01	322.497	694.767	1017.26	0.728744	BRCA
TCGA-A7-A0CD-01	72.1062	-278.94	-206.834	0.839395	BRCA
TCGA-D8-A1JF-01	788.987	527.448	1316.43	0.697979	BRCA
TCGA-A2-A4S1-01	1451.34	1810.75	3262.09	0.467952	BRCA
TCGA-5T-A9QA-01	-1437.7	-347.023	-1784.72	0.941746	BRCA
TCGA-AR-A2LK-01	526.261	399.658	925.919	0.737861	BRCA
TCGA-AR-A1AH-01	-435.288	-378.529	-813.817	0.884429	BRCA
TCGA-AR-A254-01	1220.94	1529.16	2750.1	0.532986	BRCA
TCGA-E2-A1IO-01	1285.12	924.454	2209.57	0.598373	BRCA
TCGA-S3-A6ZF-01	300.957	793.083	1094.04	0.720981	BRCA
TCGA-B6-A0IB-01	-654.69	-721.958	-1376.65	0.919923	BRCA
TCGA-A8-A07J-01	1690.89	1520.73	3211.63	0.474486	BRCA
TCGA-AN-A0FV-01	479.726	-139.635	340.091	0.793104	BRCA
TCGA-AN-A0XP-01	480.023	46.3548	526.378	0.776154	BRCA
TCGA-A8-A08Z-01	1517.64	1182.66	2700.3	0.539158	BRCA
TCGA-E9-A226-01	771.582	-74.8175	696.765	0.760142	BRCA
TCGA-AR-A1AW-01	1179.03	3050.03	4229.06	0.338227	BRCA
TCGA-GI-A2C9-01	327.564	546.67	874.234	0.74296	BRCA
TCGA-EW-A6SA-01	-861.176	-985.868	-1847.04	0.944784	BRCA
TCGA-E9-A1NG-01	1858.37	1277.83	3136.2	0.484203	BRCA
TCGA-A8-A07L-01	217.557	-334.959	-117.402	0.832188	BRCA
TCGA-E2-A15L-01	516.579	-97.1862	419.393	0.78596	BRCA
TCGA-D8-A1JI-01	-357.255	3.02718	-354.228	0.850958	BRCA
TCGA-GM-A2DO-01	199.258	3032.45	3231.71	0.471889	BRCA
TCGA-EW-A1P6-01	594.552	-36.734	557.818	0.773236	BRCA
TCGA-AR-A1AI-01	-261.576	1781.04	1519.47	0.67633	BRCA
TCGA-AR-A0U3-01	-485.312	97.4912	-387.82	0.853537	BRCA
TCGA-A2-A0ES-01	1028.82	704.494	1733.31	0.652879	BRCA
TCGA-A8-A06P-01	1274.21	502.198	1776.41	0.648074	BRCA
TCGA-S3-AA12-01	-396.314	-281.088	-677.402	0.874907	BRCA
TCGA-E9-A3Q9-01	428.337	1075.72	1504.06	0.677994	BRCA
TCGA-BH-A0HX-01	645.527	359.642	1005.17	0.729959	BRCA
TCGA-AC-A3W7-01	550.189	182.087	732.277	0.756745	BRCA
TCGA-AO-A124-01	-735.583	173.842	-561.741	0.866559	BRCA
TCGA-AC-A5XU-01	525.577	13.0161	538.593	0.775022	BRCA
TCGA-LL-A6FQ-01	24.5788	610.206	634.785	0.766022	BRCA
TCGA-AQ-A1H2-01	-146.453	290.628	144.175	0.810289	BRCA
TCGA-BH-A0DQ-01	1346.56	539.651	1886.21	0.635715	BRCA
TCGA-E2-A106-01	-531.479	-571.763	-1103.24	0.903451	BRCA
TCGA-A2-A25F-01	2014.91	3287.66	5302.58	0.186356	BRCA
TCGA-AN-A0AT-01	-468.257	497.965	29.7082	0.820021	BRCA
TCGA-D8-A27T-01	1241.71	1189.98	2431.69	0.571937	BRCA
TCGA-A2-A04X-01	341.873	1697.61	2039.49	0.618189	BRCA
TCGA-A2-A3XT-01	292.165	1685.13	1977.3	0.625338	BRCA
TCGA-AR-A0TY-01	-350.148	-205.107	-555.255	0.866084	BRCA
TCGA-A2-A0YG-01	-178.016	55.6343	-122.381	0.832593	BRCA
TCGA-B6-A0WZ-01	-4.28184	-274.068	-278.35	0.845055	BRCA
TCGA-A7-A5ZX-01	737.338	-13.7461	723.592	0.757578	BRCA
TCGA-AC-A23G-01	1709.54	1083.2	2792.74	0.52768	BRCA
TCGA-GM-A2DA-01	1020.45	1578.37	2598.82	0.551643	BRCA
TCGA-B6-A0X1-01	-601.298	1082.26	480.958	0.78034	BRCA
TCGA-AO-A12E-01	588.388	669.133	1257.52	0.704146	BRCA
TCGA-AR-A250-01	1268.56	944.147	2212.7	0.598005	BRCA
TCGA-A8-A06O-01	467.308	466.755	934.063	0.737053	BRCA
TCGA-AO-A12G-01	725.955	411.294	1137.25	0.716571	BRCA
TCGA-A7-A3IY-01	982.678	1362.91	2345.59	0.582258	BRCA
TCGA-BH-A1EY-01	1308.1	1516.11	2824.21	0.523751	BRCA
TCGA-A8-A079-01	-243.793	254.216	10.4234	0.821638	BRCA
TCGA-AO-A03P-01	89.9162	-21.4538	68.4624	0.816752	BRCA
TCGA-E2-A572-01	-602.476	152.793	-449.683	0.858233	BRCA
TCGA-A2-A0YH-01	1116.06	1677.33	2793.39	0.527599	BRCA
TCGA-E2-A15G-01	-149.001	-52.7023	-201.703	0.838986	BRCA
TCGA-C8-A12M-01	-323.912	-11.6127	-335.524	0.849512	BRCA
TCGA-AR-A0TV-01	-187.159	1253.13	1065.97	0.72383	BRCA
TCGA-A7-A13G-01	596.24	118.286	714.526	0.758446	BRCA
TCGA-A8-A07E-01	1351.06	873.883	2224.94	0.596565	BRCA
TCGA-E9-A1N9-01	360.952	249.753	610.705	0.76829	BRCA
TCGA-BH-A0H3-01	1086.5	735.585	1822.08	0.642954	BRCA
TCGA-AR-A1AY-01	-109.194	1.35742	-107.836	0.831409	BRCA
TCGA-A2-A0D4-01	-369.594	-502.394	-871.988	0.888381	BRCA
TCGA-E9-A5UO-01	-1164.18	-762.649	-1926.83	0.948557	BRCA
TCGA-GM-A2DL-01	1172.26	790.214	1962.47	0.627035	BRCA
TCGA-EW-A1PD-01	831.398	55.2871	886.685	0.741735	BRCA
TCGA-A1-A0SI-01	1302.36	1112.95	2415.31	0.573908	BRCA
TCGA-A2-A0CV-01	919.419	1005.57	1924.99	0.631311	BRCA
TCGA-E2-A15E-06	-497.489	596.777	99.288	0.814133	BRCA
TCGA-AO-A12B-01	-465.925	-38.8686	-504.794	0.862357	BRCA
TCGA-B6-A408-01	701.155	1351.78	2052.94	0.616635	BRCA
TCGA-OL-A5D7-01	-417.598	1754.82	1337.22	0.695791	BRCA
TCGA-A2-A0EW-01	1316.16	970.09	2286.25	0.589318	BRCA
TCGA-A2-A0T4-01	1203.46	1216.47	2419.92	0.573353	BRCA
TCGA-C8-A131-01	567.917	753.655	1321.57	0.697439	BRCA
TCGA-BH-A1EN-01	346.854	-106.667	240.188	0.80195	BRCA
TCGA-D8-A3Z5-01	-56.9563	-32.3112	-89.2675	0.829891	BRCA
TCGA-E9-A247-01	-282.733	-419.271	-702.004	0.87665	BRCA
TCGA-C8-A12Q-01	732.57	764.214	1496.78	0.678779	BRCA
TCGA-E2-A1BD-01	349.022	34.7546	383.777	0.789182	BRCA
TCGA-E9-A1RI-01	1254.98	443.775	1698.76	0.656713	BRCA
TCGA-E2-A105-01	-479.656	-361.554	-841.21	0.886298	BRCA
TCGA-D8-A1JK-01	913.968	1666.94	2580.91	0.553834	BRCA
TCGA-BH-A0BJ-01	907.225	718.706	1625.93	0.664737	BRCA
TCGA-S3-AA14-01	732.754	-80.3002	652.454	0.764352	BRCA
TCGA-C8-A26V-01	116.339	417.212	533.551	0.77549	BRCA
TCGA-BH-A1FB-01	1323.23	1747.65	3070.88	0.492569	BRCA
TCGA-D8-A1JP-01	1198.72	860.883	2059.61	0.615864	BRCA
TCGA-E2-A14X-01	98.0806	1269.26	1367.34	0.692608	BRCA
TCGA-BH-A0E2-01	720.75	361.306	1082.06	0.722199	BRCA
TCGA-PL-A8LZ-01	1151.52	2044.59	3196.11	0.476489	BRCA
TCGA-LL-A740-01	1022.82	673.646	1696.47	0.656966	BRCA
TCGA-D8-A1X7-01	423.557	85.818	509.375	0.777725	BRCA
TCGA-AO-A0JD-01	-699.268	475.001	-224.267	0.840784	BRCA
TCGA-D8-A1X5-01	771.502	768.468	1539.97	0.67411	BRCA
TCGA-E9-A22E-01	1870.97	1191.7	3062.68	0.493617	BRCA
TCGA-AC-A23E-01	1582.49	723.714	2306.21	0.586948	BRCA
TCGA-AR-A0U2-01	-300.209	417.969	117.76	0.812556	BRCA
TCGA-A2-A1FV-01	126.297	-604.603	-478.306	0.860382	BRCA
TCGA-A8-A09B-01	411.973	69.7746	481.748	0.780268	BRCA
TCGA-AN-A0XO-01	262.503	-690.297	-427.794	0.85658	BRCA
TCGA-A7-A425-01	763.712	956.9	1720.61	0.65429	BRCA
TCGA-A2-A0CZ-01	1439.85	1170.64	2610.49	0.550214	BRCA
TCGA-GM-A3NY-01	160.236	312.508	472.743	0.781094	BRCA
TCGA-AR-A0U0-01	154.761	1792.92	1947.68	0.628725	BRCA
TCGA-AR-A24P-01	903.509	343.572	1247.08	0.705233	BRCA
TCGA-AN-A0G0-01	-84.4109	91.4253	7.01443	0.821923	BRCA
TCGA-AN-A0AM-01	335.7	907.933	1243.63	0.705592	BRCA
TCGA-BH-A0E6-01	-10.9417	860.878	849.936	0.745342	BRCA
TCGA-E9-A248-01	415.73	2043.88	2459.61	0.56857	BRCA
TCGA-B6-A1KN-01	302.212	228.105	530.317	0.775789	BRCA
TCGA-LL-A9Q3-01	330.044	913.25	1243.29	0.705627	BRCA
TCGA-A8-A08B-01	-509.077	656.106	147.029	0.810044	BRCA
TCGA-A1-A0SG-01	641.944	580.734	1222.68	0.707768	BRCA
TCGA-BH-A0H0-01	-451.704	-191.507	-643.211	0.872465	BRCA
TCGA-D8-A1XR-01	136.518	-97.2875	39.2308	0.819221	BRCA
TCGA-C8-A12P-01	819.065	625.753	1444.82	0.684361	BRCA
TCGA-LL-A50Y-01	51.1642	964.348	1015.51	0.72892	BRCA
TCGA-AO-A03N-01	408.703	60.8954	469.598	0.781382	BRCA
TCGA-E2-A1IU-01	-156.201	335.036	178.835	0.807297	BRCA
TCGA-EW-A1IX-01	1140.91	522.788	1663.7	0.660585	BRCA
TCGA-A2-A0EV-01	942.029	1070.52	2012.55	0.621292	BRCA
TCGA-AC-A3W5-01	1439.7	1773.05	3212.76	0.47434	BRCA
TCGA-AR-A2LN-01	1389.07	894.972	2284.04	0.58958	BRCA
TCGA-E9-A1QZ-01	824.319	1816.51	2640.83	0.546489	BRCA
TCGA-BH-A8FY-01	-678.529	191.227	-487.303	0.861054	BRCA
TCGA-AC-A6IX-06	112.745	1900.21	2012.96	0.621245	BRCA
TCGA-AR-A1AL-01	972.859	628.39	1601.25	0.667439	BRCA
TCGA-BH-A42T-01	395.618	800.304	1195.92	0.710537	BRCA
TCGA-BH-A0B9-01	-665.042	1688.64	1023.6	0.728108	BRCA
TCGA-AO-A0J8-01	497.919	882.931	1380.85	0.691177	BRCA
TCGA-BH-A2L8-01	949.42	2052.46	3001.88	0.501358	BRCA
TCGA-E9-A1N5-01	1125.57	1070.36	2195.93	0.599976	BRCA
TCGA-A8-A075-01	581.928	994.262	1576.19	0.670174	BRCA
TCGA-AN-A0FZ-01	151.642	-353.916	-202.274	0.839031	BRCA
TCGA-D8-A1XJ-01	365.816	12.7114	378.528	0.789654	BRCA
TCGA-E2-A15F-01	-107.769	149.647	41.8783	0.818998	BRCA
TCGA-A2-A0EP-01	1885.98	3044.56	4930.55	0.239705	BRCA
TCGA-BH-A18K-01	698.968	202.027	900.995	0.740325	BRCA
TCGA-AR-A5QN-01	619.793	670.029	1289.82	0.700771	BRCA
TCGA-E9-A244-01	14.6936	6.7792	21.4728	0.820713	BRCA
TCGA-A8-A0A2-01	671.574	651.194	1322.77	0.697313	BRCA
TCGA-B6-A40C-01	775.855	643.833	1419.69	0.687046	BRCA
TCGA-AR-A2LQ-01	1683.72	770.571	2454.29	0.569213	BRCA
TCGA-EW-A1J6-01	-103.675	1209.02	1105.34	0.71983	BRCA
TCGA-EW-A1IZ-01	258.215	2405.65	2663.87	0.543654	BRCA
TCGA-AC-A2FG-01	359.007	178.841	537.849	0.775091	BRCA
TCGA-A8-A09Z-01	-95.9079	1196.91	1101.01	0.720272	BRCA
TCGA-EW-A1P1-01	1633.6	1498.31	3131.91	0.484753	BRCA
TCGA-A8-A0A9-01	507.348	441.152	948.501	0.735619	BRCA
TCGA-BH-A0DT-01	730.783	809.175	1539.96	0.674112	BRCA
TCGA-A2-A0T2-01	140.724	517.509	658.233	0.763805	BRCA
TCGA-A7-A4SA-01	780.93	1628.27	2409.2	0.574641	BRCA
TCGA-D8-A27F-01	457.019	179.076	636.095	0.765899	BRCA
TCGA-D8-A146-01	1105.9	636.473	1742.37	0.651871	BRCA
TCGA-D8-A27E-01	-11.7431	295.97	284.227	0.798071	BRCA
TCGA-C8-A138-01	1108.1	1708.61	2816.71	0.524688	BRCA
TCGA-E2-A14V-01	-215.194	-286.882	-502.076	0.862155	BRCA
TCGA-AC-A5EH-01	991.164	860.593	1851.76	0.639611	BRCA
TCGA-A2-A0YL-01	875.352	716.3	1591.65	0.668487	BRCA
TCGA-E2-A1LK-01	-1030.81	134.846	-895.969	0.889992	BRCA
TCGA-D8-A13Z-01	631.098	1163.14	1794.24	0.646079	BRCA
TCGA-D8-A27V-01	681.946	72.8351	754.781	0.754581	BRCA
TCGA-EW-A3U0-01	995.706	2665.68	3661.39	0.415379	BRCA
TCGA-A2-A4S2-01	612.277	1352.94	1965.21	0.626721	BRCA
TCGA-D8-A1XV-01	-609.644	-447.146	-1056.79	0.900507	BRCA
TCGA-BH-A1F0-01	1382.98	2466.58	3849.56	0.390099	BRCA
TCGA-AN-A0FT-01	777.715	632.165	1409.88	0.688091	BRCA
TCGA-E2-A15K-01	358.124	1244.13	1602.26	0.667329	BRCA
TCGA-BH-A0DL-01	110.48	1883.26	1993.74	0.623453	BRCA
TCGA-A2-A0EY-01	350.019	868.095	1218.11	0.708242	BRCA
TCGA-B6-A0IG-01	-99.6173	-2.66821	-102.286	0.830956	BRCA
TCGA-BH-A0HI-01	706.661	465.3	1171.96	0.713008	BRCA
TCGA-E2-A576-01	-37.7151	242.449	204.734	0.805048	BRCA
TCGA-BH-A201-01	872.432	-2.11918	870.313	0.743345	BRCA
TCGA-D8-A1JB-01	742.328	1888.41	2630.73	0.547729	BRCA
TCGA-A1-A0SN-01	855.562	1110.83	1966.39	0.626587	BRCA
TCGA-A8-A08A-01	624.604	768.128	1392.73	0.689915	BRCA
TCGA-A2-A0YI-01	1116.34	1766.72	2883.06	0.516373	BRCA
TCGA-AR-A1AN-01	1118.41	616.128	1734.54	0.652743	BRCA
TCGA-AR-A2LM-01	1124.63	540.576	1665.2	0.660419	BRCA
TCGA-AR-A5QQ-01	500.408	2185.1	2685.5	0.540985	BRCA
TCGA-AR-A0TR-01	-1205.27	-97.872	-1303.14	0.915639	BRCA
TCGA-GM-A3XG-01	-131.556	-221.818	-353.373	0.850892	BRCA
TCGA-BH-A1FC-01	-48.0194	1548.21	1500.19	0.678412	BRCA
TCGA-A2-A0D1-01	-297.942	-366.881	-664.823	0.874011	BRCA
TCGA-EW-A1P7-01	1159.37	2607.99	3767.37	0.401179	BRCA
TCGA-AR-A1AP-01	602.106	838.18	1440.29	0.684846	BRCA
TCGA-E2-A150-01	486.576	1031.39	1517.97	0.676492	BRCA
TCGA-EW-A2FW-01	128.447	-163.878	-35.4307	0.825456	BRCA
TCGA-AR-A1AV-01	277.712	36.2059	313.918	0.795438	BRCA
TCGA-A2-A0T1-01	1384.44	2120.82	3505.25	0.436116	BRCA
TCGA-AO-A0JF-01	1590.75	1183.4	2774.15	0.529997	BRCA
TCGA-OL-A6VR-01	-845.575	-418.96	-1264.54	0.913346	BRCA
TCGA-A8-A090-01	685.618	809.782	1495.4	0.678928	BRCA
TCGA-BH-A0BG-01	124.657	1575.28	1699.93	0.656582	BRCA
TCGA-AO-A1KP-01	-488.469	-677.387	-1165.86	0.907353	BRCA
TCGA-LL-A441-01	401.477	2243.64	2645.12	0.545962	BRCA
TCGA-C8-A133-01	-1155.9	-173.942	-1329.85	0.917208	BRCA
TCGA-BH-A8FZ-01	1090.53	1760.18	2850.7	0.520434	BRCA
TCGA-E2-A1II-01	78.831	2447.69	2526.52	0.560463	BRCA
TCGA-EW-A6SC-01	990.243	764.119	1754.36	0.650535	BRCA
TCGA-AN-A0XT-01	109.808	-73.7112	36.0964	0.819484	BRCA
TCGA-BH-A0RX-01	1229.77	2202.25	3432.02	0.445765	BRCA
TCGA-A8-A08X-01	1079.49	1357.4	2436.89	0.571311	BRCA
TCGA-AO-A03V-01	-7.23474	-21.0399	-28.2746	0.824863	BRCA
TCGA-EW-A1PH-01	-296.371	220.944	-75.427	0.828756	BRCA
TCGA-A2-A0ST-01	654.982	2991.41	3646.39	0.41738	BRCA
TCGA-BH-A0BC-01	1099.57	1515.47	2615.04	0.549656	BRCA
TCGA-E9-A1NH-01	1203.28	660.042	1863.32	0.638306	BRCA
TCGA-B6-A0X5-01	-391.399	-295.644	-687.043	0.875592	BRCA
TCGA-AC-A4ZE-01	-85.1813	-42.9935	-128.175	0.833064	BRCA
TCGA-A8-A07Z-01	-273.083	618.178	345.095	0.792656	BRCA
TCGA-OL-A66P-01	1067.54	2626.44	3693.99	0.411022	BRCA
TCGA-E2-A1LE-01	1210.11	1495.89	2706	0.538453	BRCA
TCGA-C8-A8HR-01	1407.29	1540.47	2947.76	0.508216	BRCA
TCGA-A8-A09T-01	554.044	330.292	884.336	0.741967	BRCA
TCGA-BH-A0HB-01	483.245	1240.23	1723.48	0.653972	BRCA
TCGA-A8-A08G-01	417.038	494.671	911.709	0.739267	BRCA
TCGA-A2-A0EQ-01	379.416	2283.37	2662.78	0.543787	BRCA
TCGA-A8-A081-01	-337.951	1185.22	847.267	0.745604	BRCA
TCGA-AO-A1KO-01	291.702	39.2978	331	0.793916	BRCA
TCGA-BH-A0HW-01	-1139.51	-986.017	-2125.53	0.957386	BRCA
TCGA-OL-A66H-01	598.296	1383.59	1981.89	0.624812	BRCA
TCGA-A2-A0T0-01	395.054	538.986	934.04	0.737055	BRCA
TCGA-AN-A04C-01	-268.257	436.873	168.616	0.808182	BRCA
TCGA-E2-A573-01	-43.5517	1862.57	1819.02	0.643298	BRCA
TCGA-AN-A0XS-01	1125.45	1180.71	2306.16	0.586954	BRCA
TCGA-D8-A3Z6-01	502.139	46.8024	548.942	0.774061	BRCA
TCGA-EW-A3E8-01	889.794	1694.66	2584.45	0.553401	BRCA
TCGA-C8-A137-01	99.5591	-587.393	-487.834	0.861094	BRCA
TCGA-GM-A4E0-01	1568.6	1937.61	3506.2	0.435991	BRCA
TCGA-E2-A1B4-01	-30.1718	-290.708	-320.88	0.848376	BRCA
TCGA-EW-A2FS-01	139.176	819.665	958.841	0.73459	BRCA
TCGA-S3-A6ZG-01	142.86	546.389	689.249	0.760859	BRCA
TCGA-GM-A3XN-01	1198.52	1111.6	2310.12	0.586484	BRCA
TCGA-EW-A1P8-01	267.181	1376.84	1644.02	0.662751	BRCA
TCGA-E2-A156-01	-715.628	-367.451	-1083.08	0.902178	BRCA
TCGA-AC-A8OP-01	464.467	385.028	849.495	0.745386	BRCA
TCGA-AN-A0FS-01	872.16	-20.6929	851.467	0.745193	BRCA
TCGA-B6-A0IM-01	368.261	-49.8445	318.417	0.795037	BRCA
TCGA-E9-A3HO-01	-142.491	811.297	668.806	0.762803	BRCA
TCGA-D8-A27K-01	620.833	823.57	1444.4	0.684405	BRCA
TCGA-E9-A2JT-01	992.625	3112.34	4104.97	0.355311	BRCA
TCGA-GM-A2DK-01	809.335	927.455	1736.79	0.652492	BRCA
TCGA-AR-A1AK-01	1070.03	1654.33	2724.36	0.53618	BRCA
TCGA-E2-A15R-01	-512.341	-857.147	-1369.49	0.919511	BRCA
TCGA-BH-A18Q-01	-10.949	786.635	775.686	0.752564	BRCA
TCGA-E2-A153-01	1497.75	704.137	2201.89	0.599276	BRCA
TCGA-BH-A0BT-01	391.242	527.177	918.419	0.738603	BRCA
TCGA-E9-A54Y-01	-1116.69	114.752	-1001.93	0.896976	BRCA
TCGA-E2-A14Q-01	194.858	193.931	388.789	0.788729	BRCA
TCGA-BH-A0HN-01	-707.97	20.3896	-687.58	0.87563	BRCA
TCGA-E2-A1IK-01	-137.7	1159.91	1022.21	0.728247	BRCA
TCGA-E2-A10C-01	159.802	1272.96	1432.76	0.68565	BRCA
TCGA-A8-A095-01	278.765	233.154	511.919	0.77749	BRCA
TCGA-BH-A18J-01	647.079	151.554	798.632	0.750342	BRCA
TCGA-BH-A28O-01	1069.91	536.344	1606.26	0.666891	BRCA
TCGA-AC-A3TN-01	94.3307	139.042	233.372	0.802547	BRCA
TCGA-A7-A13E-01	490.974	422.483	913.456	0.739094	BRCA
TCGA-BH-A0W5-01	960.502	2066	3026.5	0.498228	BRCA
TCGA-GM-A2DD-01	1234.97	2274.21	3509.18	0.435598	BRCA
TCGA-AN-A0XV-01	780.647	585.074	1365.72	0.69278	BRCA
TCGA-E2-A1IL-01	592.93	-184.289	408.641	0.786935	BRCA
TCGA-EW-A2FR-01	1601.21	770.16	2371.37	0.579177	BRCA
TCGA-3C-AAAU-01	-620.072	-489.382	-1109.45	0.903841	BRCA
TCGA-AR-A24W-01	703.955	-149.973	553.982	0.773593	BRCA
TCGA-OL-A5RZ-01	-480.328	-327.321	-807.649	0.884006	BRCA
TCGA-E9-A1RB-01	22.3894	142.756	165.145	0.808482	BRCA
TCGA-AN-A0AJ-01	360.932	1388.13	1749.06	0.651126	BRCA
TCGA-AR-A1AT-01	544.493	1721.52	2266.02	0.591715	BRCA
TCGA-A8-A09Q-01	902.883	1459.41	2362.29	0.580263	BRCA
TCGA-A8-A083-01	-772.111	-181.434	-953.545	0.893814	BRCA
TCGA-AN-A0XL-01	1095.53	121.018	1216.54	0.708404	BRCA
TCGA-E9-A1RC-01	-78.1933	-500.863	-579.057	0.867825	BRCA
TCGA-D8-A27I-01	1333.78	1315.44	2649.22	0.545457	BRCA
TCGA-A2-A04Y-01	414.179	1316.94	1731.12	0.653122	BRCA
TCGA-PE-A5DC-01	-70.0162	121.79	51.7738	0.818163	BRCA
TCGA-OL-A5D8-01	26.7604	455.717	482.477	0.780201	BRCA
TCGA-A7-A26E-01	1054.28	335.094	1389.37	0.690273	BRCA
TCGA-AN-A0FL-01	-572.13	-254.086	-826.216	0.885276	BRCA
TCGA-A8-A0A1-01	1113.58	1733.59	2847.17	0.520877	BRCA
TCGA-AN-A0FN-01	2071	2137.61	4208.6	0.341051	BRCA
TCGA-D8-A1J9-01	815.813	515.184	1331	0.696447	BRCA
TCGA-BH-A1EO-01	1733.65	1102.9	2836.55	0.522206	BRCA
TCGA-B6-A0I2-01	-325.114	1993.51	1668.4	0.660067	BRCA
TCGA-E9-A5UP-01	-1210.2	207.604	-1002.6	0.897019	BRCA
TCGA-A2-A0T5-01	353.1	110.406	463.507	0.78194	BRCA
TCGA-A7-A0DA-01	407.718	-35.3594	372.358	0.79021	BRCA
TCGA-B6-A0IC-01	-1517.33	-478.464	-1995.79	0.951713	BRCA
TCGA-BH-A5J0-01	1148.72	1847.26	2995.97	0.502108	BRCA
TCGA-A2-A0CY-01	-1010.2	-477.524	-1487.72	0.926194	BRCA
TCGA-E9-A245-01	-207.31	-270.826	-478.136	0.860369	BRCA
TCGA-GM-A3NW-01	-34.0553	290.888	256.832	0.800488	BRCA
TCGA-A1-A0SB-01	-351.803	-1059.54	-1411.34	0.921908	BRCA
TCGA-OL-A66N-01	688.411	1081.21	1769.62	0.648832	BRCA
TCGA-A2-A0CQ-01	-53.8942	743.195	689.301	0.760854	BRCA
TCGA-C8-A1HG-01	485.48	1446.57	1932.05	0.630507	BRCA
TCGA-AC-A2BK-01	-1299.79	-682.064	-1981.85	0.951083	BRCA
TCGA-A8-A08J-01	719.671	478.298	1197.97	0.710326	BRCA
TCGA-A8-A09V-01	577.502	-352.31	225.191	0.803263	BRCA
TCGA-A2-A0T3-01	-256.875	-434.733	-691.608	0.875915	BRCA
TCGA-C8-A1HK-01	-270.388	133.758	-136.63	0.83375	BRCA
TCGA-AN-A04A-01	953.822	225.205	1179.03	0.71228	BRCA
TCGA-E9-A1RG-01	296.432	713.84	1010.27	0.729447	BRCA
TCGA-JL-A3YW-01	1528.43	1713.4	3241.83	0.470578	BRCA
TCGA-E2-A154-01	295.122	-336.64	-41.5189	0.82596	BRCA
TCGA-A2-A04U-01	-168.468	-235.1	-403.569	0.854739	BRCA
TCGA-BH-A0EE-01	-1070.03	732.104	-337.929	0.849698	BRCA
TCGA-BH-A0H5-01	815.571	3034.22	3849.8	0.390067	BRCA
TCGA-EW-A1IW-01	652.013	566.418	1218.43	0.708208	BRCA
TCGA-AO-A0J4-01	216.06	1405.15	1621.21	0.665254	BRCA
TCGA-A7-A3J1-01	896.303	1722.25	2618.55	0.549224	BRCA
TCGA-E9-A243-01	1317.12	2755.16	4072.28	0.359793	BRCA
TCGA-C8-A134-01	-53.7145	1149.28	1095.56	0.720826	BRCA
TCGA-D8-A1Y1-01	1083.32	672.596	1755.91	0.650362	BRCA
TCGA-AO-A12A-01	735.826	631.184	1367.01	0.692644	BRCA
TCGA-E2-A108-01	1928.88	2672.23	4601.11	0.286354	BRCA
TCGA-BH-A0E1-01	260.998	-174.96	86.038	0.815261	BRCA
TCGA-E2-A14U-01	-510.48	-149.088	-659.568	0.873636	BRCA
TCGA-BH-A0HL-01	-1026.85	-1115.59	-2142.43	0.9581	BRCA
TCGA-E9-A229-01	1447.22	940.47	2387.69	0.577223	BRCA
TCGA-A8-A08T-01	370.187	93.4673	463.655	0.781926	BRCA
TCGA-E9-A1RF-01	1015.94	1324.36	2340.3	0.582889	BRCA
TCGA-A2-A04T-01	-258.984	1155.6	896.62	0.740756	BRCA
TCGA-E2-A15P-01	324.402	-80.4615	243.941	0.801621	BRCA
TCGA-C8-A3M8-01	186.607	-219.519	-32.9122	0.825247	BRCA
TCGA-LL-A5YO-01	738.381	2780.73	3519.11	0.434285	BRCA
TCGA-OL-A66L-01	888.969	1377.01	2265.98	0.591719	BRCA
TCGA-OL-A66K-01	603.634	24.6952	628.329	0.766631	BRCA
TCGA-E2-A1LG-01	-1013.21	235.768	-777.443	0.881924	BRCA
TCGA-E2-A1LS-01	-334.92	-258.1	-593.02	0.868842	BRCA
TCGA-A7-A426-01	648.473	589.935	1238.41	0.706135	BRCA
TCGA-BH-A0B7-01	1034.64	1670.67	2705.31	0.538538	BRCA
TCGA-AC-A2FO-01	1126.2	1639.75	2765.95	0.531016	BRCA
TCGA-D8-A27L-01	1140.52	965.963	2106.49	0.610429	BRCA
TCGA-AC-A2FF-01	1597.09	1457.89	3054.98	0.494599	BRCA
TCGA-GM-A2D9-01	535.433	636.823	1172.26	0.712978	BRCA
TCGA-A2-A0D3-01	-189.726	462.638	272.912	0.799071	BRCA
TCGA-A2-A0EO-01	1254.92	959.218	2214.13	0.597837	BRCA
TCGA-A2-A0T7-01	751.423	454.089	1205.51	0.709546	BRCA
TCGA-OL-A6VO-01	-461.153	494.576	33.4223	0.819709	BRCA
TCGA-BH-A0EI-01	844.047	-210.207	633.84	0.766111	BRCA
TCGA-A8-A094-01	723.604	1556.12	2279.72	0.590092	BRCA
TCGA-A8-A092-01	204.197	170.402	374.599	0.790008	BRCA
TCGA-AC-A3W6-01	1482.35	1647.93	3130.28	0.484963	BRCA
TCGA-BH-A0BA-01	510.201	480.743	990.944	0.731385	BRCA
TCGA-EW-A1OX-01	-1287.81	-1170.46	-2458.26	0.970345	BRCA
TCGA-A2-A0CR-01	1053.8	2711.68	3765.48	0.401432	BRCA
TCGA-D8-A1JD-01	1076.34	773.058	1849.4	0.639877	BRCA
TCGA-C8-A26X-01	1246.56	2074.14	3320.7	0.460332	BRCA
TCGA-A1-A0SE-01	614.68	-44.1074	570.572	0.772047	BRCA
TCGA-A7-A4SF-01	-132.355	328.53	196.175	0.805793	BRCA
TCGA-OL-A66O-01	-185.001	-295.883	-480.884	0.860575	BRCA
TCGA-C8-A26W-01	658.427	1080.6	1739.03	0.652243	BRCA
TCGA-E2-A9RU-01	297.979	510.92	808.898	0.749345	BRCA
TCGA-AN-A0FW-01	380.772	240.648	621.42	0.767282	BRCA
TCGA-D8-A1JC-01	598.766	645.888	1244.65	0.705486	BRCA
TCGA-C8-A12V-01	811.258	2922.37	3733.63	0.40571	BRCA
TCGA-A2-A04P-01	381.456	1270.62	1652.08	0.661864	BRCA
TCGA-BH-A0W3-01	-408.526	82.1369	-326.389	0.848804	BRCA
TCGA-BH-A0B5-01	623.244	745.311	1368.56	0.69248	BRCA
TCGA-S3-AA10-01	304.12	2284.97	2589.09	0.552834	BRCA
TCGA-BH-A0B0-01	1153.68	1315.37	2469.05	0.56743	BRCA
TCGA-E2-A574-01	-1167.55	-735.268	-1902.82	0.947435	BRCA
TCGA-AN-A0XN-01	1736.38	1281.64	3018.01	0.499308	BRCA
TCGA-AN-A0XW-01	1545.59	1781.62	3327.21	0.459484	BRCA
TCGA-C8-A1HF-01	938.68	1536.2	2474.88	0.566726	BRCA
TCGA-AR-A2LO-01	819.976	1436.43	2256.4	0.592852	BRCA
TCGA-D8-A1XA-01	250.194	240.008	490.202	0.779491	BRCA
TCGA-BH-A0BL-01	1472.28	1728.44	3200.71	0.475895	BRCA
TCGA-EW-A1J2-01	1219.04	1008.39	2227.43	0.596271	BRCA
TCGA-BH-A0AZ-01	1640.85	717.852	2358.7	0.580692	BRCA
TCGA-E9-A227-01	811.031	1360.21	2171.24	0.602873	BRCA
TCGA-A2-A0D2-01	217.891	1121.73	1339.62	0.695538	BRCA
TCGA-D8-A1XM-01	1170.15	1254.62	2424.78	0.572769	BRCA
TCGA-D8-A1Y3-01	166.238	1236.96	1403.2	0.688803	BRCA
TCGA-C8-A275-01	473.169	1798.05	2271.22	0.591099	BRCA
TCGA-E2-A3DX-01	1486.77	1961.45	3448.22	0.443635	BRCA
TCGA-C8-A1HM-01	22.0712	2141.73	2163.8	0.603743	BRCA
TCGA-E2-A158-01	-1150.4	-398.477	-1548.88	0.929541	BRCA
TCGA-AR-A0TP-01	-601.944	-650.563	-1252.51	0.912626	BRCA
TCGA-A7-A26F-01	1300.76	1406.33	2707.09	0.538318	BRCA
TCGA-A2-A1FW-01	284.847	-115.974	168.873	0.80816	BRCA
TCGA-E2-A15A-06	336.879	1707.05	2043.92	0.617676	BRCA
TCGA-BH-A0C7-01	171.719	355.554	527.273	0.776071	BRCA
TCGA-AR-A1AJ-01	1223.11	2607.03	3830.14	0.392722	BRCA
TCGA-E9-A1R5-01	588.956	-68.0045	520.951	0.776656	BRCA
TCGA-A8-A09A-01	887.22	528.925	1416.14	0.687424	BRCA
TCGA-GM-A2DC-01	-248.103	2.96667	-245.137	0.842438	BRCA
TCGA-A2-A3KC-01	1051.66	766.575	1818.24	0.643386	BRCA
TCGA-AO-A0J9-01	1391.94	1768.73	3160.67	0.481057	BRCA
TCGA-E2-A14Y-01	-569.301	-42.1821	-611.484	0.87018	BRCA
TCGA-D8-A4Z1-01	745.78	441.497	1187.28	0.71143	BRCA
TCGA-3C-AALI-01	234.669	1131.86	1366.53	0.692694	BRCA
TCGA-E2-A159-01	537.233	1812.74	2349.97	0.581735	BRCA
TCGA-E2-A155-01	-496.098	-582.61	-1078.71	0.901901	BRCA
TCGA-A8-A082-01	288.871	346.107	634.978	0.766004	BRCA
TCGA-E2-A14R-01	-371.77	1378.36	1006.59	0.729817	BRCA
TCGA-D8-A141-01	1589.38	2154.98	3744.35	0.404271	BRCA
TCGA-BH-A204-01	239.794	-443.986	-204.192	0.839185	BRCA
TCGA-E2-A109-01	272.831	193.072	465.902	0.781721	BRCA
TCGA-C8-A1HJ-01	-253.558	129.256	-124.302	0.832749	BRCA
TCGA-BH-A0C1-01	719.558	837.282	1556.84	0.672279	BRCA
TCGA-D8-A1Y2-01	1691.27	2212.1	3903.37	0.382813	BRCA
TCGA-AR-A2LJ-01	1059.33	1838.8	2898.12	0.514478	BRCA
TCGA-AC-A2QH-01	28.5372	-883.967	-855.43	0.887263	BRCA
TCGA-A2-A0YK-01	1254.54	2108.61	3363.15	0.454792	BRCA
TCGA-E9-A22H-01	-75.9382	470.273	394.335	0.788229	BRCA
TCGA-E2-A1L8-01	727.481	450.667	1178.15	0.712371	BRCA
TCGA-BH-A0B8-01	225.297	35.4168	260.714	0.800146	BRCA
TCGA-BH-A18G-01	169.138	480.171	649.309	0.76465	BRCA
TCGA-JL-A3YX-01	-55.1767	-283.062	-338.239	0.849722	BRCA
TCGA-S3-AA17-01	566.598	2351.82	2918.42	0.51192	BRCA
TCGA-E2-A15M-01	1642.39	2020.3	3662.69	0.415206	BRCA
TCGA-E2-A56Z-01	-252.201	-88.6664	-340.867	0.849926	BRCA
TCGA-A7-A0CH-01	344.961	-17.061	327.9	0.794192	BRCA
TCGA-AR-A0TZ-01	89.729	-145.577	-55.8476	0.827144	BRCA
TCGA-E2-A15I-01	377.544	898.686	1276.23	0.702193	BRCA
TCGA-BH-A0B4-01	1115.19	801.893	1917.08	0.632212	BRCA
TCGA-E2-A15K-06	-1161.44	-134.733	-1296.17	0.915227	BRCA
TCGA-BH-A0WA-01	189.445	356.295	545.74	0.774359	BRCA
TCGA-A2-A0ET-01	-677.554	433.984	-243.57	0.842314	BRCA
TCGA-OL-A5RW-01	-217.146	540.482	323.337	0.794599	BRCA
TCGA-AN-A0FD-01	942.197	562.478	1504.68	0.677928	BRCA
TCGA-BH-A0H7-01	793.672	233.608	1027.28	0.727737	BRCA
TCGA-LL-A5YL-01	472.739	1176.81	1649.55	0.662143	BRCA
TCGA-A2-A0D0-01	-880.386	931.133	50.7467	0.81825	BRCA
TCGA-AO-A129-01	281.409	1566.05	1847.46	0.640096	BRCA
TCGA-BH-A1EW-01	443.748	962.294	1406.04	0.6885	BRCA
TCGA-AO-A03M-01	324.232	1516.31	1840.54	0.640876	BRCA
TCGA-B6-A0RP-01	950.602	731.354	1681.96	0.65857	BRCA
TCGA-E2-A15T-01	-647.105	-567.682	-1214.79	0.910349	BRCA
TCGA-A2-A4RW-01	651.887	542.948	1194.84	0.71065	BRCA
TCGA-A8-A08O-01	479.201	-406.791	72.41	0.816418	BRCA
TCGA-BH-A18I-01	1379.5	1244.58	2624.08	0.548546	BRCA
TCGA-BH-A0BM-01	748.822	244.739	993.561	0.731123	BRCA
TCGA-E2-A14N-01	-630.858	848.778	217.92	0.803898	BRCA
TCGA-5L-AAT0-01	1066.33	1282.35	2348.68	0.58189	BRCA
TCGA-BH-A6R9-01	2058.25	1937.63	3995.88	0.370234	BRCA
TCGA-EW-A1PG-01	824.09	139.954	964.044	0.734072	BRCA
TCGA-AN-A03Y-01	52.2562	518.976	571.233	0.771985	BRCA
TCGA-B6-A0RT-01	941.639	3085.17	4026.81	0.366013	BRCA
TCGA-A2-A25D-01	566.672	1950.08	2516.75	0.561651	BRCA
TCGA-A7-A56D-01	812.68	1051.62	1864.3	0.638195	BRCA
TCGA-D8-A73W-01	940.201	1041.08	1981.28	0.624881	BRCA
TCGA-AO-A0J5-01	1275.54	300.778	1576.32	0.67016	BRCA
TCGA-A2-A1G6-01	559.206	592.47	1151.68	0.715093	BRCA
TCGA-AC-A3OD-01	1080.56	2147.96	3228.52	0.472301	BRCA
TCGA-A7-A0CJ-01	-414.884	34.7666	-380.117	0.852947	BRCA
TCGA-A8-A07U-01	834.993	2334.16	3169.15	0.479965	BRCA
TCGA-D8-A1XS-01	796.564	343.105	1139.67	0.716323	BRCA
TCGA-B6-A0I8-01	192.063	-454.086	-262.023	0.843771	BRCA
TCGA-LL-A5YM-01	133.44	534.768	668.208	0.762859	BRCA
TCGA-E2-A15E-01	219.107	-426.175	-207.068	0.839414	BRCA
TCGA-D8-A27G-01	1003.11	978.971	1982.08	0.62479	BRCA
TCGA-BH-A1EX-01	1068.35	888.784	1957.13	0.627645	BRCA
TCGA-A8-A076-01	871.967	602.973	1474.94	0.68113	BRCA
TCGA-EW-A1OV-01	937.017	2622.46	3559.47	0.428941	BRCA
TCGA-B6-A0X7-01	679.637	-126.575	553.062	0.773678	BRCA
TCGA-B6-A0WT-01	638.597	-59.3298	579.267	0.771235	BRCA
TCGA-A2-A4S3-01	22.3749	984.909	1007.28	0.729747	BRCA
TCGA-BH-A0BZ-01	1285.31	1781.76	3067.06	0.493057	BRCA
TCGA-OL-A5RU-01	367.187	1624.06	1991.24	0.623739	BRCA
TCGA-D8-A73U-01	1569.66	2947.9	4517.56	0.298083	BRCA
TCGA-A2-A0YT-01	-156.849	148.692	-8.15634	0.82319	BRCA
TCGA-A1-A0SK-01	-1386.18	-1267.06	-2653.24	0.976865	BRCA
TCGA-E9-A295-01	539.671	248.898	788.569	0.751318	BRCA
TCGA-AR-A1AR-01	1087.85	1857.63	2945.48	0.508504	BRCA
TCGA-D8-A1XY-01	1002.03	177.375	1179.4	0.712241	BRCA
TCGA-LL-A8F5-01	20.3549	1087.75	1108.11	0.719548	BRCA
TCGA-E9-A1R6-01	156.857	-123.981	32.8759	0.819755	BRCA
TCGA-BH-A1FL-01	149.693	-127.164	22.5294	0.820624	BRCA
TCGA-E9-A1RE-01	-94.6497	-391.408	-486.057	0.860961	BRCA
TCGA-D8-A1JN-01	-911.645	124.9	-786.744	0.882567	BRCA
TCGA-D8-A145-01	857.524	539.428	1396.95	0.689467	BRCA
TCGA-B6-A0IK-01	14.3832	415.649	430.032	0.784993	BRCA
TCGA-C8-A1HE-01	135.197	233.482	368.679	0.790541	BRCA
TCGA-A8-A0AB-01	-224.421	-785.09	-1009.51	0.897467	BRCA
TCGA-EW-A1J3-01	179.427	165.083	344.51	0.792708	BRCA
TCGA-GI-A2C8-01	1480.3	1179.2	2659.51	0.544191	BRCA
TCGA-A2-A0YJ-01	-642.641	-337.083	-979.725	0.89553	BRCA
TCGA-A8-A0A7-01	1516.25	2721.08	4237.33	0.337084	BRCA
TCGA-A8-A08L-01	161.131	1103.47	1264.6	0.703408	BRCA
TCGA-BH-A0H6-01	634.485	-154.363	480.122	0.780417	BRCA
TCGA-D8-A1XL-01	213.362	1651.28	1864.64	0.638157	BRCA
TCGA-E2-A10B-01	586.01	440.767	1026.78	0.727787	BRCA
TCGA-E9-A228-01	30.9296	239.06	269.99	0.799329	BRCA
TCGA-A2-A3KD-01	259.037	257.395	516.432	0.777074	BRCA
TCGA-AQ-A7U7-01	1590.79	2583.69	4174.48	0.345756	BRCA
TCGA-AO-A1KS-01	257.343	215.575	472.918	0.781078	BRCA
TCGA-BH-A0EB-01	1272.08	1514.01	2786.1	0.528508	BRCA
TCGA-C8-A12W-01	981.014	725.588	1706.6	0.655844	BRCA
TCGA-AR-A24L-01	978.712	91.5374	1070.25	0.723396	BRCA
TCGA-EW-A1PB-01	116.917	2425.33	2542.25	0.55855	BRCA
TCGA-D8-A1JJ-01	881.023	490.726	1371.75	0.692142	BRCA
TCGA-C8-A12Z-01	-87.7148	-309.179	-396.893	0.85423	BRCA
TCGA-A8-A09X-01	1110.28	1715.28	2825.57	0.523581	BRCA
TCGA-AC-A62Y-01	637.402	1268.86	1906.27	0.633441	BRCA
TCGA-AC-A3YJ-01	-213.494	793.606	580.112	0.771156	BRCA
TCGA-E9-A22G-01	-931.023	119.107	-811.916	0.884298	BRCA
TCGA-GM-A5PX-01	959.549	549.229	1508.78	0.677485	BRCA
TCGA-A2-A4RX-01	951.221	880.285	1831.51	0.641894	BRCA
TCGA-B6-A0WW-01	357.127	-70.3062	286.821	0.797842	BRCA
TCGA-A2-A0SV-01	826.429	1172.17	1998.6	0.622895	BRCA
TCGA-AR-A24U-01	1260.3	1900.72	3161.02	0.481011	BRCA
TCGA-B6-A0X0-01	-726.22	-283.786	-1010.01	0.897499	BRCA
TCGA-BH-A0EA-01	879.388	493.974	1373.36	0.691971	BRCA
TCGA-LL-A440-01	1635.8	1645.12	3280.91	0.465508	BRCA
TCGA-A1-A0SQ-01	-82.0313	156.876	74.8451	0.816211	BRCA
TCGA-A8-A09N-01	302.215	207.991	510.206	0.777648	BRCA
TCGA-AC-A3QQ-01	1014.28	751.889	1766.17	0.649218	BRCA
TCGA-BH-A18V-06	272.65	2483.02	2755.67	0.532294	BRCA
TCGA-BH-A18H-01	541.934	1827.12	2369.06	0.579454	BRCA
TCGA-E2-A1LH-01	603.665	2200	2803.67	0.526317	BRCA
TCGA-C8-A27A-01	-486.024	-422.468	-908.492	0.890828	BRCA
TCGA-E9-A1R4-01	603.693	1684.04	2287.74	0.589142	BRCA
TCGA-A2-A3XU-01	-1114.64	-669.136	-1783.77	0.941699	BRCA
TCGA-HN-A2NL-01	-807.6	605.945	-201.655	0.838982	BRCA
TCGA-BH-A0BO-01	1328.72	1166.21	2494.93	0.564298	BRCA
TCGA-D8-A1Y0-01	982.777	1292.12	2274.9	0.590663	BRCA
TCGA-B6-A40B-01	447.438	271.955	719.393	0.75798	BRCA
TCGA-PL-A8LX-01	-331.665	393.336	61.6713	0.817327	BRCA
TCGA-B6-A1KF-01	-181.077	-826.755	-1007.83	0.897359	BRCA
TCGA-AO-A0J7-01	-361.097	-481.247	-842.344	0.886375	BRCA
TCGA-EW-A2FV-01	649.055	1090.83	1739.89	0.652148	BRCA
TCGA-AR-A252-01	1258.22	2426.75	3684.97	0.412228	BRCA
TCGA-AN-A0XR-01	-190.38	-298.716	-489.097	0.861188	BRCA
TCGA-A2-A0YC-01	665.877	581.313	1247.19	0.705222	BRCA
TCGA-A8-A07P-01	572.025	476.367	1048.39	0.725608	BRCA
TCGA-E9-A3X8-01	933.696	1502.09	2435.79	0.571443	BRCA
TCGA-AC-A2B8-01	1259.22	1156.26	2415.48	0.573887	BRCA
TCGA-AO-A0JL-01	18.9672	-16.7973	2.16993	0.822328	BRCA
TCGA-D8-A27W-01	529.302	558.672	1087.97	0.721598	BRCA
TCGA-B6-A0RO-01	-414.217	-149.018	-563.235	0.866669	BRCA
TCGA-BH-A0DE-01	1117.61	1015.27	2132.89	0.607354	BRCA
TCGA-D8-A147-01	-66.5332	901.865	835.331	0.74677	BRCA
TCGA-BH-A202-01	518.389	1039.35	1557.74	0.672181	BRCA
TCGA-BH-A18R-01	-206.429	366.612	160.183	0.80891	BRCA
TCGA-B6-A0RV-01	133.304	835.417	968.721	0.733605	BRCA
TCGA-D8-A27P-01	186.034	-225.973	-39.9392	0.82583	BRCA
TCGA-BH-A0W7-01	1172.46	1744.3	2916.76	0.51213	BRCA
TCGA-AC-A7VB-01	-901.607	-855.893	-1757.5	0.940395	BRCA
TCGA-AN-A046-01	888.249	1496.65	2384.89	0.577558	BRCA
TCGA-A2-A0SX-01	838.492	1973.1	2811.59	0.525328	BRCA
TCGA-A8-A06N-01	-1494.69	-546.059	-2040.75	0.953718	BRCA
TCGA-BH-A8G0-01	1314.64	1778.27	3092.91	0.489752	BRCA
TCGA-BH-A0HP-01	762.364	683.681	1446.04	0.684229	BRCA
TCGA-BH-A18U-01	485.915	507.842	993.758	0.731103	BRCA
TCGA-AN-A0AS-01	928.938	685.905	1614.84	0.665952	BRCA
TCGA-AO-A0JC-01	709.023	3625.33	4334.36	0.323642	BRCA
TCGA-BH-A1F2-01	1077.13	296.775	1373.91	0.691913	BRCA
TCGA-BH-A18M-01	1014.08	519.441	1533.52	0.674809	BRCA
TCGA-C8-A12L-01	-297.628	272.066	-25.5617	0.824638	BRCA
TCGA-E9-A1R7-01	-297.081	-546.454	-843.535	0.886456	BRCA
TCGA-BH-A1FH-01	1611.25	428.306	2039.56	0.618181	BRCA
TCGA-AR-A24V-01	1509.71	840.713	2350.43	0.581681	BRCA
TCGA-AC-A6IX-01	1127.58	985.057	2112.63	0.609714	BRCA
TCGA-D8-A1JH-01	1221.84	958.607	2180.45	0.601793	BRCA
TCGA-BH-A1FE-01	1163.21	1546.86	2710.07	0.537949	BRCA
TCGA-A2-A25C-01	649.403	424.899	1074.3	0.722986	BRCA
TCGA-B6-A0IQ-01	-633.206	406.85	-226.356	0.840949	BRCA
TCGA-AO-A0JI-01	-493.868	-133.582	-627.45	0.871333	BRCA
TCGA-B6-A0IA-01	-825.302	-298.092	-1123.39	0.904715	BRCA
TCGA-E2-A1L7-01	339.395	1426.85	1766.24	0.64921	BRCA
TCGA-BH-A18F-01	964.079	838.874	1802.95	0.645102	BRCA
TCGA-C8-A1HI-01	296.713	72.447	369.16	0.790497	BRCA
TCGA-A2-A0YD-01	1448.95	1213.36	2662.31	0.543846	BRCA
TCGA-A8-A06U-01	-61.2097	623.247	562.037	0.772843	BRCA
TCGA-BH-A18S-01	-312.787	108.992	-203.795	0.839153	BRCA
TCGA-A8-A08S-01	84.4703	216.691	301.161	0.796571	BRCA
TCGA-A8-A08C-01	-27.9925	-71.8132	-99.8057	0.830753	BRCA
TCGA-C8-A1HO-01	-128.921	-216.235	-345.156	0.850257	BRCA
TCGA-AO-A0JG-01	617.546	1267.51	1885.06	0.635846	BRCA
TCGA-E9-A1NF-01	1734.31	859.365	2593.68	0.552272	BRCA
TCGA-AO-A0J6-01	-674.761	1295.86	621.1	0.767312	BRCA
TCGA-LL-A5YP-01	1149.45	956.578	2106.03	0.610481	BRCA
TCGA-BH-A0DI-01	1518.95	1106.49	2625.43	0.54838	BRCA
TCGA-BH-A1FJ-01	-328.836	-558.562	-887.398	0.889417	BRCA
TCGA-UU-A93S-01	-760.209	376.349	-383.86	0.853234	BRCA
TCGA-A2-A0YE-01	-23.1813	-236.038	-259.22	0.84355	BRCA
TCGA-BH-A209-01	535.641	2353.61	2889.25	0.515594	BRCA
TCGA-OL-A5RX-01	274.909	556.321	831.23	0.74717	BRCA
TCGA-E2-A15D-01	521.258	354.344	875.602	0.742825	BRCA
TCGA-D8-A27H-01	623.939	295.063	919.002	0.738545	BRCA
TCGA-BH-A1F6-01	422.462	1267.23	1689.69	0.657715	BRCA
TCGA-A1-A0SD-01	886.757	439.527	1326.28	0.696943	BRCA
TCGA-D8-A1XC-01	-931.814	-346.537	-1278.35	0.91417	BRCA
TCGA-A2-A04R-01	28.1372	-574.441	-546.304	0.865426	BRCA
TCGA-LD-A66U-01	682.273	1409.95	2092.22	0.612086	BRCA
TCGA-E2-A15O-01	-488.42	-37.6844	-526.104	0.863937	BRCA
TCGA-AR-A24T-01	1482.99	710.171	2193.17	0.600301	BRCA
TCGA-BH-A0HO-01	503.474	854.023	1357.5	0.69365	BRCA
TCGA-A7-A6VW-01	-32.4181	857.12	824.702	0.747807	BRCA
TCGA-BH-A0HY-01	309.608	-309.213	0.394951	0.822476	BRCA
TCGA-3C-AALJ-01	508.522	1129.96	1638.48	0.663359	BRCA
TCGA-BH-AB28-01	515.439	967.163	1482.6	0.680306	BRCA
TCGA-A7-A0CG-01	1208.97	1453.18	2662.16	0.543865	BRCA
TCGA-A8-A08H-01	1905.4	2531.47	4436.87	0.309367	BRCA
TCGA-B6-A0WV-01	-694.035	-960.263	-1654.3	0.935135	BRCA
TCGA-D8-A1XF-01	-836.205	-400.857	-1237.06	0.911697	BRCA
TCGA-BH-A0BQ-01	1119.21	1069.31	2188.53	0.600846	BRCA
TCGA-EW-A1PC-01	-364.485	-345.827	-710.312	0.877236	BRCA
TCGA-A8-A08I-01	6.7484	2221.35	2228.09	0.596193	BRCA
TCGA-B6-A0X4-01	-1241.29	-927.713	-2169	0.95921	BRCA
TCGA-E9-A2JS-01	221.223	31.4812	252.704	0.800851	BRCA
TCGA-A8-A096-01	1387.77	1749.83	3137.61	0.484021	BRCA
TCGA-B6-A0WY-01	678.383	513.75	1192.13	0.710929	BRCA
TCGA-A8-A09E-01	-199.797	-241.789	-441.586	0.857623	BRCA
TCGA-BH-A1ES-06	-782.697	-295.428	-1078.12	0.901864	BRCA
TCGA-EW-A1OW-01	568.424	472.924	1041.35	0.726319	BRCA
TCGA-D8-A1XD-01	459.501	-752.721	-293.22	0.84622	BRCA
TCGA-E9-A54X-01	-1754.34	-1054.54	-2808.89	0.981495	BRCA
TCGA-B6-A0RG-01	72.5861	-351.662	-279.076	0.845112	BRCA
TCGA-A8-A097-01	909.228	658.125	1567.35	0.671136	BRCA
TCGA-A2-A0CX-01	1010.04	967.973	1978.01	0.625256	BRCA
TCGA-E9-A5FK-01	796.412	2389.49	3185.9	0.477806	BRCA
TCGA-C8-A8HQ-01	999.871	1122.23	2122.1	0.608611	BRCA
TCGA-BH-A0BP-01	1153.07	345.312	1498.38	0.678606	BRCA
TCGA-B6-A0RL-01	-2039.41	-847.348	-2886.76	0.98362	BRCA
TCGA-A8-A08F-01	833.82	1462.35	2296.17	0.58814	BRCA
TCGA-A2-A0CK-01	510.471	707.923	1218.39	0.708212	BRCA
TCGA-E9-A1N4-01	1005.73	1415.17	2420.9	0.573235	BRCA
TCGA-D8-A1XZ-01	677.568	742.077	1419.65	0.68705	BRCA
TCGA-AR-A1AS-01	112.489	101.207	213.696	0.804267	BRCA
TCGA-EW-A424-01	412.377	-293.764	118.614	0.812483	BRCA
TCGA-A7-A3RF-01	-256.989	-449.211	-706.2	0.876946	BRCA
TCGA-AR-A24H-01	-172.063	626.79	454.728	0.782742	BRCA
TCGA-A8-A06T-01	326.65	487.48	814.129	0.748836	BRCA
TCGA-C8-A1HL-01	778.031	390.571	1168.6	0.713354	BRCA
TCGA-D8-A1X8-01	864.175	894.606	1758.78	0.650043	BRCA
TCGA-AO-A1KT-01	754.831	528.823	1283.65	0.701417	BRCA
TCGA-B6-A0RQ-01	-97.4607	-359.641	-457.101	0.858792	BRCA
TCGA-AR-A1AQ-01	487.669	1962.57	2450.24	0.569701	BRCA
TCGA-OL-A5D6-01	993.26	608.092	1601.35	0.667428	BRCA
TCGA-A8-A091-01	176.369	111.502	287.871	0.797749	BRCA
TCGA-A7-A4SE-01	670.848	327.268	998.115	0.730666	BRCA
TCGA-AC-A2FE-01	1106.67	2017.42	3124.1	0.485756	BRCA
TCGA-C8-A26Z-01	128.491	-395.124	-266.634	0.844134	BRCA
TCGA-C8-A12Y-01	377.749	339.883	717.632	0.758149	BRCA
TCGA-A7-A13F-01	109.331	202.011	311.342	0.795667	BRCA
TCGA-BH-A28Q-01	472.201	183.154	655.355	0.764078	BRCA
TCGA-GM-A5PV-01	-557.443	540.011	-17.432	0.823962	BRCA
TCGA-A7-A4SC-01	737.27	629.024	1366.29	0.69272	BRCA
TCGA-A8-A09G-01	167.713	1092.04	1259.75	0.703914	BRCA
TCGA-E2-A15H-01	131.105	-140.137	-9.03243	0.823263	BRCA
TCGA-B6-A0IH-01	952.767	1030.89	1983.66	0.624609	BRCA
TCGA-A2-A1G4-01	-344.977	169.176	-175.802	0.836911	BRCA
TCGA-A8-A093-01	623.065	-355.72	267.344	0.799562	BRCA
TCGA-C8-A12O-01	1161.04	846.892	2007.93	0.621823	BRCA
TCGA-AO-A1KQ-01	316.257	1118.53	1434.78	0.685434	BRCA
TCGA-AR-A256-01	-74.4837	382.423	307.939	0.795969	BRCA
TCGA-OL-A66I-01	984.993	2646.71	3631.7	0.419339	BRCA
TCGA-C8-A3M7-01	744.529	541.878	1286.41	0.701129	BRCA
TCGA-A2-A04W-01	617.22	294.937	912.157	0.739222	BRCA
TCGA-OL-A97C-01	458.935	713.237	1172.17	0.712986	BRCA
TCGA-AR-A1AM-01	678.82	695.387	1374.21	0.691881	BRCA
TCGA-AR-A2LR-01	743.577	-6.07584	737.501	0.756243	BRCA
TCGA-EW-A1OZ-01	645.649	723.445	1369.09	0.692423	BRCA
TCGA-A1-A0SF-01	529.67	914.509	1444.18	0.684429	BRCA
TCGA-A1-A0SJ-01	538.637	183.682	722.319	0.7577	BRCA
TCGA-D8-A1JU-01	1758.22	1053.65	2811.87	0.525293	BRCA
TCGA-A8-A07F-01	429.937	466.874	896.81	0.740738	BRCA
TCGA-A7-A6VY-01	567.866	1459.68	2027.54	0.619566	BRCA
TCGA-A2-A0CU-01	244.863	-150.54	94.3231	0.814556	BRCA
TCGA-E9-A1NE-01	1058.45	2392.49	3450.94	0.443277	BRCA
TCGA-A7-A0D9-01	79.7958	-441.548	-361.752	0.851537	BRCA
TCGA-C8-A12K-01	543.808	2392.39	2936.2	0.509677	BRCA
TCGA-A8-A07O-01	-232.789	754.165	521.377	0.776617	BRCA
TCGA-C8-A12U-01	-774.806	885.871	111.065	0.813128	BRCA
TCGA-C8-A8HP-01	445.65	1749.49	2195.14	0.60007	BRCA
TCGA-A2-A3XV-01	220.394	461.396	681.79	0.761569	BRCA
TCGA-BH-A0AW-01	1126.71	2216.69	3343.4	0.457371	BRCA
TCGA-AN-A0FF-01	609.246	965.7	1574.95	0.670309	BRCA
TCGA-AR-A24M-01	936.227	283.67	1219.9	0.708057	BRCA
TCGA-E2-A2P6-01	76.5106	413.754	490.265	0.779485	BRCA
TCGA-C8-A130-01	510.772	263.529	774.3	0.752698	BRCA
TCGA-C8-A274-01	-404.558	-17.7406	-422.299	0.856163	BRCA
TCGA-D8-A73X-01	625.127	266.253	891.38	0.741273	BRCA
TCGA-AO-A0JA-01	1208.57	793.616	2002.19	0.622483	BRCA
TCGA-LL-A5YN-01	287.231	2349.58	2636.82	0.546982	BRCA
TCGA-D8-A1XB-01	879.658	-48.0963	831.562	0.747138	BRCA
TCGA-LL-A6FP-01	-1026.75	-487.411	-1514.16	0.92765	BRCA
TCGA-A7-A6VX-01	559.847	172.085	731.933	0.756778	BRCA
TCGA-AC-A6IW-01	-116.307	2319.03	2202.72	0.599179	BRCA
TCGA-BH-A0C3-01	1307.77	1209.32	2517.09	0.561609	BRCA
TCGA-E2-A1L9-01	1400.89	902.993	2303.88	0.587225	BRCA
TCGA-BH-A1EV-01	499.898	-202.915	296.983	0.796942	BRCA
TCGA-A2-A3XX-01	82.3032	767.693	849.996	0.745337	BRCA
TCGA-E9-A1NA-01	927.742	995.816	1923.56	0.631474	BRCA
TCGA-EW-A1OY-01	-108.887	214.522	105.635	0.813592	BRCA
TCGA-BH-A0AU-01	669.504	537.97	1207.47	0.709343	BRCA
TCGA-B6-A0WS-01	887.337	1432.76	2320.09	0.585297	BRCA
TCGA-B6-A0I5-01	337.154	687	1024.15	0.728051	BRCA
TCGA-E2-A14P-01	-392.657	654.343	261.686	0.800061	BRCA
TCGA-GM-A2DF-01	587.203	1683.75	2270.96	0.59113	BRCA
TCGA-AQ-A04H-01	-141.904	-193.972	-335.875	0.84954	BRCA
TCGA-AC-A6NO-01	-48.1772	-188.126	-236.303	0.841739	BRCA
TCGA-BH-A0E9-01	373.608	508.045	881.653	0.742231	BRCA
TCGA-BH-A0B1-01	613.783	194.827	808.61	0.749373	BRCA
TCGA-AR-A0TW-01	154.34	1194.64	1348.98	0.69455	BRCA
TCGA-AN-A0FX-01	287.981	-181.2	106.781	0.813494	BRCA
TCGA-BH-A0BD-01	748.268	1099.31	1847.58	0.640083	BRCA
TCGA-D8-A1JA-01	734.358	292.348	1026.71	0.727795	BRCA
TCGA-S3-AA11-01	-389.021	-534.386	-923.407	0.891821	BRCA
TCGA-AO-A03T-01	-241.39	692.819	451.429	0.783044	BRCA
TCGA-AC-A3YI-01	1150.16	796.064	1946.22	0.628891	BRCA
TCGA-BH-A0B2-01	1483.87	1800.97	3284.84	0.464999	BRCA
TCGA-LL-A7T0-01	14.4686	696.537	711.005	0.758782	BRCA
TCGA-BH-A0DH-01	196.61	471.565	668.175	0.762862	BRCA
TCGA-AC-A8OQ-01	880.544	1499.16	2379.71	0.57818	BRCA
TCGA-C8-A12N-01	1057.08	756.212	1813.29	0.643942	BRCA
TCGA-AO-A03U-01	1086.61	1957.33	3043.94	0.496007	BRCA
TCGA-C8-A12T-01	899.676	433.465	1333.14	0.696221	BRCA
TCGA-AO-A0J2-01	-187.157	1064.27	877.116	0.742677	BRCA
TCGA-D8-A27R-01	653.968	891.074	1545.04	0.67356	BRCA
TCGA-A2-A0EU-01	195.468	-49.063	146.405	0.810098	BRCA
TCGA-AO-A12D-01	1135.87	1686.44	2822.3	0.523989	BRCA
TCGA-D8-A1XT-01	1161.6	869.584	2031.19	0.619146	BRCA
TCGA-A2-A0CW-01	-455.972	532.981	77.0087	0.816028	BRCA
TCGA-E2-A10F-01	1301.6	1302.8	2604.4	0.550959	BRCA
TCGA-BH-A0E7-01	43.0235	-467.707	-424.684	0.856344	BRCA
TCGA-D8-A1XG-01	-28.4265	-106.279	-134.705	0.833594	BRCA
TCGA-E9-A1N8-01	-702.508	-486.576	-1189.08	0.908781	BRCA
TCGA-E2-A2P5-01	371.847	270.381	642.228	0.765319	BRCA
TCGA-C8-A278-01	1197.32	1700.04	2897.35	0.514574	BRCA
TCGA-A8-A08R-01	562.763	1454.49	2017.25	0.620751	BRCA
TCGA-E2-A15A-01	606.26	886.531	1492.79	0.679209	BRCA
TCGA-D8-A1JT-01	-317.793	182.096	-135.697	0.833674	BRCA
TCGA-D8-A142-01	968.885	805.473	1774.36	0.648303	BRCA
TCGA-A2-A3Y0-01	-342.575	1411.17	1068.6	0.723564	BRCA
TCGA-AQ-A0Y5-01	1046.77	329.82	1376.59	0.691629	BRCA
TCGA-A8-A07W-01	394.31	560.571	954.882	0.734984	BRCA
TCGA-A1-A0SM-01	882.54	458.9	1341.44	0.695346	BRCA
TCGA-AC-A3EH-01	236.856	278.222	515.079	0.777199	BRCA
TCGA-MS-A51U-01	798.299	671.873	1470.17	0.681642	BRCA
TCGA-AR-A24K-01	-160.112	-563.253	-723.365	0.878155	BRCA
TCGA-AC-A2BM-01	99.4761	751.532	851.008	0.745238	BRCA
TCGA-A2-A3XY-01	1083.2	1558.1	2641.31	0.54643	BRCA
TCGA-E2-A14W-01	-434.107	-662.013	-1096.12	0.903002	BRCA
TCGA-BH-A1F8-01	305.396	104.911	410.306	0.786784	BRCA
TCGA-E9-A1RA-01	374.469	454.032	828.5	0.747436	BRCA
TCGA-A8-A0A6-01	721.751	1799.16	2520.91	0.561145	BRCA
TCGA-AC-A7VC-01	913.629	642.073	1555.7	0.672403	BRCA
TCGA-C8-A27B-01	-122.112	1572.55	1450.44	0.683759	BRCA
TCGA-S3-AA15-01	1360.66	2460.28	3820.95	0.393962	BRCA
TCGA-BH-A1ES-01	410.739	-604.996	-194.256	0.838391	BRCA
TCGA-E2-A1L6-01	478.598	396.807	875.405	0.742845	BRCA
TCGA-E9-A1R0-01	728.423	606.515	1334.94	0.696032	BRCA
TCGA-BH-A0B6-01	1026.36	2560.95	3587.31	0.425246	BRCA
TCGA-B6-A0RN-01	664.166	-175.532	488.634	0.779635	BRCA
TCGA-A8-A09W-01	759.599	565.323	1324.92	0.697087	BRCA
TCGA-EW-A1P3-01	422.275	414.824	837.099	0.746597	BRCA
TCGA-A2-A0T6-01	1635.06	1399.29	3034.34	0.49723	BRCA
TCGA-A7-A5ZW-01	1283.31	748.559	2031.87	0.619067	BRCA
TCGA-BH-A203-01	341.475	1044.84	1386.32	0.690597	BRCA
TCGA-DS-A7WI-01	-1404.74	859.723	-545.017	0.865331	CESC
TCGA-EX-A449-01	-1759.4	-91.124	-1850.52	0.944951	CESC
TCGA-VS-A958-01	-735.2	2246.01	1510.81	0.677265	CESC
TCGA-MY-A5BE-01	70.9348	3114.11	3185.05	0.477916	CESC
TCGA-C5-A905-01	-1800.16	102.784	-1697.37	0.937357	CESC
TCGA-Q1-A73Q-01	-1352.37	29.6202	-1322.75	0.916793	CESC
TCGA-BI-A0VR-01	-493.78	1616.19	1122.41	0.718089	CESC
TCGA-EK-A2PK-01	-303.879	2022.39	1718.51	0.654524	CESC
TCGA-FU-A3WB-01	-1208.93	-162.142	-1371.07	0.919602	CESC
TCGA-MA-AA41-01	-1335.31	539.364	-795.943	0.883201	CESC
TCGA-IR-A3LK-01	-1350.51	1016.6	-333.905	0.849387	CESC
TCGA-VS-A952-01	-1767.68	-73.7133	-1841.39	0.944512	CESC
TCGA-C5-A8YT-01	44.0963	328.697	372.794	0.790171	CESC
TCGA-EA-A5ZD-01	-430.209	1415.42	985.215	0.731958	CESC
TCGA-C5-A1MI-01	-834.356	706.738	-127.619	0.833019	CESC
TCGA-EK-A2RO-01	-217.646	339.436	121.79	0.812211	CESC
TCGA-FU-A3YQ-01	4.82552	1812.7	1817.52	0.643466	CESC
TCGA-C5-A7CL-01	-726.26	514.142	-212.118	0.839817	CESC
TCGA-VS-A9UB-01	-844.62	2222.76	1378.14	0.691464	CESC
TCGA-C5-A1BM-01	-356.57	1789.12	1432.55	0.685672	CESC
TCGA-C5-A2LY-01	-607.278	2171.62	1564.34	0.671464	CESC
TCGA-EA-A50E-01	318.207	784.986	1103.19	0.720049	CESC
TCGA-ZJ-AAXU-01	-920.683	1508.1	587.419	0.770473	CESC
TCGA-HM-A6W2-01	-350.805	297.013	-53.792	0.826975	CESC
TCGA-C5-A1MQ-01	57.5837	2032.44	2090.02	0.612341	CESC
TCGA-C5-A1BE-01	-970.505	534.292	-436.213	0.857217	CESC
TCGA-C5-A1MN-01	-1367.4	217.802	-1149.6	0.906347	CESC
TCGA-VS-A9U7-01	-845.88	1537.78	691.904	0.760606	CESC
TCGA-ZJ-AB0I-01	-1103.94	631.178	-472.766	0.859967	CESC
TCGA-LP-A4AX-01	-261.551	1959.43	1697.87	0.65681	CESC
TCGA-JW-A5VH-01	-790.494	-935.877	-1726.37	0.938831	CESC
TCGA-C5-A902-01	-1416.77	1499.93	83.1579	0.815506	CESC
TCGA-FU-A23L-01	-934.057	1542.74	608.684	0.768479	CESC
TCGA-FU-A3NI-01	-629.964	577.033	-52.9311	0.826904	CESC
TCGA-VS-A9UT-01	187.699	2557.61	2745.31	0.533582	CESC
TCGA-C5-A8YR-01	-708.544	1496.18	787.639	0.751408	CESC
TCGA-VS-A94X-01	-1509.95	417.884	-1092.07	0.902747	CESC
TCGA-VS-A8EK-01	-1564.23	398.05	-1166.18	0.907373	CESC
TCGA-FU-A3HZ-01	-1031.16	175.618	-855.547	0.887271	CESC
TCGA-ZJ-AAXT-01	-1235.59	557.174	-678.412	0.874979	CESC
TCGA-C5-A2LT-01	-299.063	1218.55	919.482	0.738498	CESC
TCGA-WL-A834-01	-1007.13	-101.309	-1108.43	0.903777	CESC
TCGA-FU-A40J-01	-815.527	963.626	148.099	0.809952	CESC
TCGA-MU-A5YI-01	364.817	1063.93	1428.75	0.686079	CESC
TCGA-MA-AA3W-01	-820.846	2257.73	1436.88	0.68521	CESC
TCGA-EK-A2PG-01	-2008.43	30.7716	-1977.65	0.950892	CESC
TCGA-UC-A7PG-06	-766.401	1505.41	739.009	0.756099	CESC
TCGA-EA-A5ZE-01	8.74813	1595.74	1604.49	0.667085	CESC
TCGA-4J-AA1J-01	-687.696	87.8108	-599.885	0.86934	CESC
TCGA-C5-A7CH-01	-965.111	193.013	-772.098	0.881554	CESC
TCGA-C5-A8XH-01	-927.439	1117.23	189.794	0.806347	CESC
TCGA-JW-A69B-01	-681.781	810.278	128.498	0.811636	CESC
TCGA-ZX-AA5X-01	632.626	1521.22	2153.85	0.604907	CESC
TCGA-VS-A9V0-01	-1528.87	-608.545	-2137.41	0.957889	CESC
TCGA-EA-A97N-01	-288.214	248.174	-40.0405	0.825838	CESC
TCGA-Q1-A73S-01	-1358.93	-571.238	-1930.17	0.948712	CESC
TCGA-ZJ-AAXA-01	-904.956	-48.5965	-953.552	0.893814	CESC
TCGA-DS-A0VL-01	-1133.96	949.899	-184.064	0.837574	CESC
TCGA-C5-A1BN-01	-1688.81	-321.833	-2010.64	0.95238	CESC
TCGA-EK-A2IR-01	-1646.67	-907.13	-2553.8	0.973639	CESC
TCGA-C5-A2M1-01	-1240.83	1381.54	140.703	0.810588	CESC
TCGA-C5-A7CJ-01	164.062	1542.12	1706.19	0.65589	CESC
TCGA-EA-A1QT-01	-1053.53	425.38	-628.154	0.871383	CESC
TCGA-VS-A957-01	-2050.9	-62.0258	-2112.93	0.95685	CESC
TCGA-JW-A5VK-01	-1663.15	-101.337	-1764.48	0.940743	CESC
TCGA-EK-A2R7-01	-951.232	1057.7	106.469	0.813521	CESC
TCGA-EA-A4BA-01	-643.314	-838.446	-1481.76	0.925863	CESC
TCGA-EA-A411-01	179.647	651.372	831.019	0.747191	CESC
TCGA-HM-A6W2-06	-1576.6	-721.918	-2298.52	0.964411	CESC
TCGA-C5-A7UE-01	-1532.96	414.225	-1118.74	0.904423	CESC
TCGA-JW-A5VI-01	-391.434	966.674	575.24	0.771611	CESC
TCGA-VS-A9UD-01	-942.348	2339.23	1396.88	0.689474	CESC
TCGA-DS-A0VN-01	-63.9241	2128.75	2064.83	0.615261	CESC
TCGA-HM-A3JK-01	637.101	1123.09	1760.19	0.649886	CESC
TCGA-LP-A5U3-01	-1191.68	971.491	-220.189	0.840459	CESC
TCGA-DG-A2KH-01	-2402.88	-281.87	-2684.75	0.977844	CESC
TCGA-C5-A2LS-01	-2162.6	-244.318	-2406.92	0.968496	CESC
TCGA-IR-A3LH-01	632.642	2603.15	3235.79	0.471361	CESC
TCGA-Q1-A5R3-01	-1229.15	1192.12	-37.0304	0.825589	CESC
TCGA-MA-AA3X-01	-296.092	1327.49	1031.4	0.727322	CESC
TCGA-VS-A954-01	-742.262	455.054	-287.208	0.845749	CESC
TCGA-EA-A3HS-01	-817.779	699.4	-118.379	0.832268	CESC
TCGA-EA-A3HR-01	-1021.95	280.868	-741.079	0.879395	CESC
TCGA-ZJ-AB0H-01	-224.104	1763.59	1539.49	0.674162	CESC
TCGA-JX-A3Q0-01	-928.884	1401.31	472.422	0.781123	CESC
TCGA-DS-A3LQ-01	-32.2856	577.935	545.65	0.774367	CESC
TCGA-EK-A2R8-01	-1007.35	456.813	-550.538	0.865737	CESC
TCGA-FU-A3TX-01	-1106.79	853.928	-252.865	0.843049	CESC
TCGA-EA-A556-01	-165.906	-359.99	-525.896	0.863921	CESC
TCGA-VS-A9UO-01	-2375.18	-73.5366	-2448.72	0.970005	CESC
TCGA-EX-A3L1-01	-488.573	1072.87	584.299	0.770765	CESC
TCGA-C5-A7CM-01	-951.956	-189.539	-1141.5	0.905844	CESC
TCGA-ZJ-AAXF-01	-203.338	1601.24	1397.9	0.689366	CESC
TCGA-2W-A8YY-01	-1073.59	303.342	-770.25	0.881426	CESC
TCGA-VS-A9UR-01	-1698.95	-145.134	-1844.08	0.944641	CESC
TCGA-C5-A7X3-01	-287.457	1335.05	1047.59	0.725689	CESC
TCGA-HM-A4S6-01	-248.409	1583.96	1335.55	0.695967	CESC
TCGA-FU-A770-01	-1440.47	457.839	-982.633	0.89572	CESC
TCGA-VS-A9UC-01	-466.405	1085.54	619.136	0.767497	CESC
TCGA-DS-A1OC-01	-1074.14	1091.11	16.9674	0.82109	CESC
TCGA-EX-A69M-01	-1110.03	1661.46	551.424	0.77383	CESC
TCGA-C5-A1MK-01	88.98	697.507	786.487	0.751519	CESC
TCGA-JW-A5VJ-01	-1287.18	241.738	-1045.44	0.899781	CESC
TCGA-EX-A1H6-01	-1053.71	149.433	-904.278	0.890547	CESC
TCGA-EA-A3Y4-01	-584.449	2110.91	1526.46	0.675574	CESC
TCGA-JW-A5VL-01	-988.004	1479.52	491.511	0.779371	CESC
TCGA-EA-A1QS-01	791.066	727.282	1518.35	0.676451	CESC
TCGA-EK-A2PM-01	-1359.5	-1091.53	-2451.03	0.970088	CESC
TCGA-JX-A3PZ-01	-339.066	1462.19	1123.12	0.718016	CESC
TCGA-DG-A2KK-01	-1210.46	685.267	-525.192	0.863869	CESC
TCGA-VS-A8QM-01	68.3305	2142.89	2211.22	0.598179	CESC
TCGA-C5-A7CO-01	-1445.34	592.655	-852.685	0.887077	CESC
TCGA-VS-A9UH-01	353.741	2328.54	2682.28	0.541384	CESC
TCGA-EA-A439-01	37.9265	176.392	214.319	0.804213	CESC
TCGA-EK-A3GJ-01	-1040.54	1564.15	523.605	0.77641	CESC
TCGA-EA-A3HQ-01	-380.791	1341.2	960.411	0.734434	CESC
TCGA-EA-A6QX-01	-823.627	1107.08	283.455	0.79814	CESC
TCGA-C5-A7UI-01	-658.773	1684.82	1026.05	0.727861	CESC
TCGA-ZJ-AAXD-01	-538.735	217.655	-321.08	0.848392	CESC
TCGA-LP-A4AV-01	-112.851	1736	1623.15	0.665042	CESC
TCGA-VS-A950-01	-916.286	326.044	-590.242	0.86864	CESC
TCGA-C5-A3HD-01	-2024.95	-244.233	-2269.18	0.963263	CESC
TCGA-DS-A5RQ-01	-892.228	1088.37	196.138	0.805796	CESC
TCGA-VS-A9UP-01	-1331.05	-1132.79	-2463.83	0.970542	CESC
TCGA-C5-A7CG-01	-384.875	2609.83	2224.95	0.596563	CESC
TCGA-MY-A5BD-01	-1706.78	-50.3246	-1757.1	0.940375	CESC
TCGA-C5-A1M6-01	-1489.69	-558.392	-2048.08	0.954041	CESC
TCGA-VS-A8QF-01	-680.816	1107.71	426.898	0.785278	CESC
TCGA-EK-A2RE-01	-1284.28	-334.306	-1618.58	0.933265	CESC
TCGA-UC-A7PG-01	-791.148	238.717	-552.431	0.865876	CESC
TCGA-VS-AA62-01	-444.194	2008.54	1564.35	0.671463	CESC
TCGA-C5-A2M2-01	-1904.48	-120.62	-2025.1	0.953025	CESC
TCGA-MA-AA3Y-01	-423.16	1739.33	1316.17	0.698007	CESC
TCGA-MY-A913-01	-884.941	1103.33	218.384	0.803858	CESC
TCGA-C5-A7CK-01	-510.116	-514.295	-1024.41	0.89843	CESC
TCGA-UC-A7PI-01	-1675.58	-41.5922	-1717.17	0.938365	CESC
TCGA-C5-A7X5-01	-1280.87	-427.054	-1707.93	0.937895	CESC
TCGA-DG-A2KJ-01	-653.231	1782.82	1129.59	0.717355	CESC
TCGA-VS-A9V3-01	-988.992	1094.02	105.027	0.813644	CESC
TCGA-DS-A7WF-01	-841.089	10.5577	-830.531	0.885571	CESC
TCGA-C5-A8XK-01	-1266.31	484.21	-782.098	0.882246	CESC
TCGA-EA-A5FO-01	-2293.27	-530.62	-2823.89	0.981915	CESC
TCGA-VS-A9UZ-01	-1227	537.177	-689.821	0.875788	CESC
TCGA-EK-A2IP-01	-1438.04	427.277	-1010.76	0.897548	CESC
TCGA-VS-A94W-01	-626.092	1808.16	1182.07	0.711967	CESC
TCGA-DS-A1OB-01	-784.085	743.96	-40.1253	0.825845	CESC
TCGA-EA-A410-01	-263.567	234.391	-29.1762	0.824938	CESC
TCGA-EX-A8YF-01	-990.51	1460.42	469.907	0.781354	CESC
TCGA-EK-A2H0-01	-1747.07	497.879	-1249.2	0.912427	CESC
TCGA-VS-A9UV-01	-1518.45	149.518	-1368.93	0.919479	CESC
TCGA-LP-A7HU-01	-671.17	1246.37	575.2	0.771615	CESC
TCGA-VS-A8EI-01	-717.075	1198.03	480.955	0.780341	CESC
TCGA-BI-A0VS-01	-490.531	853.949	363.418	0.791013	CESC
TCGA-DS-A0VM-01	-505.563	750.298	244.735	0.801551	CESC
TCGA-IR-A3LB-01	-11.7199	480.852	469.132	0.781425	CESC
TCGA-VS-A8EC-01	-2060.49	-1156.21	-3216.7	0.991193	CESC
TCGA-VS-A9V2-01	-789.23	1452.28	663.051	0.763349	CESC
TCGA-EK-A3GN-01	-1939.81	-500.462	-2440.27	0.969703	CESC
TCGA-IR-A3LA-01	-839.558	260.492	-579.066	0.867826	CESC
TCGA-C5-A7X8-01	141.581	811.995	953.576	0.735114	CESC
TCGA-EK-A2RL-01	-1466.66	-110.821	-1577.48	0.931081	CESC
TCGA-C5-A0TN-01	-1097.79	522.847	-574.943	0.867525	CESC
TCGA-FU-A57G-01	394.077	-56.7334	337.343	0.793349	CESC
TCGA-EK-A2PI-01	-802.065	-367.301	-1169.37	0.907569	CESC
TCGA-Q1-A73P-01	-1097.89	816.468	-281.426	0.845296	CESC
TCGA-C5-A1MP-01	329.325	1926.83	2256.16	0.592881	CESC
TCGA-VS-A8EL-01	-289.488	2019.64	1730.15	0.653231	CESC
TCGA-C5-A1BQ-01	-860.848	1399.58	538.731	0.775009	CESC
TCGA-ZJ-AAXI-01	-1580.3	408.41	-1171.89	0.907725	CESC
TCGA-FU-A23K-01	-372.656	1471.72	1099.06	0.72047	CESC
TCGA-Q1-A6DT-01	-1230.95	78.7123	-1152.23	0.90651	CESC
TCGA-EK-A2H1-01	-156.82	1520.49	1363.67	0.692997	CESC
TCGA-C5-A1M5-01	-851.605	1337.3	485.697	0.779905	CESC
TCGA-EA-A44S-01	-728.836	1115.99	387.152	0.788877	CESC
TCGA-EA-A78R-01	-282.877	1088.51	805.632	0.749662	CESC
TCGA-C5-A7XC-01	-439.623	1309.37	869.746	0.743401	CESC
TCGA-VS-A9V4-01	-1688.24	-146.36	-1834.6	0.944184	CESC
TCGA-EK-A2RA-01	-1334.62	1677.8	343.186	0.792827	CESC
TCGA-EX-A1H5-01	-1240.78	106.336	-1134.44	0.905405	CESC
TCGA-VS-A953-01	-1599.75	485.296	-1114.46	0.904155	CESC
TCGA-MA-AA3Z-01	-1504.46	1238.85	-265.609	0.844053	CESC
TCGA-VS-A959-01	-841.462	1135.82	294.362	0.797174	CESC
TCGA-FU-A3EO-01	-859.104	905.45	46.3467	0.818621	CESC
TCGA-BI-A20A-01	-605.913	1553.69	947.775	0.735691	CESC
TCGA-DS-A1OD-01	-196.177	2398.19	2202.02	0.599262	CESC
TCGA-C5-A1M9-01	-1400.3	209.039	-1191.26	0.908914	CESC
TCGA-Q1-A6DW-01	-982.705	530.573	-452.132	0.858418	CESC
TCGA-C5-A3HF-01	-717.798	813.583	95.7857	0.814432	CESC
TCGA-VS-A8Q9-01	-1653.72	253.279	-1400.44	0.921287	CESC
TCGA-Q1-A5R2-01	-432.008	1518.8	1086.79	0.721717	CESC
TCGA-VS-A8Q8-01	-823.443	1446.85	623.403	0.767095	CESC
TCGA-C5-A1BJ-01	-469.707	1275.42	805.716	0.749654	CESC
TCGA-Q1-A6DV-01	-1727.04	237.459	-1489.58	0.926296	CESC
TCGA-EK-A3GK-01	-1922.68	491.432	-1431.25	0.923036	CESC
TCGA-IR-A3LF-01	-934.847	598.774	-336.073	0.849555	CESC
TCGA-C5-A1M7-01	-834.451	1141.82	307.371	0.79602	CESC
TCGA-EK-A2PL-01	-1507.98	383.441	-1124.54	0.904786	CESC
TCGA-LP-A4AU-01	-901.525	801.684	-99.8408	0.830756	CESC
TCGA-ZJ-AAXJ-01	-1438.78	594.715	-844.066	0.886492	CESC
TCGA-VS-A94Z-01	-346.51	2221.59	1875.08	0.636976	CESC
TCGA-EK-A2GZ-01	-1382.13	576.58	-805.554	0.883862	CESC
TCGA-JW-A852-01	-1416.96	765.348	-651.61	0.873067	CESC
TCGA-VS-A9V5-01	-1309.91	-150.226	-1460.13	0.924659	CESC
TCGA-ZJ-AAXB-01	-714.708	-291.335	-1006.04	0.897243	CESC
TCGA-EK-A2R9-01	-50.1729	1400.17	1349.99	0.694443	CESC
TCGA-C5-A3HE-01	-708.865	1650.97	942.109	0.736254	CESC
TCGA-ZJ-A8QR-01	-1442.74	503.527	-939.209	0.892868	CESC
TCGA-EK-A2RC-01	-326.197	1462.08	1135.88	0.716711	CESC
TCGA-C5-A1ML-01	-983.379	610.465	-372.914	0.852395	CESC
TCGA-FU-A5XV-01	-1199.16	381.396	-817.764	0.884699	CESC
TCGA-EA-A43B-01	-558.138	1478.08	919.943	0.738452	CESC
TCGA-MA-AA42-01	-373.838	2807.16	2433.32	0.57174	CESC
TCGA-VS-A9UJ-01	-1494.78	-982.666	-2477.45	0.971022	CESC
TCGA-VS-A9V1-01	-1642.62	409.794	-1232.82	0.911441	CESC
TCGA-JW-AAVH-01	-1745.26	60.2119	-1685.05	0.936725	CESC
TCGA-VS-A8EJ-01	-1239.97	297.376	-942.59	0.893091	CESC
TCGA-Q1-A73O-01	-861.426	992.076	130.65	0.811451	CESC
TCGA-FU-A2QG-01	-1757.24	471.932	-1285.31	0.914584	CESC
TCGA-DS-A1O9-01	27.7632	1685.27	1713.04	0.65513	CESC
TCGA-VS-A8QA-01	-2032.13	397.852	-1634.28	0.93409	CESC
TCGA-C5-A1MH-01	8.69849	1963.38	1972.08	0.625936	CESC
TCGA-XS-A8TJ-01	-665.926	850.142	184.215	0.806831	CESC
TCGA-C5-A1ME-01	-1104.17	1011.42	-92.7531	0.830177	CESC
TCGA-C5-A2LZ-01	-1407.09	968.214	-438.879	0.857418	CESC
TCGA-GH-A9DA-01	-772.945	1005.67	232.729	0.802604	CESC
TCGA-VS-A8QH-01	-1465.91	-32.5646	-1498.47	0.926788	CESC
TCGA-VS-A9U6-01	-738.5	983.06	244.56	0.801566	CESC
TCGA-C5-A8YQ-01	-1173.22	486.501	-686.723	0.875569	CESC
TCGA-DS-A1OA-01	-433.118	1385.71	952.592	0.735212	CESC
TCGA-HG-A2PA-01	-607.825	894.617	286.792	0.797845	CESC
TCGA-EA-A3QD-01	342.306	2597.49	2939.79	0.509223	CESC
TCGA-C5-A7UC-01	-1466.78	-349.231	-1816.01	0.943281	CESC
TCGA-MA-AA43-01	-336.159	176.625	-159.534	0.835601	CESC
TCGA-Q1-A73R-01	-1116.44	-287.688	-1404.13	0.921498	CESC
TCGA-PN-A8MA-01	-567.622	644.145	76.5229	0.816069	CESC
TCGA-C5-A2LV-01	-616.35	1389.44	773.089	0.752815	CESC
TCGA-VS-A9UQ-01	-774.739	70.3121	-704.427	0.876821	CESC
TCGA-MY-A5BF-01	-1036.54	1333	296.461	0.796988	CESC
TCGA-JX-A3Q8-01	-1256.09	966.398	-289.695	0.845944	CESC
TCGA-VS-A9UM-01	-180.932	1319.72	1138.79	0.716414	CESC
TCGA-VS-A8EH-01	-1632.63	27.9493	-1604.68	0.93253	CESC
TCGA-LP-A4AW-01	200.171	362.056	562.227	0.772825	CESC
TCGA-C5-A1MJ-01	184.017	588.708	772.725	0.75285	CESC
TCGA-UC-A7PD-01	-1267.5	321.487	-946.018	0.893318	CESC
TCGA-EK-A2RK-01	-1147.63	1203.18	55.5486	0.817845	CESC
TCGA-Q1-A5R1-01	-1453.95	321.255	-1132.7	0.905296	CESC
TCGA-VS-A9U5-01	-1297.89	1178.18	-119.707	0.832376	CESC
TCGA-EA-A3QE-01	-542.734	2142.73	1599.99	0.667576	CESC
TCGA-EK-A3GM-01	-1892.1	-246.811	-2138.91	0.957952	CESC
TCGA-EA-A3HT-01	134.207	894.828	1029.03	0.72756	CESC
TCGA-IR-A3L7-01	-1272.56	-443.769	-1716.33	0.938322	CESC
TCGA-C5-A2LX-01	-269.281	2230.53	1961.25	0.627174	CESC
TCGA-MU-A51Y-01	-124.31	1916.46	1792.15	0.646312	CESC
TCGA-JX-A5QV-01	-1339.35	956.289	-383.057	0.853173	CESC
TCGA-FU-A3HY-01	-1694.4	-156.537	-1850.94	0.944971	CESC
TCGA-MU-A8JM-01	-939.011	1098.59	159.581	0.808962	CESC
TCGA-RA-A741-01	-614.5	1579.48	964.983	0.733978	CESC
TCGA-C5-A1BF-01	-279.674	1080.03	800.36	0.750174	CESC
TCGA-C5-A3HL-01	-1268.06	313.097	-954.965	0.893907	CESC
TCGA-EK-A2RN-01	-921.653	1386.45	464.795	0.781822	CESC
TCGA-C5-A901-01	-715.962	632.468	-83.4933	0.829418	CESC
TCGA-VS-A9UI-01	-1282.44	1199.67	-82.7714	0.829359	CESC
TCGA-VS-A9UY-01	-1019.99	910.323	-109.668	0.831558	CESC
TCGA-C5-A1MF-01	-615.447	1287.91	672.467	0.762455	CESC
TCGA-VS-A9UL-01	-1902.39	-1194.55	-3096.94	0.988712	CESC
TCGA-ZJ-AAXN-01	-798.831	1025.34	226.51	0.803148	CESC
TCGA-ZJ-A8QQ-01	-1494.38	415.665	-1078.71	0.901901	CESC
TCGA-C5-A8XI-01	-1016.93	1075.9	58.9672	0.817556	CESC
TCGA-C5-A8XJ-01	-239.144	413.266	174.122	0.807706	CESC
TCGA-EA-A5ZF-01	-381.666	-290.49	-672.156	0.874534	CESC
TCGA-IR-A3LC-01	-1061.51	617.691	-443.821	0.857791	CESC
TCGA-C5-A1BK-01	-523.947	2326.02	1802.08	0.6452	CESC
TCGA-DR-A0ZM-01	-336.537	1904.78	1568.25	0.671039	CESC
TCGA-EK-A2RB-01	-1379.78	473.571	-906.204	0.890676	CESC
TCGA-VS-A8EB-01	-983.25	874.822	-108.427	0.831457	CESC
TCGA-VS-A94Y-01	-699.465	582.445	-117.019	0.832157	CESC
TCGA-ZJ-AAX8-01	285.735	1421.28	1707.02	0.655798	CESC
TCGA-VS-A8QC-01	-486.813	389.814	-96.999	0.830524	CESC
TCGA-C5-A907-01	-1045.11	986.918	-58.1962	0.827338	CESC
TCGA-EK-A2RM-01	-349.598	80.2909	-269.308	0.844344	CESC
TCGA-VS-A9UU-01	-1580.12	126.264	-1453.85	0.924308	CESC
TCGA-C5-A7UH-01	-813.449	622.96	-190.489	0.838089	CESC
TCGA-C5-A1M8-01	-1213.14	-24.5167	-1237.66	0.911733	CESC
TCGA-DS-A7WH-01	-36.079	118.498	82.4188	0.815569	CESC
TCGA-IR-A3LI-01	-2380.5	-369.567	-2750.07	0.979806	CESC
TCGA-DR-A0ZL-01	-1749.82	37.5014	-1712.31	0.938119	CESC
TCGA-DS-A0VK-01	-774.457	73.6074	-700.85	0.876569	CESC
TCGA-IR-A3LL-01	-550.454	2182.84	1632.39	0.664029	CESC
TCGA-HM-A3JJ-01	44.5027	1117.67	1162.18	0.714014	CESC
TCGA-EK-A2RJ-01	-728.388	1494.01	765.623	0.753536	CESC
TCGA-FU-A3TQ-01	-764.896	962.923	198.027	0.805632	CESC
TCGA-DG-A2KL-01	449.274	1068.94	1518.21	0.676466	CESC
TCGA-C5-A8ZZ-01	253.481	-200.209	53.272	0.818037	CESC
TCGA-EA-A5O9-01	-1389.45	673.318	-716.135	0.877646	CESC
TCGA-LP-A5U2-01	-1325.14	338.698	-986.442	0.895969	CESC
TCGA-JW-A5VG-01	-1245.82	1190.51	-55.3158	0.8271	CESC
TCGA-ZJ-AAX4-01	-408.467	1677.17	1268.7	0.70298	CESC
TCGA-EA-A3HU-01	-508.946	2239.29	1730.34	0.653209	CESC
TCGA-R2-A69V-01	241.476	2968.83	3210.31	0.474656	CESC
TCGA-DG-A2KM-01	590.176	3385.85	3976.02	0.372939	CESC
TCGA-EX-A69L-01	-285.281	2113.91	1828.63	0.642217	CESC
TCGA-ZJ-A8QO-01	-145.663	1636.35	1490.69	0.679436	CESC
TCGA-C5-A1BL-01	-1196.15	1261.52	65.3667	0.817014	CESC
TCGA-C5-A1BI-01	-265.552	1659	1393.45	0.689839	CESC
TCGA-UC-A7PF-01	-288.435	1910.45	1622.02	0.665165	CESC
TCGA-VS-A8EG-01	-1694.62	213.087	-1481.53	0.925851	CESC
TCGA-ZD-A8I3-01	-778.566	-328.341	-1106.91	0.903681	CHOL
TCGA-W5-AA30-01	-78.8998	834.028	755.128	0.754548	CHOL
TCGA-W5-AA38-01	-877.543	382.356	-495.187	0.861642	CHOL
TCGA-YR-A95A-01	-631.341	-54.5356	-685.877	0.875509	CHOL
TCGA-W5-AA36-01	-404.021	309.596	-94.4245	0.830313	CHOL
TCGA-W5-AA2U-01	-424.048	367.03	-57.0188	0.827241	CHOL
TCGA-ZH-A8Y2-01	-739.244	360.869	-378.375	0.852814	CHOL
TCGA-3X-AAVB-01	626.446	1018.13	1644.57	0.66269	CHOL
TCGA-W5-AA2Q-01	-767.456	-517.343	-1284.8	0.914554	CHOL
TCGA-W5-AA2Z-01	25.04	518.546	543.586	0.774559	CHOL
TCGA-3X-AAVA-01	-267.145	458.7	191.555	0.806194	CHOL
TCGA-ZH-A8Y6-01	-1011.88	-659.165	-1671.04	0.936003	CHOL
TCGA-ZH-A8Y1-01	-247.09	373.22	126.13	0.811839	CHOL
TCGA-ZU-A8S4-01	38.2793	1788.58	1826.86	0.642416	CHOL
TCGA-W5-AA2R-01	-74.968	1706.32	1631.35	0.664142	CHOL
TCGA-W5-AA2H-01	181.409	3455.11	3636.52	0.418697	CHOL
TCGA-W5-AA39-01	-1315.11	-514.271	-1829.38	0.943931	CHOL
TCGA-W5-AA2O-01	-1156.22	129.786	-1026.43	0.89856	CHOL
TCGA-3X-AAVC-01	-688.814	687.236	-1.57821	0.822641	CHOL
TCGA-3X-AAVE-01	-242.344	1718.38	1476.04	0.681012	CHOL
TCGA-W5-AA2X-01	-1664.61	-860.379	-2524.99	0.972666	CHOL
TCGA-ZH-A8Y5-01	-709.2	-612.803	-1322	0.916749	CHOL
TCGA-W5-AA33-01	23.4152	1136.37	1159.78	0.71426	CHOL
TCGA-ZH-A8Y8-01	-145.743	1157.3	1011.56	0.729318	CHOL
TCGA-WD-A7RX-01	-211.114	1547.65	1336.54	0.695863	CHOL
TCGA-W5-AA34-01	-991.695	429.239	-562.456	0.866612	CHOL
TCGA-W6-AA0S-01	-130.888	1003.36	872.472	0.743133	CHOL
TCGA-4G-AAZO-01	-817.118	449.574	-367.544	0.851983	CHOL
TCGA-W5-AA31-01	-256.938	285.361	28.4232	0.820129	CHOL
TCGA-W5-AA2W-01	-887.779	350.063	-537.716	0.864794	CHOL
TCGA-ZH-A8Y4-01	-804.741	-71.1984	-875.939	0.888647	CHOL
TCGA-W5-AA2T-01	-1167.14	-652.851	-1819.99	0.943475	CHOL
TCGA-4G-AAZT-01	-326.959	709.824	382.866	0.789264	CHOL
TCGA-3X-AAV9-01	757.387	1888.02	2645.41	0.545926	CHOL
TCGA-W5-AA2I-01	-1935.98	-701.706	-2637.68	0.976374	CHOL
TCGA-W5-AA2G-01	-235.017	629.447	394.43	0.78822	CHOL
TCGA-DM-A288-01	-1489.55	-507.804	-1997.35	0.951783	COAD
TCGA-QL-A97D-01	-1187	662.267	-524.728	0.863835	COAD
TCGA-CM-6164-01	-626.487	340.848	-285.639	0.845626	COAD
TCGA-G4-6299-01	-71.2714	1014.94	943.665	0.7361	COAD
TCGA-F4-6463-01	25.6679	204.235	229.903	0.802851	COAD
TCGA-AZ-4615-01	-23.1775	1376.34	1353.16	0.694108	COAD
TCGA-AA-3549-01	-687.187	530.79	-156.398	0.835349	COAD
TCGA-AY-4071-01	-262.875	1295.05	1032.18	0.727244	COAD
TCGA-CM-4752-01	-195.473	1013.75	818.277	0.748433	COAD
TCGA-DM-A1D9-01	-1200.66	-411.218	-1611.88	0.932911	COAD
TCGA-AA-3688-01	-810.298	355.219	-455.079	0.858639	COAD
TCGA-AA-3854-01	-1025.91	157.027	-868.881	0.888172	COAD
TCGA-A6-3809-01	94.7048	1485.33	1580.03	0.669755	COAD
TCGA-CM-6165-01	122.65	579.178	701.828	0.759659	COAD
TCGA-CM-4751-01	-321.442	920.139	598.697	0.769417	COAD
TCGA-A6-5659-01	-590.779	-307.749	-898.527	0.890163	COAD
TCGA-AA-3494-01	-953.375	254.139	-699.236	0.876455	COAD
TCGA-CM-4750-01	-735.024	295.61	-439.414	0.857459	COAD
TCGA-AZ-4682-01	-1013.77	73.7961	-939.977	0.892919	COAD
TCGA-G4-6625-01	72.1657	1627.15	1699.31	0.656651	COAD
TCGA-DM-A0XF-01	-676.685	154.711	-521.974	0.863631	COAD
TCGA-AA-3529-01	-939.716	81.2622	-858.453	0.887467	COAD
TCGA-AA-3949-01	361.231	2062.01	2423.24	0.572953	COAD
TCGA-AA-3848-01	-949.974	334.642	-615.332	0.870458	COAD
TCGA-CA-6715-01	-1330.54	-525.561	-1856.1	0.945219	COAD
TCGA-AA-3818-01	-910.707	194.687	-716.019	0.877638	COAD
TCGA-AA-3710-01	-41.3089	1987.11	1945.8	0.628939	COAD
TCGA-AA-3950-01	485.033	1805.7	2290.74	0.588786	COAD
TCGA-AA-A00N-01	268.635	659.534	928.169	0.737638	COAD
TCGA-A6-6138-01	227.688	1518.92	1746.61	0.651399	COAD
TCGA-DM-A28E-01	-1737.04	-449.221	-2186.26	0.959923	COAD
TCGA-D5-6538-01	-1458.53	-887.457	-2345.99	0.96623	COAD
TCGA-AA-A00K-01	-838.911	307.352	-531.559	0.86434	COAD
TCGA-AA-3715-01	498.159	1738.74	2236.9	0.595155	COAD
TCGA-AA-3506-01	-423.822	886.868	463.046	0.781982	COAD
TCGA-AU-3779-01	-144.067	1046.25	902.178	0.740208	COAD
TCGA-CK-5916-01	-93.0015	1404.88	1311.88	0.698458	COAD
TCGA-QG-A5Z1-01	-372.736	-156.823	-529.559	0.864192	COAD
TCGA-AD-6890-01	-643.808	198.188	-445.621	0.857927	COAD
TCGA-A6-2685-01	674.623	1352.38	2027	0.619628	COAD
TCGA-AA-A00W-01	-1804.52	-3.26709	-1807.79	0.94288	COAD
TCGA-CK-5914-01	-586.037	183.922	-402.115	0.854629	COAD
TCGA-A6-2686-01	219.417	1857.46	2076.88	0.613865	COAD
TCGA-CA-5255-01	-1644.32	-334.301	-1978.62	0.950936	COAD
TCGA-A6-A5ZU-01	130.123	836.255	966.378	0.733839	COAD
TCGA-NH-A50V-01	-64.9236	592.594	527.67	0.776034	COAD
TCGA-QG-A5YX-01	-1638.96	-250.57	-1889.52	0.946809	COAD
TCGA-A6-2677-01	-831.076	-357.9	-1188.98	0.908774	COAD
TCGA-CA-6717-01	669.155	1387.26	2056.42	0.616233	COAD
TCGA-A6-6649-01	-174.255	705.786	531.531	0.775677	COAD
TCGA-NH-A6GC-01	-313.696	-126.221	-439.917	0.857497	COAD
TCGA-AA-3562-01	-416.967	545.753	128.786	0.811611	COAD
TCGA-A6-4105-01	10.8749	1111.77	1122.65	0.718065	COAD
TCGA-A6-6141-01	-606.194	829.775	223.58	0.803404	COAD
TCGA-AA-A00R-01	-248.442	1988.51	1740.07	0.652127	COAD
TCGA-AZ-4684-01	-81.2451	910.85	829.605	0.747329	COAD
TCGA-CK-6747-01	-637.338	311.535	-325.803	0.848759	COAD
TCGA-AU-6004-01	-29.3646	1133.58	1104.22	0.719945	COAD
TCGA-A6-2672-01	-42.5366	1576.1	1533.57	0.674804	COAD
TCGA-QG-A5Z2-01	-1635.39	796.979	-838.416	0.886108	COAD
TCGA-A6-6780-01	-58.3707	1716.55	1658.18	0.661193	COAD
TCGA-F4-6459-01	368.854	284.395	653.249	0.764277	COAD
TCGA-AA-3970-01	-871.183	811.424	-59.7589	0.827467	COAD
TCGA-NH-A8F7-01	-1519.61	-693.873	-2213.48	0.961035	COAD
TCGA-G4-6321-01	-1352.75	804.765	-547.982	0.865549	COAD
TCGA-AY-6196-01	1763.79	2634.35	4398.14	0.314769	COAD
TCGA-AA-3524-01	-707.595	342.287	-365.308	0.851811	COAD
TCGA-DM-A1D0-01	-1792.9	-821.614	-2614.51	0.975633	COAD
TCGA-G4-6307-01	-1570.09	-449.467	-2019.55	0.952778	COAD
TCGA-DM-A1HB-01	-1126.91	-159.007	-1285.92	0.91462	COAD
TCGA-AA-3697-01	-828.625	443.831	-384.795	0.853306	COAD
[truncated: 8,279 more rows]

## Sheet: Supplementary Table 6
The relative abundance of 22 tumor-infiltrating immune cell subpopulations calculated by CIBERSORT in 33 cancers
ID	B cells naive	B cells memory	Plasma cells	T cells CD8	T cells CD4 naive	T cells CD4 memory resting	T cells CD4 memory activated	T cells follicular helper	T cells regulatory (Tregs)	T cells gamma delta	NK cells resting	NK cells activated	Monocytes	Macrophages M0	Macrophages M1	Macrophages M2	Dendritic cells resting	Dendritic cells activated	Mast cells resting	Mast cells activated	Eosinophils	Neutrophils	CancerType
TCGA-OR-A5JG-01	0	0	0.000765339	0.0466751	0	0.238003	0	0	0	0	0	0.0562273	0.0053232	0.0396251	0.0491313	0.331564	0	0.0644689	0.046667	0	0.12155	0	ACC
TCGA-OR-A5LG-01	0	0	0	0.142127	0	0.178636	0	0	0	0	0	0.0611076	0.103504	0	0.00504391	0.396061	0	0.0522071	0.0613136	0	0	0	ACC
TCGA-OR-A5JR-01	0	0	0	0.135586	0	0.277341	0	0	0.0161249	0	0	0.08795	0.156935	0	0.00858062	0.19803	0.0258775	0.0304536	0.0631225	0	0	0	ACC
TCGA-OR-A5L9-01	0.059659	0	0.00515851	0.133394	0	0.299367	0	0	0.0389052	0	0	0.0251698	0.0349615	0	0.0359584	0.259769	0	0.0153992	0.0922581	0	0	0	ACC
TCGA-OR-A5JQ-01	0.0196322	0	0.0655555	0.0987645	0	0.2912	0	0	0.0182594	0.0969446	0	0.0239192	0	0	0.0905264	0.218421	0.0226146	0	0.0541631	0	0	0	ACC
TCGA-OR-A5JL-01	0	0	0.0688296	0.017352	0	0.247336	0	0	0	0	0	0.0544997	0.149791	0	0.0240104	0.339511	0	0.0148055	0.0159242	0	0.0679404	0	ACC
TCGA-OR-A5K2-01	0	0	0.00317407	0.0272164	0	0.147319	0	0	0	0	0	0.0453772	0.144779	0	0.0296659	0.27364	0	0.198983	0	0.0318364	0.098009	0	ACC
TCGA-P6-A5OG-01	0	0.00103129	0.0487312	0.178138	0	0.103991	0.0632254	0.00577712	0.0310677	0	0.0337359	0.0110089	0.0415747	0.0920947	0.0821513	0.198593	0	0	0.0136548	0	0	0.0952247	ACC
TCGA-OR-A5J8-01	0	0	0.0219518	0.185145	0	0.11602	0.015906	0.0484023	0.0590664	0	0	0	0.118181	0.0560809	0.0925485	0.275585	0	0	0.0111123	0	0	0	ACC
TCGA-PA-A5YG-01	0.0334001	0	0	0.141345	0	0.230179	0	0	0	0.0226422	0	0.0658115	0.0597797	0	0.0226365	0.22365	0.0263806	0.00848376	0.16569	0	0	0	ACC
TCGA-OR-A5JO-01	0.0201587	0	0.000284977	0.127692	0	0.178761	0	0	0.0441169	0	0	0.0699714	0.0440846	0	0.0528222	0.224837	0.0794386	0	0.157833	0	0	0	ACC
TCGA-OR-A5JV-01	0.0272974	0	0	0.0653147	0	0.317223	0	0	0	0	0	0.0302593	0.269124	0	0.0361767	0.211238	0	0.0251383	0	0.00406858	0.0141603	0	ACC
TCGA-OR-A5JB-01	0.00358084	0	0.0484875	0.279288	0	0	0.0136912	0.0499791	0.0589755	0	0.0510472	0.0368999	0.00912636	0.0141646	0.121536	0.197698	0.00828984	0	0	0.0681892	0	0.0390474	ACC
TCGA-OR-A5LA-01	0.00873416	0	0.020612	0.134523	0	0.21982	0	0	0.0318887	0.00895881	0	0.0338056	0.0137362	0	0.0355004	0.307546	0	0.00624312	0.178632	0	0	0	ACC
TCGA-OR-A5JE-01	0	0	0	0.0225601	0	0.0706902	0	0.0428268	0.00415901	0	0	0.0494567	0.200253	0	0	0.239408	0	0.207558	0	0.0649095	0.0981783	0	ACC
TCGA-OR-A5KT-01	0.0125815	0.0444738	0.0278311	0.121634	0	0.150903	0	0	0	0	0.0630965	0.010168	0.0998225	0.0043588	0.0445103	0.370606	0	0	0.0292307	0	0.00605243	0.0147315	ACC
TCGA-OR-A5KZ-01	0.0912774	0	0.00122465	0.0885578	0	0.149365	0.0254609	0.0181936	0	0	0.0436776	0	0.00194587	0.204323	0.0879562	0.228024	0.048441	0	0.0115529	0	0	0	ACC
TCGA-OR-A5J2-01	0.0387921	0	0.107126	0.0556545	0	0.183755	0	0.0199802	0.0581501	0.0116594	0	0.0262485	0.0175274	0.0891501	0.03536	0.270799	0	0.063184	0.0226139	0	0	0	ACC
TCGA-OR-A5K6-01	0	0	0.00722021	0.0337479	0	0.240578	0	0.0169483	0	0	0	0.0706204	0.168047	0.0740364	0.00730204	0.191937	0	0.0759638	0	0.056837	0.0567611	0	ACC
TCGA-OR-A5JY-01	0.13739	0	0.00335387	0.0141831	0	0.197639	0	0	0.0685518	0	0.000113668	0.0256481	0.0498342	0.0264357	0	0.112876	0	0.274716	0.0133963	0	0.0434557	0.0324064	ACC
TCGA-PK-A5H8-01	0.0113552	0	0.00453786	0.0115395	0	0.210189	0	0	0	0	0	0.03617	0.190347	0	0	0.418378	0	0.0571763	0	0.0220913	0.0339508	0.0042653	ACC
TCGA-OR-A5LK-01	0.00372749	0	0.0786358	0.171631	0	0.16398	0	0.0140731	0.00890546	0.00719686	0	0.0309694	0.068692	0	0.0333206	0.216758	0.0793357	0.00303204	0.119743	0	0	0	ACC
TCGA-OR-A5JI-01	0.0319978	0	0.016007	0.209964	0	0.207504	0	0.0119038	0.0666213	0	0	0.0289506	0.0202496	0	0.0405579	0.307444	0.0177479	0.00103486	0.0400169	0	0	0	ACC
TCGA-OR-A5JC-01	0.00485894	0	0.00792274	0.0909129	0	0.13965	0	0	0	0	0.0125049	0.0631006	0.0685191	0	0.080566	0.377301	0.00754773	0.0439701	0.103146	0	0	0	ACC
TCGA-OR-A5JD-01	0.0341902	0	0	0.217682	0	0.232062	0	0	0	0	0	0.0465275	0.104779	0	0.0196376	0.244953	0.0527071	0.0194992	0	0.0279624	0	0	ACC
TCGA-PK-A5HA-01	0.0074204	0	0	0.138893	0	0.210454	0.00138306	0	0	0	0.0068568	0.0133156	0.0448596	0	0.0231287	0.409598	0.0566179	0.0258177	0.0616542	0	0	0	ACC
TCGA-OR-A5LN-01	0.0105311	0	0	0.229488	0	0.211782	0	0.01912	0.053466	0	0.00149826	0.023012	0.109135	0	0.0567613	0.229419	0	0.0134743	0.0423126	0	0	0	ACC
TCGA-OR-A5KY-01	0.00786017	0	0	0.0694021	0	0.28909	0	0	0	0	0	0.0351767	0.178726	0	0.0113078	0.298635	0	0.0503983	0	0.0144976	0.0449054	0	ACC
TCGA-OR-A5L6-01	0	0	0.00610961	0.0189672	0	0.355311	0	0	0	0	0.0870382	0.0443982	0.0514334	0.000164918	0.00367244	0.299159	0	0.077997	0.0557485	0	0	0	ACC
TCGA-OR-A5LP-01	0.00891824	0	0	0.0669514	0	0.313002	0	0	0.00835305	0	0	0.0443834	0.138835	0	0.0485085	0.171533	0	0.088416	0.111099	0	0	0	ACC
TCGA-OR-A5LR-01	0.0404691	0	0.0236728	0.0925912	0	0.331905	0	0	0	0	0	0.0417583	0.0783297	0	0.0295445	0.243825	0	0.00306338	0.114841	0	0	0	ACC
TCGA-OR-A5JK-01	0.033269	0	0.0398364	0.313968	0	0.14584	0	0.048976	0.0618528	0.0113824	0	0.0335727	0.0657737	0	0.0768697	0.154174	0	0.000969849	0.0135158	0	0	0	ACC
TCGA-OR-A5J6-01	0.0976735	0	0.0180914	0.0476418	0	0.116138	0.00150689	0	0	0.00583535	0.000260864	0.0216606	0.0839015	0	0.0262929	0.449545	0.101427	0	0.0300253	0	0	0	ACC
TCGA-OR-A5K3-01	0.0344298	0	0	0.0395537	0	0.324331	0	0	0	0	0.0068239	0.0143184	0.134621	0	0.0137872	0.200382	0	0.199921	0.0312685	0	0.000563739	0	ACC
TCGA-OR-A5L5-01	0.00765346	0	0.00344106	0.162991	0	0.269239	0	0	0	0	0	0.0418784	0.0408945	0	0.0528357	0.244779	0.0227691	0	0.15352	0	0	0	ACC
TCGA-FD-A43S-01	0.0963179	0.0248337	0.10937	0.193885	0	0.0398226	0.0175762	0.0714607	0.0716783	0	0.0200489	0.0111656	0.034268	0.00380614	0.0373712	0.16243	0.0116242	0.0187119	0.0756289	0	0	0	BLCA
TCGA-UY-A78K-01	0.102803	0.00678998	0.116571	0.189942	0	0.0309792	0.055278	0.0328962	0.0683015	0	0.0273055	0.0167866	0.034222	0.049217	0.0977516	0.113771	0.0356158	0	0.0217692	0	0	0	BLCA
TCGA-DK-A2HX-01	0.020773	0	0.055335	0.0493719	0	0.192142	0.0082447	0	0.0575037	0	0	0.0551602	0.0367232	0.0443068	0.0113336	0.175486	0.0235625	0.0907388	0.177735	0	0	0.0015835	BLCA
TCGA-DK-A1A3-01	0.0610088	0	0.0679724	0.100719	0	0.112444	0.0431201	0.0285586	0.0293004	0	0	0.0479814	0.0315512	0.0669228	0.062246	0.143776	0.0377937	0.0571095	0.109496	0	0	0	BLCA
TCGA-GC-A6I3-01	0	0.0648939	0.181875	0.232241	0	0	0.0618907	0.0593192	0.000843428	0.0343366	0	0	0.034145	0.0714836	0.0748346	0.143685	0.0115453	0.00715048	0.0159946	0	0	0.00576133	BLCA
TCGA-XF-AAMJ-01	0.102468	0	0.144941	0.0852544	0	0.050478	0.0156843	0.00842573	0.0561753	0	0.0089891	0.0369582	0.00989708	0.110677	0.0783378	0.0971179	0.0228182	0.0275589	0.128668	0	0	0.0155512	BLCA
TCGA-GC-A6I1-01	0	0.0146339	0.162741	0.166182	0	0.102271	0.0276897	0.0365932	0.00901923	0	0	0.0463326	0	0.103713	0.0673931	0.179253	0.00583872	0.0324677	0	0.031882	0.00119675	0.0127941	BLCA
TCGA-DK-A3IL-01	0.218221	0.0847329	0.105043	0.0591885	0	0.119974	0	0.0952255	0.0145869	0	0.018186	0	0.0146807	0.0522985	0.064258	0.0561491	0	0.0794071	0.00528432	0	0.0127657	0	BLCA
TCGA-BT-A20R-01	0.00233416	0	0.0110198	0.0161522	0	0.204569	0	0	0.00480866	0.033878	0	0.0738108	0.00787238	0.210466	0.0492206	0.160281	0.0949486	0.0526015	0.0734629	0	0	0.00457433	BLCA
TCGA-H4-A2HQ-01	0	0	0.120504	0.0940562	0	0.25308	0	0.092768	0.0163594	0	0.0192305	0.0187771	0.0216806	0	0.0838679	0.0887393	0.0699667	0.120258	0.000712473	0	0	0	BLCA
TCGA-4Z-AA82-01	0	0.0171367	0.0275906	0.0220804	0	0.166351	0	0.0429615	0.0638323	0	0	0.0740162	0.0179125	0.0155374	0.00355649	0.0675455	0.226621	0.144663	0.106419	0	0	0.00377722	BLCA
TCGA-XF-A8HE-01	0	0	0.0370854	0.24154	0	0.0444673	0.040289	0.0892284	0.0174924	0	0.0436221	0.0446933	0.0135901	0.0596493	0.0828893	0.108968	0	0.0420608	0.0488638	0	0	0.0855611	BLCA
TCGA-XF-A9T0-01	0.0241111	0	0.226839	0.172399	0	0.0865612	0.0565187	0	0.0484653	0	0	0.00366464	0.0284564	0.0558765	0.0650574	0.14763	0.0206752	0.0157336	0	0.0250172	0.0110185	0.0119757	BLCA
TCGA-FD-A5BT-01	0.062392	0	0.0583562	0.197761	0	0.0622321	0.0426717	0.0325598	0.0412859	0	0	0.0559646	0.0555238	0.0175212	0.0730576	0.226734	0	0.0218909	0.05205	0	0	0	BLCA
TCGA-FD-A3SN-01	0	0	0.078128	0.173319	0	0	0.075565	0.0263447	0	0	0.00223011	0.0815532	0	0.176727	0.0630874	0.209495	0.0136231	0.0434705	0.0505612	0	0	0.00589636	BLCA
TCGA-G2-AA3C-01	0	0.00433978	0.00229334	0.111225	0	0.145935	0	0	0.0272086	0	0.00171962	0.0651911	0.220919	0.0229579	0.0393957	0.302561	0	0	0.0562551	0	0	0	BLCA
TCGA-HQ-A2OE-01	0.115617	0	0.0947359	0.106765	0	0.132951	0.0471768	0.0632316	0.0599758	0	0.0297804	0	0.0166885	0	0.0353314	0.0634363	0.141923	0.0476073	0.0168673	0	0	0.0279122	BLCA
TCGA-BL-A3JM-01	0.00362914	0	0	0.162021	0	0	0.0318064	0.101466	0.0305422	0.0355523	0	0.0424183	0	0.292405	0.121641	0.113946	0.00919908	0	0.0553738	0	0	0	BLCA
TCGA-XF-AAN3-01	0	0	0.0371851	0.0295079	0	0.210865	0	0.0573537	0.0405227	0	0	0.0429577	0.0214407	0.00807907	0.0189189	0.194201	0.14261	0.0886672	0.0919513	0	0	0.01574	BLCA
TCGA-FD-A3SR-01	0.0471223	0	0	0.0965803	0	0.20955	0	0.00167844	0.0229403	0.0125928	0	0.0640367	0.0347451	0.0712427	0.128564	0.181892	0.0109441	0.042762	0.0753496	0	0	0	BLCA
TCGA-G2-A2EO-01	0.0162175	0	0.110094	0.190616	0	0.0773078	0.0752091	0.0310101	0.0277224	0	0	0.0533071	0.0102368	0.0966184	0.0656357	0.146936	0.0271962	0.0116912	0.0602018	0	0	0	BLCA
TCGA-ZF-AA5H-01	0.0363523	0	0.063746	0.160274	0	0.116108	0.0518506	0.000689811	0.0195799	0	0.0275904	0.0418452	0.00996656	0.123913	0.101008	0.155628	0.0143501	0.0345399	0.0425581	0	0	0	BLCA
TCGA-BT-A20V-01	0	0.0113876	0.0157978	0.126532	0	0.177611	0.038513	0.0477729	0.0347057	0	0	0.133718	0.104766	0.043093	0.0462484	0.0962179	0.0239106	0.0654402	0.025728	0	0.00855695	0	BLCA
TCGA-GC-A3WC-01	0.0531312	0	0.0995566	0.13514	0	0.0700854	0.0777283	0.0446917	0.0398812	0	0.0124496	0.00593579	0.0290801	0.0231926	0.101616	0.109635	0.12012	0.000498446	0.0772582	0	0	0	BLCA
TCGA-GV-A3JV-01	0.0676733	0	0.0961071	0.16763	0	0.1119	0.057825	0.0537362	0.0420484	0	0	0.0303656	0.000834211	0.0378291	0.071887	0.108521	0.08028	0.0105778	0.0627848	0	0	0	BLCA
TCGA-YF-AA3M-01	0	0	0.0821861	0.14341	0	0	0	0.0739422	0.0906132	0	0	0.00404187	0.00730051	0.0781063	0.000570167	0.194675	0.114377	0.0958417	0.00659316	0.0865874	0.0135045	0.00825124	BLCA
TCGA-FD-A3B5-01	0	0	0.0327745	0	0	0.312385	0	0.0457756	0.00694739	0	0.0480126	0	0	0.246204	0.0392682	0.118832	0	0.107581	0.00120082	0.010853	0	0.0301657	BLCA
TCGA-CF-A47V-01	0.0279235	0	0.0379882	0.203032	0	0.0838629	0	0.0911127	0.130983	0	0.0229911	0	0.0609096	0	0.0551905	0.0948309	0.0861805	0.0916509	0.00124576	0.0120986	0	0	BLCA
TCGA-BT-A20T-01	0	0.00528978	0.0329307	0.1734	0	0.128252	0.053847	0.0623877	0.074668	0	0	0.0396056	0.0233063	0.0333076	0.0842496	0.107895	0.0884151	0.0357903	0.0551899	0	0	0.00146484	BLCA
TCGA-XF-AAN0-01	0.00507076	0	0.107885	0.150538	0	0.192647	0.0333567	0.0583806	0.0242382	0	0.0296252	0.00537128	0.0154968	0.0311996	0.0942761	0.174337	0	0	0.0293168	0	0	0.0482624	BLCA
TCGA-E7-A7DV-01	0	0.0073448	0	0.08782	0	0.245832	0.0353623	0	0	0	0.0310229	0.00369313	0.0965713	0.114748	0.0670184	0.270957	0	0.00986915	0.000987258	0	0	0.0287734	BLCA
TCGA-GV-A40E-01	0	0	0	0.234902	0	0	0.0626416	0.0272997	0.0708738	0	0.0199763	0.0212543	0.0156259	0.0647208	0.0327836	0.162485	0.0345445	0.163986	0	0.0406559	0	0.0482507	BLCA
TCGA-YC-A89H-01	0.0111794	0	0.101194	0.135181	0	0	0.0440085	0	0.022347	0	0.0237167	0.0959264	0.0203549	0.134164	0.105675	0.154229	0.130555	0	0.0145085	0	0.00339216	0.00356953	BLCA
TCGA-CF-A9FM-01	0	0	0	0.0320056	0	0.203804	0.0179744	0	0.110639	0	0.00949222	0.0578955	0.0155816	0	0.0640277	0.167196	0.146545	0.120387	0	0.0114545	0	0.042998	BLCA
TCGA-DK-A1AD-01	0.0492498	0	0.106114	0.17383	0	0	0.084766	0.015608	0.0696071	0.0247256	0	0.0254035	0.019613	0.0340846	0.109914	0.101356	0.0685911	0.04966	0.0674768	0	0	0	BLCA
TCGA-G2-A2EK-01	0.0263704	0.102705	0.0647065	0.0452466	0	0.282197	0.0159194	0	0.0767779	0	0	0.0209862	0.00919928	0.0486755	0.00939068	0.054424	0.0789051	0.0672725	0.0972249	0	0	0	BLCA
TCGA-E5-A2PC-01	0	0	0	0.131952	0	0.176822	0.0436422	0.107265	0.0499979	0	0	0.0770591	0.0844644	0.0340708	0.107266	0.0449943	0.0739313	0.00968335	0.0588509	0	0	0	BLCA
TCGA-C4-A0F1-01	0	0.000294368	0.0897054	0.00838277	0	0.236775	0	0.0494736	0.0169142	0	0.0214463	0.0303761	0.00298266	0.0824412	0.114582	0.0844333	0.0968763	0.0759975	0	0.0593737	0	0.0299455	BLCA
TCGA-FD-A43N-01	0.0246375	0	0.12468	0.127818	0	0.0818501	0.0637346	0.0358244	0.0628268	0	0.0500777	0	0.00911654	0.064511	0.0622281	0.140655	0	0.0901913	0.00770765	0.0161816	0	0.0379596	BLCA
TCGA-BL-A13J-01	0.133513	0	0.0533669	0.0553208	0	0.124369	0.0349934	0.0434276	0.0157922	0	0.00821346	0	0	0.125533	0.0709658	0.164774	0.068329	0.0605206	0.0376272	0	0	0.00325397	BLCA
TCGA-FD-A3SO-01	0.0657	0	0.031478	0.039364	0	0.137076	0	0.050074	0	0.0292621	0	0	0.00545475	0.0436367	0.132818	0.277624	0.0446103	0.0218723	0	0.0537979	0	0.0672323	BLCA
TCGA-XF-A8HD-01	0.00734007	0	0.106275	0.216572	0	0.058586	0.0474926	0.0506071	0.0138174	0	0.00985501	0.0796595	0.0197227	0.0120268	0.062109	0.127203	0	0.122567	0.0531446	0	0.00335567	0.00966618	BLCA
TCGA-BT-A20X-01	0	0	0.15491	0.118467	0	0.0749554	0.0952128	0.0335953	0.0101407	0	0.0203963	0.00828215	0.0285083	0.0970966	0.0986973	0.107996	0.040012	0.067524	0.0378253	0	0.00210318	0.0042768	BLCA
TCGA-ZF-AA52-01	0	0	0.090246	0.109424	0	0.104325	0	0	0.0259285	0.0146819	0	0.0515412	0	0.09552	0.0207243	0.25426	0.0923594	0.0424073	0	0.057439	0	0.0411426	BLCA
TCGA-FD-A3N6-01	0.0127526	0	0.0768615	0.125274	0	0.090079	0.0184302	0.126902	0.0271628	0	0	0.0722972	0.0044739	0.101309	0.13981	0.0694886	0.0555229	0	0.0668382	0	0	0.0127981	BLCA
TCGA-CU-A5W6-01	0.0212146	0	0.105716	0.120543	0	0.0634991	0	0.0591822	0.0582872	0	0.0153293	0.00849474	0.036027	0.0356313	0.0656126	0.141761	0.0588575	0.138457	0.00802191	0	0	0.0633655	BLCA
TCGA-DK-A2I4-01	0.0248415	0	0.0699109	0.207463	0	0.0977422	0.0518667	0.0114373	0.0245469	0	0	0.0417974	0.0246117	0.0890159	0.0755044	0.207361	0	0.0154519	0.0548215	0	0.000999273	0.00262814	BLCA
TCGA-DK-AA6M-01	0	0	0.0325536	0.0883453	0	0.201665	0	0	0.0626822	0	0.0508748	0.0364153	0.0321546	0	0.066508	0.156903	0.156856	0.0202809	0.0788849	0	0	0.0158762	BLCA
TCGA-DK-A3WY-01	0.210659	0.0137724	0.0982403	0.1089	0	0.08521	0.0355278	0.119951	0.0202738	0	0	0.0127181	0	0.0445424	0.064086	0.123458	0.0179955	0.00529293	0.0393725	0	0	0	BLCA
TCGA-E7-A3X6-01	0	0	0.0307903	0.166752	0	0.0535252	0.0585939	0.0559073	0.0633778	0	0	0.0661713	0.000722884	0.0230137	0.12764	0.139691	0.0595925	0.052181	0.0776527	0	0	0.0243885	BLCA
TCGA-DK-A3IQ-01	0.00329829	0	0.0244922	0.0499036	0	0.311696	0	0	0	0	0.024044	0.00864465	0.0183517	0.109497	0.00698361	0.215234	0.0187997	0	0.204632	0	0	0.00442256	BLCA
TCGA-ZF-AA56-01	0.0466498	0.00135488	0.131768	0.0364967	0	0.168202	0.0430161	0.0230456	0.0178227	0	0	0.0158002	0.0175124	0.0567882	0.0419767	0.126295	0.0338958	0.0451969	0.104996	0	0.0378996	0.0512838	BLCA
TCGA-XF-A9T3-01	0.0768589	0	0.0403442	0.0422127	0	0.113135	0.00385604	0.0728255	0.0200338	0	0	0.10991	0.029526	0.132009	0.0781925	0.135176	0	0.0478874	0.0934298	0	0.0046034	0	BLCA
TCGA-FD-A3B3-01	0.0114648	0	0.127622	0.135599	0	0.120119	0.0706058	0.0528187	0	0	0.0031367	0.0361997	0.0169237	0.105792	0.094333	0.120238	0.0233496	0.0201975	0.0254876	0.0115871	0	0.0245248	BLCA
TCGA-YF-AA3L-01	0	0.00232293	0.0322931	0	0	0.203099	0.00163823	0.00231309	0.151237	0	0.0118333	0.0246569	0.0348216	2.09301e-05	0.0161651	0.182003	0.228187	0.0214282	0.0879811	0	0	0	BLCA
TCGA-SY-A9G0-01	0.164804	0.0477375	0.105805	0.0832773	0	0.125824	0	0.0198918	0.0187507	0.0058732	0	0.0315276	0.00984248	0.0340301	0.0314003	0.122482	0	0.043064	0.144044	0.0116466	0	0	BLCA
TCGA-GU-AATQ-01	0.0007952	0	0	0.151446	0	0.064477	0	0.1088	0.0367084	0	0	0.0165276	0.0400907	0.121656	0.14859	0.169171	0.00897304	0.0580063	0.0466363	0	0.0281221	0	BLCA
TCGA-FD-A5C1-01	0	0	0.0886047	0.14546	0	0.102909	0.063029	0.0665236	0.0225216	0	0.0118459	0.0248223	0.0882704	0.0683212	0.061996	0.114558	0.0313124	0.0937965	0	0.0112983	0	0.00473033	BLCA
TCGA-DK-A2I1-01	0.0809951	0	0.153874	0.104948	0	0.0678895	0.0431001	0.0134605	0.0600073	0	0	0.0206888	0.0241922	0.0491258	0.0905543	0.19044	0.0195598	0.0224719	0.0549421	0	0	0.00375104	BLCA
TCGA-UY-A9PB-01	0.0193847	0	0.108906	0.159298	0	0.137256	0.0534525	0.021617	0.0332066	0	0	0.0517188	0.012551	0.0737709	0.075802	0.151523	0.046321	0.0182085	0.0341163	0	0	0.0028671	BLCA
TCGA-DK-A3X1-01	0.00049147	0	0.0789098	0.134711	0	0.0591465	0.0249361	0.0959003	0.0605109	0	0.0391626	0	0.0325919	0.130058	0.0672586	0.145042	0.0360502	0.0532465	0.0227037	0	0.0192802	0	BLCA
TCGA-DK-A1AC-01	0	0.0585472	0.109078	0.224034	0	0.0882717	0.0176754	0.0880881	0	0.0306945	0	0.019445	0.00828199	0	0.0691619	0.15393	0	0.0219033	0	0.0571268	0.0537623	0	BLCA
TCGA-FD-A62N-01	0.00797817	0.0389187	0.069723	0.258161	0	0.0432659	0.0384797	0.0357015	0.0559116	0	0	0.0459734	0.0167768	0.0225833	0.0761467	0.134298	0.0591284	0.0387375	0.0537288	0	0	0.00448779	BLCA
TCGA-XF-A9SL-01	0.159728	0	0.0740569	0.0860495	0	0.077242	0.0835601	0.0157634	0.0399077	0	0	0.011099	0.0498866	0.0126033	0.0158644	0.167551	0.015389	0.033304	0.153095	0	0.00490048	0	BLCA
TCGA-XF-A9T4-01	0.00379791	0	0.0140361	0.116342	0	0.233712	0.0220239	0.0574049	0	0	0	0.0935101	0.0328453	0.0896678	0.148882	0.0474786	0.0916225	0.0279785	0	0	0	0.0206989	BLCA
TCGA-XF-AAN2-01	0	0	0.00787158	0.199593	0	0.0993369	0.0710923	0.105912	0.0338168	0	0.03531	0.0408285	0.036717	0.0438878	0.0921764	0.132961	0	0.0603168	0.0356574	0	0	0.0045223	BLCA
TCGA-BT-A2LD-01	0.0689079	0	0.175943	0.104309	0	0.118426	0.0170332	0.0595433	0.0049566	0.0168147	0	0.0479987	0	0.0711104	0.105415	0.118719	0	0.0260419	0.0537996	0	0	0.0109825	BLCA
TCGA-ZF-A9R1-01	0.179973	0	0.0164948	0.167064	0	0.135128	0	0.0902817	0.0974018	0	0	0	0.0172307	0.0715479	0.0320137	0.105451	0.0144941	0.0308087	0.0421123	0	0	0	BLCA
TCGA-ZF-A9R9-01	0.074477	0	0.187598	0.0755951	0	0.110315	0	0.0864462	0.0473774	0	0	0.0380391	0.00975147	0.0313474	0.0986134	0.164716	0.00547793	0.0126412	0.0576045	0	0	0	BLCA
TCGA-DK-A6AV-01	0.105422	0	0.095544	0.137933	0	0.0295367	0.0592563	0.067727	0.0655865	0	0.0302509	0.00280123	0.00971062	0.00740286	0.0619193	0.106883	0.099556	0.0734386	0.0470329	0	0	0	BLCA
TCGA-XF-AAMY-01	0.00640348	0	0.0682256	0.0379272	0	0.0821632	0.0210176	0.000743762	0.0259182	0	0.0178706	0.00114395	0.0680047	0.11836	0.0355693	0.1906	0.00505242	0.0825028	0.072748	0	0.129868	0.0358798	BLCA
TCGA-FD-A3B7-01	0.0209604	0	0.0893373	0.180534	0	0.101585	0.103541	0	0.0433435	0.0574412	0	0	0.0083745	0.0776466	0.0725721	0.147621	0.0115586	0.042912	0.000659402	0.0178467	0	0.0240673	BLCA
TCGA-FD-A3NA-01	0.0137531	0	0.0288713	0.189616	0	0.0198954	0.0854588	0.021993	0.0399583	0	0.0275103	0.031709	0.00735727	0.117939	0.0625512	0.160663	0.0377092	0.0507278	0.0761773	0	0.00160721	0.0265028	BLCA
TCGA-BT-A0S7-01	0.140017	0	0.00992216	0.097303	0	0.215072	0.00685714	0.0649369	0.00302063	0	0	0	0.00591008	0.0337304	0.0350598	0.222291	0.0995211	0.0176329	0.0231752	0.0060716	0	0.0194796	BLCA
TCGA-GC-A3BM-01	0.0208251	0	0.0219295	0.046431	0	0.242949	0	0.167123	0.042	0	0	0.0162028	0.0154689	0	0.111558	0.0988359	0.140564	0.0372963	0	0.0281173	0.00386196	0.00683696	BLCA
TCGA-GD-A3OP-01	0.0296836	0	0.0412264	0.125978	0	0.176848	0.0373736	0.0203768	0.0349382	0	0	0.0491451	0.0122751	0	0.0809835	0.174226	0.066074	0	0.150872	0	0	0	BLCA
TCGA-SY-A9G5-01	0.0157577	0	0.0421593	0.194187	0	0.0795435	0.0694251	0.0789374	0.0232309	0	0.0203252	0.0348692	0.0326757	0.0231758	0.0432058	0.118275	0.0296939	0.11013	0.0651206	0	0.0192881	0	BLCA
TCGA-4Z-AA7M-01	0.0899891	0	0.0702139	0.128795	0.152835	0	0	0	0.0397181	0	0.0792732	0	0.0319289	0.134506	0.0601875	0.117241	0.0622691	0.00720936	0	0.0258332	0	0	BLCA
TCGA-FD-A3SJ-01	0.121811	0	0.0497809	0.041217	0	0.118868	0.00242511	0.0265835	0.0477614	0	0.0290775	0.00567608	0.0169715	0.103328	0.079464	0.154617	0.0944595	0	0.107958	0	0	0	BLCA
TCGA-E7-A677-01	0	0	0	0.174805	0	0	0	0.076088	0.176246	0	0.0230013	0	0.024375	0.0683091	0.0447343	0	0.170487	0.0969644	0.0862171	0.0587732	0	0	BLCA
TCGA-UY-A8OD-01	0.0796124	0	0.0766918	0.134328	0	0.141012	0	0.0487036	0.0700553	0	0	0.0168692	0.0321895	0.0933723	0.0733957	0.0804029	0.06777	0.0122733	0.0733243	0	0	0	BLCA
TCGA-DK-AA6L-01	0	0	0.00848308	0.0939881	0	0.173574	0.00740472	0.052997	0.0768349	0	0	0.0785992	0.0176796	0.0787685	0.0480366	0.0954188	0.175913	0.0135186	0.0505422	0	0	0.0282422	BLCA
TCGA-GD-A2C5-01	0	0	0.0609422	0.0126839	0	0.183844	0	0	0.0527573	0	0.0142417	0.022996	0.0263181	0.0362572	0.0206319	0.132239	0.113817	0.126388	0.128571	0	0.0444128	0.0239006	BLCA
TCGA-K4-A4AC-01	0	0	0.0209256	0.0318494	0	0.2704	0.0103191	0	0.0395421	0	0.0654545	0	0.0106949	0.0713495	0.094271	0.244709	0.0681167	0.0187397	0	0.0385807	0	0.0150486	BLCA
TCGA-BT-A2LB-01	0.0257144	0	0.0915462	0.1529	0	0.0535421	0.0648388	0.0067388	0.0485843	0	0.0618543	0	0.0177337	0.0190013	0.0995826	0.138374	0.0334585	0.0860409	0.023789	0	0.00382669	0.0724745	BLCA
TCGA-FD-A3N5-01	0	0	0.0274054	0.131714	0	0.160718	0.0149721	0.0327282	0.0149008	0	0	0.0384075	0.00115573	0.203974	0.0861005	0.0778168	0.104185	0	0	0.0686384	0	0.0372836	BLCA
TCGA-DK-A1AA-01	0	0	0.0324518	0	0	0.219414	0	0.0171774	0.118452	0	0	0.0531747	0.0265742	0	0.0507704	0.123476	0.211348	0.0393707	0.0946464	0	0	0.0131453	BLCA
TCGA-XF-A9SY-01	0.0225503	0	0.123788	0.130795	0	0.134828	0.0972726	0.00576301	0.0337214	0	0.0261385	0.00847571	0.0260841	0.0764234	0.0995444	0.162061	0.0149908	0.0189394	0.0109406	0	0	0.00768365	BLCA
TCGA-DK-AA6Q-01	0	0	0	0.275057	0	0.0150711	0.0537375	0.132181	0.0227521	0	0.0242327	0.0417761	0.0709401	0.0128229	0.0845586	0.0568199	0.109383	0.0103935	0.0902752	0	0	0	BLCA
TCGA-E7-A6ME-01	0.0867665	0	0.0958001	0.260936	0	0.0574339	0	0.110101	0.0886223	0	0	0.0461447	0.00454557	0.0443277	0.0471193	0.0792096	0	0.0601297	0.0113903	0	0	0.00747317	BLCA
TCGA-FD-A6TF-01	0.0912974	0	0.0556383	0.141688	0	0.0892727	0.0199194	0.0141857	0.0412715	0	0	0.0223036	0.0148275	0.127978	0.0764515	0.183352	0	0.0133263	0.108489	0	0	0	BLCA
TCGA-FD-A3SP-01	0.00471501	0	0	0.090048	0	0.284914	0	0.0303953	0.0194993	0	0	0.0323451	0.0113119	0.0904258	0.0950805	0.145076	0.1444	0.00443579	0.0328928	0	0	0.0144602	BLCA
TCGA-CF-A47S-01	0.032694	0	0	0.121699	0	0.0994886	0	0.0820443	0.180321	0	0	0.067787	0.0256605	0.0078549	0.0821327	0.0661115	0.113837	0.120369	0	0	0	0	BLCA
TCGA-XF-A9T2-01	0.0265287	0	0	0.0853868	0	0.028863	0	0.00758133	0.0646618	0	0	0.0756715	0	0.265221	0.0151427	0.144695	0	0	0.286248	0	0	0	BLCA
TCGA-XF-AAMQ-01	0.0111763	0	0.0643959	0.0714193	0	0.2301	0	0.145313	0	0	0	0.0939731	0.0230475	0.0102888	0.103663	0.0978851	0.00909435	0.108884	0.0105363	0	0.0202233	0	BLCA
TCGA-DK-AA6W-01	0.00469694	0.00434302	0	0.0288768	0	0.0667597	0.0199275	0.0510352	0.14202	0	0	0	0	0.117928	0.0614277	0.158944	0.31446	0.0175136	0	0.0120689	0	0	BLCA
TCGA-FJ-A3Z7-01	0.113769	0	0.0476328	0.12727	0	0.236691	0.0111831	0.041322	0.0461007	0	0.0283554	0	0.0103467	0.0726059	0.0674339	0.0820929	0	0.0575117	0	0.0576853	0	0	BLCA
TCGA-FD-A3B4-01	0.172009	0	0.0331368	0.0325418	0	0.157911	0.0222601	0.00539009	0.00235401	0.0223426	0	0.103434	0.00199143	0.099131	0.0932332	0.0630706	0.0193846	0.0323029	0.121016	0	0	0.0184903	BLCA
TCGA-GC-A3OO-01	0.0233921	0.00586775	0.0342067	0.0394058	0	0.0480437	0	0.0804271	0.00435419	0.0201059	0	0.033962	0.0306795	0.188869	0.0525474	0.195196	0.0817789	0.00721471	0.145421	0	0.00852837	0	BLCA
TCGA-XF-A9SP-01	0.0469299	0	0.160594	0.133449	0	0.0526353	0	0.023367	0.0397428	0	0	0.0443503	0.0329487	0.0214778	0.064868	0.220828	0.0107794	0.0393411	0.108689	0	0	0	BLCA
TCGA-FD-A3SL-01	0.0805091	0	0.0456515	0.0995794	0	0.0983915	0.00241968	0.0246393	0.0169422	0	0	0.0380888	0.00206429	0.127891	0.114325	0.165372	0.0553671	0	0.128759	0	0	0	BLCA
TCGA-FD-A6TB-01	0.229614	0	0.0593902	0.217602	0	0.0282141	0.026013	0.0411434	0.00444603	0	0	0.0645571	0	0.0346397	0.0631226	0.173338	0	0.0195694	0.0292382	0	0.00624837	0.00286459	BLCA
TCGA-FD-A6TA-01	0.0259864	0.0217061	0.188118	0.0831827	0	0.122078	0.0518086	0.0338201	0.0733563	0	0.00818677	0	0.0151968	0.0645924	0.08	0.136445	0.0382859	0.00130143	0.0323556	0	0	0.0235803	BLCA
TCGA-UY-A8OB-01	0	0	0.00370894	0.00821947	0	0.186131	0.0114576	0.0921375	0	0	0	0.209361	0.00977777	0.0753938	0.0706538	0.172952	0.0497002	0.0531349	0.0573723	0	0	0	BLCA
TCGA-GU-A767-01	0.0797103	0	0.0146846	0.018661	0.00707085	0.120278	0	0	0.020537	0	0	0.062219	0.0272463	0	0.110958	0.231996	0.0573567	0.0722957	0.176987	0	0	0	BLCA
TCGA-FD-A43U-01	0.0317887	0	0.165966	0.195907	0	0.051046	0.0191723	0.0407541	0.0292903	0	0	0.00871929	0.0568934	0.0988643	0.0294603	0.155117	0.0362102	0.0658058	0	0.00749458	0	0.00751116	BLCA
TCGA-DK-AA6T-01	0.210465	0.110432	0.14719	0.14537	0	0	0.104502	0.023618	0	0.0204039	0	0.0073515	0.0153641	0.00453966	0.0144287	0.0828873	0.0177947	0.0472814	0.0483711	0	0	0	BLCA
TCGA-5N-A9KI-01	0.014139	0.0540741	0.0336023	0.0541893	0	0.153575	0	0	0.0530385	0	0	0.0402549	0	0.118924	0.0450575	0.220188	0.0265548	0.0671022	0.0638937	0	0	0.0554063	BLCA
TCGA-XF-A8HF-01	0.0553148	0	0.111816	0.0409397	0	0.0053393	0.00738513	0.00752888	0.124245	0	0.0234566	0.0349008	0.0228883	0.139423	0.0608638	0.240051	0.0256728	0.0334637	0.0667109	0	0	0	BLCA
TCGA-UY-A78L-01	0	0	0.05136	0.038861	0	0.175702	0	0.032348	0.0860677	0	0.0206245	0	0.00420792	0.106499	0.0647095	0.202363	0.108086	0.00651143	0	0.0408394	0	0.0618202	BLCA
TCGA-FD-A5C0-01	0.0627158	0	0.0497405	0.0301385	0	0.173238	0.0344224	0.0502184	0	0	0	0.0102553	0.0201205	0.0586538	0.0206897	0.132194	0.110892	0.0749543	0.133346	0	0	0.0384209	BLCA
TCGA-UY-A9PE-01	0.0741678	0.0233739	0.260979	0.0802501	0	0.0235104	0	0.00500806	0.0772577	0	0	0	0	0.16053	0.0420732	0.157075	0	0.0474002	0	0.0411151	0.00330339	0.00395639	BLCA
TCGA-K4-A6FZ-01	0	0	0.0266463	0.0536577	0	0.299767	0.036818	0	0.0309965	0	0	0.0233181	0.0287752	0.038515	0.0667091	0.106799	0.102296	0.0717868	0.00263883	0.0640559	0	0.0472204	BLCA
TCGA-DK-A3IK-01	0.084336	0	0.216583	0.128836	0	0.082328	0	0	0.0620536	0	0	0.0365115	0.00954193	0.0859448	0.0996064	0.104253	0.000805626	0.0164391	0.0727607	0	0	0	BLCA
TCGA-LC-A66R-01	0.00176115	0.0382055	0.158455	0.110886	0	0.051661	0.0124023	0.0343157	0.0228556	0.0384329	0	0.0837146	0	0.0552906	0.0730551	0.169083	0.0148505	0.0637492	0.0572425	0	0.000220084	0.0138195	BLCA
TCGA-GU-A762-01	0.0120688	0	0.0538612	0.188044	0	0.0971304	0.0412341	0.05234	0.0296019	0	0	0.108185	0.0112539	0	0.105268	0.191303	0.0271049	0.011459	0.0711454	0	0	0	BLCA
TCGA-4Z-AA7O-01	0	0.0239357	0.113558	0.181214	0	0.127405	0.00345835	0.097704	0.0251291	0.0207808	0	0.0455381	0.00647969	0	0.051927	0.104291	0.056116	0.0809663	0.0513423	0	0	0.0101559	BLCA
TCGA-DK-A6B5-01	0	0	0.0143372	0.0983878	0	0.218241	0.0237094	0.095776	0.0395104	0	0.00950753	0.0386157	0.0303394	0.0207031	0.0518724	0.101328	0.17828	0.0596826	0.0193986	0	0	0.000311488	BLCA
TCGA-C4-A0F0-01	0	0	0.0357996	0.168116	0	0.096787	0.0650029	0.0133113	0.0239149	0	0	0.0276026	0.0156293	0.0530226	0.0791746	0.145082	0.106309	0.039752	0.0965868	0	0	0.0339098	BLCA
TCGA-ZF-AA53-01	0	0	0.00850809	0.0300826	0	0.215656	0.0132168	0.0700775	0.00777604	0	0	0.0855063	0.0054544	0.0345153	0.0869378	0.209898	0.130904	0.047939	0.02876	0	0	0.0247685	BLCA
TCGA-LT-A8JT-01	0.0543791	0	0.120755	0.129866	0	0.158014	0.0121393	0.0826875	0.0598875	0	0.0225048	0	0.00544012	0	0.0663831	0.116383	0.0575321	0.0888183	0.0252109	0	0	0	BLCA
TCGA-XF-A8HI-01	0	6.20741e-05	0.153413	0.031827	0	0.245419	0.00353815	0.0542715	0.110629	0	0.0475964	0	0.00796836	0.0344743	0.00499591	0.07156	0.0782466	0.0868	0	0.0655733	0	0.00362539	BLCA
TCGA-FD-A3SM-01	0	0	0.102092	0.0334729	0	0.265513	0	0.0369234	0.0011223	0	0	0.0522983	0.0481778	0.177321	0.078752	0.0959844	0	0.0222983	0.0860453	0	0	0	BLCA
TCGA-DK-AA6X-01	0.0207996	0.021436	0.014554	0.0752018	0	0.146489	0.0237697	0.0441481	0.0890242	0	0	0.00873336	0.0150298	0.00673589	0.0510115	0.115925	0.193081	0.0469578	0.108999	0	0	0.0181044	BLCA
TCGA-XF-A9SJ-01	0.00784563	0.0164352	0.0645069	0.245981	0	0.00258942	0.00796828	0.0349317	0.0271026	0	0	0.114389	0.0363664	0.0429241	0.0879962	0.238203	0.00132918	0.0173733	0.0505204	0	0	0.00353819	BLCA
TCGA-CF-A7I0-01	0.0100383	0	0.011287	0.213038	0	0.268988	0	0	0.0202284	0	0	0.0346688	0.0229052	0	0.0267363	0.138377	0.101945	0.0216486	0.130139	0	0	0	BLCA
TCGA-GD-A3OQ-01	0	0	0.00573982	0.0807237	0	0.172365	0.02486	0.0924239	0	0	0	0.0346635	0.0193318	0.0536746	0.0572937	0.135685	0.0859651	0.1273	0	0.0582991	0.0261119	0.0255625	BLCA
TCGA-CU-A0YO-01	0.015934	0	0.0471291	0.0848356	0	0.139248	0.0504527	0.0442916	0.0674221	0.0255565	0	0.000509617	0.00798612	0.0131329	0.063131	0.121763	0.0990095	0.0954158	0.101423	0	0.0102002	0.0125596	BLCA
TCGA-DK-AA71-01	0	0	0.0887119	0.241245	0	0.00474383	0.0236315	0.0984541	0.0682251	0	0.0139508	0.0320339	0.00922999	0.0642105	0.0796345	0.170688	0.00917443	0.0588473	0.0372183	0	0	0	BLCA
TCGA-CF-A9FL-01	0	0	0.171573	0.116123	0	0.0467963	0	0.0274469	0.0394217	0	0	0.0639393	0.00995817	0.0415849	0.0210861	0.18291	0.154529	0.0338424	0.0907889	0	0	0	BLCA
TCGA-UY-A9PF-01	0.138001	0	0.0469141	0.0333284	0	0.130101	0.0248658	0.0696753	0.0306166	0.0240651	0	0.0416205	0.0117298	0.0328702	0.0794204	0.101113	0.0436334	0.0664981	0.125547	0	0	0	BLCA
TCGA-UY-A78P-01	0	0	0.0524828	0.135616	0	0.0829462	0.0383427	0.0528814	0.0333508	0	0.0206298	0.0261927	0.0468608	0.0844574	0.0672787	0.112721	0.089965	0.0348202	0.0702592	0	0.0215321	0.0296631	BLCA
TCGA-CF-A1HR-01	0.00496898	0.0104079	0.121039	0.19661	0	0.0997947	0.0327636	0.0207808	0.0544147	0	0.0258253	0.0195888	0.0157618	0.023904	0.0408493	0.137724	0.0543446	0.0661152	0.0751077	0	0	0	BLCA
TCGA-DK-A3IN-01	0.00261843	0	0.0624608	0.111339	0	0.194957	0	0.00215396	0.00367828	0	0	0.0627673	0	0.013703	0.103784	0.354499	0.0238183	0	0	0	0.0209218	0.0432991	BLCA
TCGA-UY-A9PH-01	0.0112369	0	0.103548	0.155835	0	0.113274	0.0680401	0.0183337	0.041068	0	0.0332246	0.0229659	0.0731481	0.00415656	0.0737082	0.145905	0.0590964	0.0242431	0.0277333	0	0.0244494	3.37637e-05	BLCA
TCGA-GD-A76B-01	0.0749493	0	0.160786	0.142798	0	0.0534076	0.0520709	0.0588914	0.0753868	0	0.0229422	0.0228452	0.0234418	0	0.0731784	0.103726	0.0953814	0.0240974	0.011476	0	0	0.00462178	BLCA
TCGA-ZF-AA58-01	0	0.0346623	0.00321856	0.0698193	0	0.14914	0.0106269	0.105662	0.0244343	0	0.0143199	0.059174	0.0168035	0.0665338	0.138499	0.257721	0.00263301	0.0364516	0	0	0.00294276	0.00735811	BLCA
TCGA-ZF-AA4V-01	0	0	0.0183393	0.227454	0	0.121678	0.0602365	0.0612753	0.045094	0	0	0.0589114	0.00369966	0.0866727	0.09404	0.125189	0.0287084	0.0171373	0.0515638	0	0	0	BLCA
TCGA-DK-AA6R-01	0.0106946	0	0.01368	0.0161307	0	0.0998299	0.0493781	0.12928	0.0155045	0	0	0.0988958	0.00616289	0.172273	0.093971	0	0.076518	0.203896	0	0	0	0.013785	BLCA
TCGA-FT-A61P-01	0.0084154	0	0.0321488	0.114382	0	0.0992797	0.0608392	0.0621429	0	0	0.0110807	0.0390608	0.0287504	0.0855398	0.101213	0.191788	0.0431582	0.0254603	0.096741	0	0	0	BLCA
TCGA-K4-A54R-01	0.00223621	0	0.00185105	0.199983	0	0.0610178	0.107795	0.0409144	0.0167511	0	0.0785186	0.00718208	0.0114499	0.0743509	0.0981703	0.16383	0.0393875	0.0470758	0.0483835	0	0	0.0011036	BLCA
TCGA-FD-A62S-01	0.011145	0	0.107105	0.0696012	0	0.174098	0	0.0365228	0.0507684	0	0.00610158	0	0.0192278	0.0507009	0.0718606	0.133803	0.128116	0.0405944	0.0774183	0	0.0150221	0.00791501	BLCA
TCGA-ZF-A9R3-01	0	0.0114635	0.0938555	0.0574918	0	0.174091	0.00443731	0.0459139	0.101894	0	0	0.039113	0.0095245	0	0.00716232	0.064387	0.200349	0.134459	0.0552266	0	0	0.00063024	BLCA
TCGA-BT-A42F-01	0.0980039	0	0.143575	0.147223	0	0.0437447	0.0556419	0.0335325	0.0050188	0	0.0313885	0.0252457	0.0338834	0.0903527	0.061175	0.116108	0.00183307	0.0721454	0.0142344	0	0	0.0268941	BLCA
TCGA-K4-A83P-01	0.137154	0	0.128982	0.13022	0	0.128057	0.0723682	0.0190624	0.0330797	0	0.0014487	0	0.0299118	0.0366463	0.063745	0.0958954	0.0589723	0	0.0644571	0	0	0	BLCA
TCGA-K4-A5RJ-01	0	0	0	0.245444	0	0.111357	0.065019	0.0389107	0.0516337	0	0.0054907	0.0255838	0.0384649	0	0.0872445	0.241346	0.0844277	0	0.00507751	0	0	0	BLCA
TCGA-XF-A9SX-01	0.055897	0	0.0105471	0.208653	0	0.0608641	0.0500728	0.0300733	0.0880638	0	0	0.0374134	0.00530307	0.0176783	0.060116	0.222454	0.0231842	0.0880068	0.0227193	0	0.0189534	0	BLCA
TCGA-DK-A1AE-01	0	0	0.0622233	0.0717186	0	0.237703	0.0499168	0.115654	0.00316946	0	0.000561494	0.0879219	0.0337687	0.0507985	0.064508	0.0329291	0.0828277	0.0285091	0.0777905	0	0	0	BLCA
TCGA-DK-A3WX-01	0.00700392	0	0.0124695	0.0822834	0	0.249331	0	0.017122	0.0174972	0	0.0135383	0.104286	0.00795447	0.151277	0.132299	0.00573525	0.0255876	0	0.0391677	0	0	0.134448	BLCA
TCGA-DK-A3WW-01	0.00993241	0	0.042792	0.253665	0	0.0906684	0.0369309	0.0735185	0.0213778	0	0.016065	0.0687724	0.023032	0	0.0809418	0.157545	0.0144569	0.0610502	0.027944	0	0.0038896	0.0174175	BLCA
TCGA-XF-A9SK-01	0	0	0.0805695	0.0780935	0	0.14817	0.0210283	0.00473205	0.0977512	0	0	0.0457989	0.102545	0.00543064	0.0568209	0.155322	0.0492589	0.0923629	0.0621162	0	0	0	BLCA
TCGA-KQ-A41R-01	0	0.0139025	0	0.0176833	0	0.205654	0	0.0167902	0.128716	0	0	0.0484875	0	0.0840757	0.0549949	0.224795	0	0.0756716	0.12151	0	0	0.00771954	BLCA
TCGA-CU-A0YR-01	0	0	0.034023	0.176232	0	0.0685004	0.00740824	0.0118401	0.0128283	0	0	0.0627202	0.00273557	0.205164	0.0881534	0.194533	0.0535389	0.0743189	0	0	0	0.00800351	BLCA
TCGA-UY-A78M-01	0.0533627	0	0.146198	0.0430078	0	0.113693	0	0	0.0682443	0	0	0.0562324	0.0103682	0.222357	0.03722	0.0922816	0	0.0987546	0.0478508	0	0	0.0104307	BLCA
TCGA-CF-A5UA-01	0	0	0.000761045	0.0942374	0	0.148918	0	0.0389678	0.129338	0	0.0510312	0.0264422	0.028376	0.0689777	0	0.173221	0.174013	0.0316442	0.0340727	0	0	0	BLCA
TCGA-ZF-A9RN-01	0.0574332	0	0.000528536	0.205069	0	0.164511	0.0737204	0.0726697	0.081726	0	0	0.0298381	0.00899869	0.0977209	0.0832811	0.0868339	0	0	0.0376696	0	0	0	BLCA
TCGA-4Z-AA81-01	0	0	0.0657281	0.31941	0	0	0.0686665	0.115218	0	0	0.0186873	0.0575885	0.0101141	0	0.0304267	0.139471	0	0.153013	0.0216765	0	0	0	BLCA
TCGA-E7-A8O8-01	0	0.00949459	0.00839651	0.115606	0	0.211187	0	0.0816518	0.0121093	0	0	0.0730841	0.00806175	0.100161	0.0201124	0.112653	0.10415	0.0876195	0.055712	0	0	0	BLCA
TCGA-GC-A3RB-01	0.0278922	0	0.0600587	0.104446	0	0.156362	0.0324792	0.067005	0.0336614	0	0	0.044383	0.0289548	0.0895499	0.0476148	0.142066	0.106201	0.0593269	0	0	0	0	BLCA
TCGA-BT-A20O-01	0.0417696	0.010493	0.0542976	0.227037	0	0.0326658	0.105315	0.056827	0	0.0639022	0	0.0329586	0.00740469	0.0046838	0.0894808	0.175699	0.0125629	0.00790513	0.0679754	0	0	0.00902227	BLCA
TCGA-G2-A2ES-01	0.0150753	0	0	0.124178	0	0.165956	0.0741808	0.0547828	0.0201477	0	0	0.0576699	0.0257221	0.0782232	0.082943	0.107119	0.0254458	0.107556	0.0480387	0	0.01085	0.00211239	BLCA
TCGA-FD-A43P-01	0.0240056	0.0128978	0.053778	0.307159	0	0.0586833	0.0429395	0.0454222	0.0609836	0	0	0.0726132	0.0353808	0.0834418	0.102161	0.0859127	0	0.00284237	0.00796637	0	0.00381288	0	BLCA
TCGA-CF-A9FF-01	0.271088	0	0.0586836	0.114996	0	0.101068	0.0204704	0.0351821	0.109206	0	0	0.0126642	0	0.0355309	0.0430482	0.0670654	0.012556	0.0547781	0.0636634	0	0	0	BLCA
TCGA-UY-A9PA-01	0	0	0.00517639	0.218301	0	0.176143	0.0857951	0.0785323	0.00123554	0	0	0.0477789	0	0.0322961	0.0716494	0.0869283	0.0856302	0.0522295	0.0583036	0	0	0	BLCA
TCGA-2F-A9KW-01	0.174927	0	0.0284534	0.0171326	0	0.0494472	0.011556	0	0.0648636	0	0.0136929	0	0	0.242514	0.0231233	0.186078	0	0.10235	0	0.00529572	0.0325047	0.0480606	BLCA
TCGA-4Z-AA87-01	0.0471166	0	0.15306	0.182551	0	0	0.0769831	0.0275548	0.0352652	0	0	0.0249979	0.0125672	0.119717	0.0764849	0.139135	0.086817	0	0.0177499	0	0	0	BLCA
TCGA-GU-A42Q-01	0	0	0.120577	0.121604	0	0.153465	0	0.0618053	0.00120944	0	0.0711194	0	0.0241885	0.179424	0.0447211	0.00581144	0.149982	0	0	0.029562	0.0338317	0.00269841	BLCA
TCGA-E7-A97P-01	0	0	0.0349443	0.270947	0	0.0307576	0.0861614	0.0634392	0.0204974	0	0.0323818	0.0526764	0.00693001	0.0305814	0.109929	0.116242	0.0392104	0.0466477	0.050856	0	0.00175321	0.00604523	BLCA
TCGA-XF-AAMG-01	0	0	0.0261084	0.00428274	0	0.291661	0	0	0.0214538	0	0.0285893	0	0.0601936	0.062497	0.0369781	0.35198	0.0128984	0.0295393	0	0.0280222	0.00732833	0.0384673	BLCA
TCGA-ZF-AA4R-01	0	0	0.0632387	0.0706653	0	0.137127	0	0.0801139	0.0737057	0	0	0.0704855	0	0.203431	0.150235	0.0843429	0	0.0401274	0.0265283	0	0	0	BLCA
TCGA-ZF-AA5P-01	0.188802	0	0.175791	0.11631	0	0.0613772	0.0405666	0.0362061	0.00407182	0	0.0044726	0	0.0218079	0.0208361	0.0903346	0.0952229	0	0.0565575	0.0298816	0.0577619	0	0	BLCA
TCGA-YC-A8S6-01	0	0	0	0.0223978	0	0.192268	0.0505829	0	0.130185	0	0.00141652	0	0.0842877	0	0.0295806	0.107429	0.0801756	0.0922882	0.0514843	0.116446	0	0.0414587	BLCA
TCGA-K4-A4AB-01	0	0.000899476	0.0165341	0.0469664	0	0.287513	0.0308874	0.00723131	0.0589666	0	0.0189794	0.0124918	0.0464225	0	0.0180561	0.140044	0.155979	0.075214	0.0773512	0	0.0038793	0.00258333	BLCA
TCGA-GC-A3RC-01	0	0	0	0.0881461	0	0.258513	0	0.0118907	0.0170477	0	0	0.084647	0	0.0733445	0.0981703	0.194994	0.0885278	0.0379893	0.0224835	0	0.0127046	0.0115417	BLCA
TCGA-GU-AATP-01	0	0	0	0.122886	0	0.164612	0	0.0243298	0.0952003	0	0	0.0400084	0.00121754	0.186347	0.118451	0.170715	0	0.0504943	0.023275	0	0	0.00246271	BLCA
TCGA-CF-A1HS-01	0.0342598	0	0.0080912	0.0585335	0	0.18237	0.0603778	0.0410775	0.012265	0	0.00171598	0.0104726	0.0634792	0.0363058	0.0584111	0.146912	0.19457	0.0865416	0	0.000933218	0	0.00368426	BLCA
TCGA-GC-A4ZW-01	0.0730754	0	0.104624	0.162421	0	0.105471	0.052471	0.0805228	0.0194422	0	0	0.0554211	0.0116685	0.0908638	0.0376198	0.100493	0.0341572	0.0148662	0.0561887	0	0.000693159	0	BLCA
TCGA-ZF-A9RD-01	0.0921235	0	0.0972895	0.157704	0	0.0768629	0.071702	0.0404097	0.0204946	0	0.0212643	0.0101457	0.0181937	0.0519509	0.0719889	0.0966672	0.0545988	0.0460542	0.0647876	0	0	0.00776231	BLCA
TCGA-GU-A766-01	0.0398703	0	0.0348454	0.0931767	0	0.10848	0.075978	0.016556	0.0452631	0	0	0.0935639	0.0666044	0.0570972	0.115483	0.105726	0	0.0529642	0.0641053	0	0	0.0302863	BLCA
TCGA-G2-A2EF-01	0.011003	0	0.0585267	0.122225	0	0.0573735	0.0494609	0.0251156	0.0451815	0	0	0.138593	0	0.0664463	0.11917	0.153397	0.0837701	0.0056271	0.0631456	0	0	0.000965428	BLCA
TCGA-FD-A5BY-01	0	0	0	0.0507283	0	0.189391	0	0.0118266	0.0313199	0	0	0.0525969	0.0306484	0.105285	0.055573	0.119832	0.111974	0.0382986	0.195899	0	0	0.00662642	BLCA
TCGA-GV-A6ZA-01	0.00252636	0	0.0782445	0.151773	0	0.140648	0.0251515	0.0947354	0.0646583	0	0.0700138	0.011947	0.0166361	0.0369954	0.0506002	0.0587662	0.0927664	0.0561482	0.048389	0	0	0	BLCA
TCGA-DK-A1A5-01	0	0	0.0157486	0.209116	0	0.0709697	0.0576264	0.0901883	0	0	0	0.00567638	0.0262124	0.121132	0.0920025	0.085496	0.155511	0.0473524	0.0229676	0	0	0	BLCA
TCGA-4Z-AA7N-01	0.242354	0	0.0494398	0.169268	0	0.11072	0.0237138	0.0918185	0.0688997	0	0	0.0107753	0.0345333	0.0261798	0.0383787	0.0763978	0.00503105	0.0357172	0	0.014124	0.00264946	0	BLCA
TCGA-GC-A3RD-01	0	0	0.0129457	0.0249206	0	0.0570822	0	0.00635549	0.0445087	0	0.0604393	0	0.0331792	0.179442	0.00518589	0.201551	0.109798	0.133431	0	0.0815844	0.0400493	0.00952712	BLCA
TCGA-G2-A3IE-01	0.0484933	0	0.17672	0.0874576	0	0.0769083	0.0153288	0.0860763	0.132703	0	0.0250696	0	0.00122641	0.0304235	0.0034568	0.218387	0	0.0595938	0.0381564	0	0	0	BLCA
TCGA-FD-A5BZ-01	0.0967565	0	0.149773	0.00715585	0	0.099656	0	0.0134063	0.0662685	0	0	0.00887297	0	0.151669	0.0905139	0.138262	0.0150732	0.0358838	0.126709	0	0	0	BLCA
TCGA-BT-A3PJ-01	0.00260813	0	0.0395378	0.10826	0	0.193294	0.0531461	0.096028	0.0358315	0	0	0.0593419	0.031106	0.0561682	0.124179	0.119862	0.0534807	0.018202	0	0	0	0.00895548	BLCA
TCGA-CU-A72E-01	0	0	0.0053328	0.0534146	0	0.149416	0	0.0477648	0.0356495	0	0	0.0736198	0.132936	0.146169	0.0380933	0.15239	0.025785	0.02845	0.108817	0	0.00216184	0	BLCA
TCGA-FD-A6TH-01	0.0605518	0	0	0.0867347	0	0.213229	0	0.0615811	0.0260617	0	0	0.0472856	0.0280756	0.227831	0.119951	0.108341	0	0.00177855	0	0	0.0130956	0.00548334	BLCA
TCGA-GD-A3OS-01	0.0648659	0	0.0210195	0.0850234	0	0.249121	0	0.0500871	0.0697778	0	0.0201142	0.0128496	0.0228214	0.122844	0	0.198848	0.00903553	0.0709755	0	0.0026168	0	0	BLCA
TCGA-K4-A3WS-01	0.0249596	0	0	0.144087	0	0.0747262	0.0870983	0	0.0645276	0	0.0355261	0	0.0439373	0.040982	0.111443	0.165646	0.0604729	0.0797794	0.0435538	0.0174965	0	0.0057651	BLCA
TCGA-BT-A20W-01	0.107635	0	0.038359	0.140522	0	0.165362	0.0553509	0.0500555	0.0772403	0	0	0.0158457	0	0.0331653	0.0622117	0.0944549	0.0713798	0.0390528	0.0493649	0	0	0	BLCA
TCGA-DK-A3IU-01	0.0926068	0	0.0453089	0.219714	0	0.0781668	0.105141	0.043012	0	0	0	0.0462847	0.0304262	0.0479575	0.0817072	0.101478	0.0196606	0.00798892	0.0612071	0	0	0.0193401	BLCA
TCGA-GC-A3YS-01	0	0	0.0563859	0.0709956	0	0.145242	0	0.0175931	0.071948	0.0148891	0	0.0472628	0	0.065353	0.0481954	0.274205	0.127741	0.0262823	0.0229326	0	0	0.0109746	BLCA
TCGA-4Z-AA7Q-01	0.0126012	0	0.102379	0.200615	0	0.0864449	0.0485045	0.0683982	0.0495424	0	0	0.0421252	0.0479847	0.0522211	0.0759855	0.11739	0	0.0539314	0.0393127	0	0	0.00256452	BLCA
TCGA-LT-A5Z6-01	0.0755413	0	0.125954	0.1738	0	0.0544439	0.0358871	0.0588221	0.104621	0	0.00496757	0.0304788	0.00732312	0.0772146	0.0500776	0.0811676	0.0530476	0.0117145	0.0549399	0	0	0	BLCA
TCGA-GC-A3I6-01	0	0	0.0477007	0.0349936	0	0.157541	0.00120143	0.0451963	0.00223915	0	0	0.107626	0	0.0694846	0.106046	0.149896	0.0229237	0.105857	0.142473	0	0	0.00682184	BLCA
TCGA-DK-A3IM-01	0	0.00543716	0	0	0	0.259811	0.00101257	0.0882767	0.000185253	0	0	0.0311506	0	0.30675	0.0476887	0.0723388	0.0675463	0.0749378	0	0.0359164	0	0.00894818	BLCA
TCGA-GV-A3QK-01	0.031717	0	0.0669078	0.109331	0	0.0985667	0.102095	0.0418824	0.132536	0	0.0291826	0.00330005	0	0.0451241	0.0458135	0.0590721	0.106255	0.096301	0.0319166	0	0	0	BLCA
TCGA-FD-A6TD-01	0.071061	0	0.0703803	0.164675	0	0.125213	0.0252274	0.0448267	0.0214049	0	0.0137941	0.0256621	0.0374058	0.0327402	0.0692442	0.17838	0.0552604	0.0495674	0.00679967	0	0	0.00835705	BLCA
TCGA-XF-AAMX-01	0.00411903	0	0.114859	0.0737602	0	0.081653	0	0.047484	0.0942915	0	0	0.0609246	0	0.102158	0.112621	0.267437	0	0	0.0405798	0	0.000113921	0	BLCA
TCGA-ZF-A9R5-01	0	0.00929472	0.134281	0.156513	0	0.22912	0.00591273	0.0569706	0.0969116	0	0.00579977	0.0350935	0.0102317	0.0192229	0.0384198	0.108815	0.0504857	0.0305164	0.0124111	0	0	0	BLCA
TCGA-ZF-A9RF-01	0.00330017	0	0.0252241	0.328652	0	0.106227	0.0865009	0.0155478	0.0405101	0	0.0227263	0.014156	0.0235937	0.0606224	0.0750368	0.173643	0.0233165	0	0	0	0	0.000944088	BLCA
TCGA-H4-A2HO-01	0.0421877	0	0.0821486	0.194972	0	0.230299	0	0	0.0724113	0	0	0	0.0393676	0.109661	0.0171895	0.0941659	0.0167276	0.083843	0.012909	0.00411758	0	0	BLCA
TCGA-BT-A42E-01	0	0	0.029096	0.160632	0	0.0734217	0.0479861	0.0795364	0.0865173	0	0	0.0587343	0.0644865	0.03347	0.0783626	0.106679	0.112572	0.0616307	0.00687557	0	0	0	BLCA
TCGA-FD-A5BU-01	0.155755	0	0.0739353	0.0653961	0	0.121583	0.0117634	0.0498331	0.00755494	0	0.032606	0.0122922	0.021848	0.0720839	0.0877652	0.0973765	0.157559	0	0.0287645	0	0	0.00388336	BLCA
TCGA-XF-A9T6-01	0	0	0	0.177568	0	0.0824225	0.0287398	0.0271175	0.0719074	0	0	0.0349071	0.00662992	0.0667476	0.0429279	0.197194	0.122184	0.104153	0.0307258	0	0	0.00677536	BLCA
TCGA-FD-A3B6-01	0.0171564	0	0.0465133	0.183891	0	0.116527	0.0796402	0.0613728	0.0204027	0	0.0418841	0.0110757	0.0269182	0.116017	0.0732394	0.165022	0	0.000336377	0.0192634	0	0	0.0207409	BLCA
TCGA-4Z-AA80-01	0.124624	0	0.173242	0.133352	0	0	0.0436891	0.0761955	0.0608466	0	0.0426308	0.0129052	0	0.0324368	0.0613658	0.111059	0.0153478	0.0881981	0.0130365	0	0	0.0110709	BLCA
TCGA-XF-A9SW-01	0.105732	0	0.0942963	0.0500543	0	0.109299	0.0232121	0	0.00580013	0	0	0.0234904	0.0294379	0	0.0414901	0.254547	0.0443241	0.0384925	0.168322	0	0	0.0115022	BLCA
TCGA-DK-AA6S-01	0	0	0.0376496	0.152994	0	0.155238	0.0929781	0.0477232	0.0597595	0	0.0010618	0.00606811	0.00435552	0.0584737	0.132762	0.095592	0.105795	0.00384645	0.0367412	0	0	0.00896211	BLCA
TCGA-FD-A5BR-01	0.142731	0	0.156239	0.036102	0	0.171604	0.0754686	0.0351397	0.0615825	0	0.00827016	0	0.0215292	0.0385671	0.0296076	0.109393	0.0304012	0.0283588	0.0522285	0	0	0.00277839	BLCA
TCGA-FD-A6TC-01	0	0.0175933	0.162173	0.012707	0	0.165985	0	0	0	0	0.055004	0	9.60833e-05	0.0865033	0.00336128	0.210693	0.0610192	0.0966625	0	0.0767252	0	0.0514775	BLCA
TCGA-DK-A3IV-01	0.0916335	0.0464741	0	0.104878	0	0.12688	0	0.0592907	0.123195	0	0	0.0476663	0.0132138	0.0700274	0.111432	0.0632017	0	0.0957003	0.0409868	0	0.00542088	0	BLCA
TCGA-PQ-A6FN-01	0.0844184	0	0.144522	0.144795	0	0.028246	0.0184327	0.0472659	0.0437226	0	0	0.0273321	0.0264389	0.113888	0.0627558	0.101491	0.0792964	0.034089	0.0344167	0	0	0.00889016	BLCA
TCGA-K4-A5RI-01	0	0.0070639	0.0429128	0	0	0.144895	0	0.0306615	0.0369004	0	0.0726577	0.0669295	0.0361097	0.00856882	0.00659215	0.104117	0.193281	0.0542608	0.186426	0	0.00563127	0.00299197	BLCA
TCGA-ZF-A9R7-01	0.0458087	0	0.0562953	0.333861	0	0	0.0010813	0.157749	0.0584393	0	0	0.0614386	0.0215698	0	0.0866629	0.101383	0.0324073	0.0106723	0.0284034	0	0.00422876	0	BLCA
TCGA-XF-A9SM-01	0.06584	0	0.0268221	0.186991	0	0.0474472	0.0351704	0.0431837	0.0658465	0	0	0.0810243	0.0040657	0.0361893	0.10736	0.199612	0.0308025	0.010001	0.0401775	0	0.0101237	0.00934227	BLCA
TCGA-FD-A6TE-01	0	0	0.131261	0.200514	0	0.121682	0	0.199521	0	0	0	0.0510052	0.0217937	0.0456201	0.0643836	0.0562493	0.0412998	0.0407442	0	0	0.0259253	0	BLCA
TCGA-XF-AAME-01	0.0739673	0	0.103484	0.0935294	0	0.119667	0.0251011	0	0.0684866	0	0	0	0.0484918	0.0106798	0.0361726	0.151435	0.0928601	0.0397022	0.0741851	0	0.0483855	0.013853	BLCA
TCGA-E7-A519-01	0.00430653	0.00548305	0.107767	0.138353	0	0.184523	0	0.00261886	0.162601	0	0.0559489	0	0.0927681	0.0447829	0.0128835	0.116357	0	0.0679864	0	0.00362123	0	0	BLCA
TCGA-FD-A43Y-01	0.00412094	0	0	0.0809949	0	0.150728	0	0.0572144	0.0146256	0	0	0.0804724	0.0233734	0.128769	0.160603	0.106472	0.119049	0.0474687	0.0261086	0	0	0	BLCA
TCGA-BL-A5ZZ-01	0.0412951	0	0	0.0376586	0	0.201523	0.0267609	0.0243309	0.0217186	0	0.031281	0.0384944	0.0853723	0.156898	0.0185808	0.198003	0	0.0553337	0.00073431	0.0423986	0	0.0196174	BLCA
TCGA-FD-A3B8-01	0.0903209	0	0.0141538	0.082034	0	0.19398	0.0376769	0.0215879	0.017243	0	0	0.0401573	0.0330736	0.0342834	0.0953702	0.171529	7.87942e-05	0.0480551	0.0915428	0	0	0.028914	BLCA
TCGA-BL-A13I-01	0	0	0	0.0218687	0	0.271486	0.00801936	0.0497075	0.0164258	0	0	0.035904	0.0265188	0	0.0645963	0.349551	0.0684993	0	0.0864754	0	0	0.000947755	BLCA
TCGA-DK-A1A7-01	0.197589	0	0.0897974	0.118091	0	0.153847	0.0121068	0.0293732	0.0898172	0	0	0.0329014	0.00110178	0.0199557	0.0220704	0.0870089	0.0397459	0.0417845	0.0648095	0	0	0	BLCA
TCGA-DK-A1A6-01	0	0	0.0364611	0.195576	0	0	0.0470427	0.0767775	0.033459	0	0.038334	0	0.0156905	0	0.0431916	0.215462	0.00136883	0.21641	0	0.0594158	0	0.020812	BLCA
TCGA-DK-A6B2-01	0.0474379	0	0.100041	0.156783	0	0.0056075	0.00968058	0.0174558	0.0785641	0	0	0.0363214	0.025063	0.0450471	0.105446	0.150726	0.0858593	0.0484266	0.0734626	0	0	0.0140779	BLCA
TCGA-DK-AA74-01	0.0134745	0	0.0156922	0.237518	0	0.0425688	0.0131371	0.087375	0.0359172	0	0	0.0298643	0.0187452	0.0275038	0.102919	0.19266	0.0703307	0.0437841	0.0473974	0	0	0.021113	BLCA
TCGA-ZF-AA4N-01	0	0	0.0288008	0.178781	0	0.135949	0.0569832	0.0372194	0.0194251	0	0.0113341	0.00373877	0.145664	0	0.0829302	0.0997546	0.116759	0.00788243	0	0.0747778	0	0	BLCA
TCGA-BT-A0YX-01	0.0175054	0	0.0556059	0.170837	0	0.127298	0.0915918	0.0630085	0.0237808	0	0	0.0112424	0	0.0624258	0.0799167	0.0913532	0.0721694	0.0277436	0.0544706	0	0	0.0510504	BLCA
TCGA-R3-A69X-01	0.12566	0	0	0.207762	0	0.0652056	0.0178549	0.0522408	0.00693752	0	0	0.00273086	0.0534799	0	0.104358	0.214024	0.0775507	0	0.0664294	0	0.00153264	0.00423339	BLCA
TCGA-XF-AAMW-01	0.0139661	0	0.0573109	0.0215867	0	0.285748	0.0458501	0.0190717	0.0317949	0	0.0260949	0	0.0240728	0.0349146	0.0759368	0.125196	0.12605	0.0557168	0.0236655	0	0.0115455	0.0214785	BLCA
TCGA-E7-A678-01	0	0	0.261654	0.133366	0	0.24107	0	0.000857247	0.107817	0	0.00524923	0.0420603	0.0110303	0.0235062	0.0161345	0.0857284	0	0.0562857	0.015241	0	0	0	BLCA
TCGA-G2-A3IB-01	0	0	0.0670025	0.104511	0	0.16486	0	0.0715867	0	0	0	0.0642286	0.079848	0.14395	0.0243073	0.0972648	0.0708066	0.0604669	0	0	0.0457153	0.00545283	BLCA
TCGA-DK-A3IT-01	0.0530192	0	0.181867	0.0803551	0	0.14379	0.00789052	0.00450094	0.045017	0	0.00896697	0.00541657	0.0343361	0.028943	0.0822495	0.149069	0.0243138	0.040604	0.109397	0	0	0.000263934	BLCA
TCGA-UY-A78O-01	0.114246	0	0.168661	0.0315874	0	0.130505	0	0.0385632	0.073731	0	0	0.00966756	0	0.127584	0.0305223	0.0791677	0.102123	0.0740575	0.0195843	0	0	0	BLCA
TCGA-FD-A6TK-01	0.0180089	0	0.0171246	0.0592355	0	0.167652	0.0388421	0.0720422	0.015634	0.00491859	0	0.123795	0.00981932	0.0028187	0.0926401	0.23138	0.00595567	0.0522968	0.0836822	0	0.00415459	0	BLCA
TCGA-4Z-AA83-01	0	0	0.00736882	0.0781608	0	0.180344	0	0	0.145173	0	0	0.0671105	0.0172824	0.0632702	0.0554278	0.134822	0.0587614	0.139869	0	0.00983944	0	0.0425714	BLCA
TCGA-DK-A2I6-01	0	0	0	0.13471	0	0.209845	0.0332588	0.0272415	0	0	0.00327432	0.0307061	0.0338978	0.0358594	0.0659264	0.137136	0.00662449	0.226555	0.0549651	0	0	0	BLCA
TCGA-XF-AAN4-01	0.017075	0.0259812	0	0.0149113	0	0.174495	0	0.0182757	0.00714597	0	0	0.106509	0.0901434	0	0.0953354	0.188559	0.00639091	0.0545734	0.164395	0	0.0223045	0.0139056	BLCA
TCGA-5N-A9KM-01	0.00695359	0	0.0942937	0.179759	0	0.170712	0.0510467	0.028502	0	0	0	0.0506417	0.128185	0.0130248	0.0428131	0.112129	0	0.0451684	0.0767717	0	0	0	BLCA
TCGA-BT-A20U-01	0	0	0.000172852	0.12114	0	0.19839	0	0.0656106	0.0494328	0	0	0.000391875	0.0242541	0.19472	0.0518246	0.0671448	0.091261	0.0665265	0	0.0463097	0	0.0228212	BLCA
TCGA-YC-A9TC-01	0.0749069	0	0.0225499	0.138415	0	0.100885	0	0.0397249	0.044536	0	0	0.132643	0	0.200318	0.0239037	0.17683	0	0.00753012	0	0.0377586	0	0	BLCA
TCGA-E7-A6MD-01	0.10016	0.0344915	0.0268272	0.152794	0	0.1653	0	0.0574888	0.0925526	0	0	0	0.0406007	0.0189069	0.0539106	0.105477	0.0498511	0.0309954	0.0706453	0	0	0	BLCA
TCGA-K4-A5RH-01	0.0363332	0	0.0111476	0.240797	0	0.0705352	0.0700028	0.0579427	0.00885063	0	0	0.0952157	0.0243415	0	0.114827	0.212468	0.00596374	0	0.0485084	0	0.000227737	0.00283952	BLCA
TCGA-DK-A1AB-01	0	0	0.0192038	0.00961879	0	0.238162	0	0.0351744	0.0108927	0	0	0.0839969	0.00407311	0.0778176	0.137949	0.103033	0.103928	0.0473922	0.119561	0	0	0.00919723	BLCA
TCGA-E5-A4TZ-01	0.0941741	0	0.0621934	0.106467	0	0	0	0.130908	0.0649196	0	0.017342	0	0	0.140899	0.00916013	0.143981	0.0479331	0.164007	0.00854804	0	0	0.00946836	BLCA
TCGA-XF-A9SU-01	0.0706596	0	0.184232	0.136585	0	0.0209282	0.0373779	0	0.0565929	0	0	0.0242139	0.0502633	0.0507782	0.0911983	0.159101	0.0560208	0.00917963	0.0528699	0	0	0	BLCA
TCGA-BT-A20J-01	0.016459	0	0.079295	0.186901	0	0.139951	0.0652095	0.036108	0.035495	0	0	0.0357894	0.0166899	0.052356	0.0902603	0.144809	0.0721454	0.00988731	0.0109896	0	0	0.00765491	BLCA
TCGA-E7-A4IJ-01	0.0316009	0	0.0435858	0.245657	0	0.101671	0.0237443	0.153474	0.0562351	0	0.0433848	0.0333926	0.00402799	0.0167984	0.0691449	0.0911229	0.0204611	0.0603237	0.00537559	0	0	0	BLCA
TCGA-XF-A9SV-01	0.00837442	0	0.116986	0.100094	0	0.130892	0	0.036882	0.0160605	0.0297178	0	0.00697095	0	0.176897	0.061229	0.171449	0.0271761	0.0122308	0.0644149	0	0	0.0406256	BLCA
TCGA-K4-AAQO-01	0.10339	0	0.0892132	0.0756078	0	0.101322	0.0252856	0	0.0507049	0.0117591	0	0.0119669	0.0366448	0	0.0809627	0.171067	0.0764479	0.0106152	0.155012	0	0	0	BLCA
TCGA-CU-A3YL-01	0.0488506	0	0.0468047	0.230023	0	0.0941785	0	0.0923792	0.0752836	0	0	0.0438876	0.0210583	0.00867565	0.0999985	0.0818186	0.114482	0.00526148	0.0372989	0	0	0	BLCA
TCGA-DK-A2I2-01	0	0.0150822	0	0.0489163	0	0.264812	0	0	0.0508226	0	0.00505338	0.0217273	0.012908	0.0928132	0.058501	0.0531137	0.197843	0.0399546	0	0.0710238	0.000310806	0.0671181	BLCA
TCGA-4Z-AA84-01	0.0902944	0	0.147064	0.0969606	0	0.0902741	0	0.053773	0.0137331	0	0.0777149	0	0	0.230375	0.0317313	0.113585	0	0.0287633	0	0.0257306	0	0	BLCA
TCGA-DK-A1AF-01	0.00312648	0	0.0687784	0.141454	0	0.193772	0.0247506	0.0187956	0.027512	0	0	0.0290085	0.0339072	0.0735534	0.0644081	0.128978	0.05833	0.0319379	0	0.0508659	0.0105384	0.0402839	BLCA
TCGA-BT-A20Q-01	0.0156781	0	0.169315	0.103102	0	0.192859	0.0351515	0.016827	0.0753665	0	0	0.0287747	0.0229854	0.00386665	0.0815025	0.10905	0.0674075	0.0333359	0.0446432	0	0	0.000134451	BLCA
TCGA-ZF-A9R4-01	0.00839443	0	0.071684	0.220983	0	0.0899626	0.063855	0.0652579	0.0347923	0	0.0056169	0.0675479	0.00484716	0.0208893	0.0949478	0.167567	0.0428939	0.01365	0.0271114	0	0	0	BLCA
TCGA-E7-A8O7-01	0	0.0132172	0.142179	0.114625	0	0.10806	0	0.0518127	0.121422	0.00490149	0	0	0.0100322	0	0.0141191	0.0986251	0.119098	0.101539	0	0.0444036	0	0.0559665	BLCA
TCGA-ZF-AA4W-01	0.0248177	0	0.0464301	0.0778384	0	0.120368	0.00640974	0.0498325	0.0306788	0	0.0489438	0.0645976	0	0.210867	0.0942126	0.00733916	0	0.112946	0.0616727	0	0	0.0430453	BLCA
TCGA-XF-AAN7-01	0.0482671	0	0.00528956	0.0683075	0	0.260618	0.027564	0.0210272	0.0165835	0	0	0.0657991	0.0319102	0.0624956	0.0901829	0.198004	0.0215884	0	0.0823628	0	0	0	BLCA
TCGA-XF-A8HH-01	0.0567552	0	0.0303849	0.0620564	0	0.0895909	0	0.0288631	0.0705173	0	0.00260744	0.0355881	0.0161367	0.0579026	0.0992953	0.181779	0.131518	0.0402533	0.0967527	0	0	0	BLCA
TCGA-FD-A5BX-01	0	0	0	0.0478371	0	0.215676	0	0.0239224	0.0158558	0.0082732	0	0.0626008	0.0537832	0.207133	0.0402239	0.161522	0.114027	0	0.0491449	0	0	0	BLCA
TCGA-FT-A3EE-01	0.070856	0.0171946	0.115638	0.0327991	0	0.0844786	0	0.0643566	0.0182072	0	0	0.00628093	0	0.0243206	0	0.131833	0.0780107	0.22447	0.081887	0	0.00607191	0.0435964	BLCA
TCGA-XF-A9T5-01	0.00112066	0.0157431	0.0912594	0.187243	0	0.0921453	0.0435101	0.0265846	0.0464041	0	0	0.0366936	0.0248878	0.0553689	0.0639638	0.122246	0.13274	0.0394523	0.009823	0	0.0108148	0	BLCA
TCGA-XF-AAML-01	0.00112117	0.00336577	0.0637194	0.183831	0	0.0185545	0.0925692	0.148593	0.0237137	0	0.0998501	0	0.0321875	0.026968	0.0496353	0.0886747	0.0755459	0.0615396	0	0	0	0.0301308	BLCA
TCGA-BT-A3PK-01	0	0	0.0241931	0.09224	0	0.0984487	0.0394315	0.113872	0.0497005	0	0.0483196	0	0.0196129	0.142562	0.116473	0.106695	0.015273	0.0715867	0	0	0	0.0615927	BLCA
TCGA-CF-A3MI-01	0	0	0.0672091	0.21437	0	0.0787706	0.0546307	0	0.05748	0	0.00477698	0.00413821	0.0220572	0.0245478	0.00942035	0.212213	0.0835012	0.0865862	0.0554604	0	0	0.024838	BLCA
TCGA-E7-A541-01	0	0.00315465	0.0660293	0.312861	0	0.0279709	0.0326949	0.0692102	0.0485452	0	0	0.0632186	0.0142752	0	0.0546965	0.122424	0.0904463	0.0387906	0.0450323	0	0	0.0106501	BLCA
TCGA-ZF-AA54-01	0.0255629	0	0.0129687	0	0	0.205657	0	0	0.0160432	0.0296629	0	0.103576	0.0105499	0.118823	0.0681704	0.314866	0.0153898	0	0.0784405	0	0.0002901	0	BLCA
TCGA-XF-AAMZ-01	0.203652	0	0.096328	0.0679275	0	0.134263	0.0223154	0.0415444	0.104995	0.00474106	0	0	0.0142149	0.00622268	0.0302374	0.154435	0.0412649	0.0421673	0.0242113	0.000486907	0	0.0109925	BLCA
TCGA-GV-A3QG-01	0.129851	0	0.0773457	0.109445	0	0.149613	0.033386	0.0459021	0.0228713	0	0	0.0460777	0.0411378	0.091857	0.0850364	0.104879	0.0155007	0.0116885	0.0354086	0	0	0	BLCA
TCGA-DK-A6B6-01	0.0376704	0	0.158536	0.0799891	0	0.0662176	0.0688683	0.0909316	0.0761543	0.0271435	0.0258566	0.021289	0	0.0296492	0.072013	0.0642921	0.0799061	0.0387652	0.0595098	0	0	0.00320799	BLCA
TCGA-E7-A97Q-01	0.0396448	0	0.122291	0.114627	0	0.115233	0.0455968	0.0219244	0.0407535	0	0	0.0635372	0.0151422	0.0522755	0.110553	0.153501	0.00676632	0.00554814	0.0926046	0	0	0	BLCA
TCGA-FD-A62P-01	0.0342461	0	0	0.159143	0	0.0603467	0.0459994	0.0147728	0.00482299	0	0	0.087863	0.0491699	0.110842	0.0862824	0.154987	0.030952	0.0489878	0.0863342	0	0.0125572	0.0126942	BLCA
TCGA-4Z-AA86-01	0.00729502	0	0.0261794	0.12153	0	0.223316	0.0383353	0.0764693	0.0245743	0	0	0.0683215	0.00231566	0.0824584	0.0638987	0.196043	0.0062	0.0436475	0.0139242	0	0	0.00549215	BLCA
TCGA-GD-A6C6-01	0	0.000308904	0.023765	0.166355	0	0.0318324	0	0.0151387	0.0777703	0	0.0130826	0.0773437	0.0186107	0.0881825	0	0.247155	0	0.168943	0.0671802	0	0	0.00433217	BLCA
TCGA-G2-A2EJ-01	0.0402621	0	0	0.122061	0	0.111638	0.0538705	0.0573297	0.0210017	0	0	0.0724484	0	0.0958268	0.0985787	0.0897752	0	0.181855	0	0.0305017	0	0.0248508	BLCA
TCGA-UY-A9PD-01	0.0741302	0	0.344572	0.0319323	0	0	0	0.0372791	0.0963549	0	0.0151883	0.00559637	0	0.12768	0.114293	0.138635	0	0	0.0143391	0	0	0	BLCA
TCGA-S5-A6DX-01	0.0285356	0	0.13879	0.281689	0	0	0.0727289	0	0.0692352	0	0.0104969	0.0169773	0.0466038	0.0317346	0.0986327	0.174695	0.00402905	0	0.0232931	0	0	0.002559	BLCA
TCGA-FD-A3SQ-01	0.0533393	0	0.160892	0.0434252	0	0.106944	0.0167661	0.00481798	0.0541386	0	0.0276701	0	0.0176446	0.0797124	0.0606433	0.0977435	0.0860749	0.0766806	0.102926	0	0	0.0105814	BLCA
TCGA-DK-AA77-01	0	0	0.0409331	0.169245	0	0.195918	0.0689096	0.122271	0.00548608	0	0.00307886	0.02274	0.0182182	0	0.0803296	0.127483	0.0442153	0.0753391	0.0216971	0	0.000137217	0.0039999	BLCA
TCGA-K4-A6MB-01	0.0238488	0	0	0.0349932	0	0.101322	0	0.0464562	0.0216698	0	0.00650234	0.0121849	0.00464943	0.181006	0.0349898	0.207285	0.108615	0.10226	0.0962344	0	0	0.0179845	BLCA
TCGA-ZF-AA51-01	0.00966937	0.0263658	0.0792207	0.0813711	0	0.228159	0.0361737	0.000822104	0.0730556	0	0.032727	0	0.0217069	0.122642	0.0896702	0.0684387	0.0418515	0.0641648	0	0	0	0.0239613	BLCA
TCGA-E7-A85H-01	0.0699833	0	0.0867729	0.146609	0	0.0413863	0.00734961	0.0294874	0.115692	0	0	0.0786697	0.0158822	0.0602962	0.0867102	0.189189	0.0155936	0.0452419	0.0111368	0	0	0	BLCA
TCGA-XF-AAMR-01	0.020388	0	0	0.0105199	0	0.159076	0	0.00413035	0.0373071	0	0	0.0612324	0.019652	0	0.00170692	0.29324	0.14002	0.0294819	0.204181	0	0	0.0190642	BLCA
TCGA-FD-A6TG-01	0.0643515	0	0.121262	0.120065	0	0.0728094	0	0.0266021	0.0412292	0.00330597	0	0.0385577	0.0325028	0.124365	0.0663851	0.114127	0.070267	0	0.10417	0	0	0	BLCA
TCGA-2F-A9KO-01	0	0.0477894	0.0608332	0.161126	0	0.123375	0.0885622	0.072041	0.0538087	0	0	0.0180819	0.0262023	0.035472	0.085534	0.103375	0.0402996	0.0460224	0.0331778	0	0.0042988	0	BLCA
TCGA-HQ-A5ND-01	0	0	0	0.19917	0	0.202769	0.0765038	0.0430547	0	0	0.0484501	0.0288366	0	0.0867572	0.103642	0.0754932	0	0.0937818	0.0404911	0	0	0.00105041	BLCA
TCGA-G2-AA3B-01	0.00735593	0	0.171493	0.184551	0	0.00100957	0.134049	0.122149	0.0940393	0	0.00162767	0.0223032	0	0.0144112	0.0508853	0.0680297	0.0344441	0.0867817	0.00686987	0	0	0	BLCA
TCGA-PQ-A6FI-01	0	0	0.0135011	0.158749	0	0.138378	0.0865485	0.0801772	8.23762e-05	0	0.0240966	0.0584777	0.0576271	0.0834627	0.0321678	0.0678342	0	0.142445	0.0564527	0	0	0	BLCA
TCGA-C4-A0F7-01	0.0333021	0	0	0.0137339	0	0.172775	0.0138104	0.0543711	0	0	0.0566599	0	0.0252904	0.0190327	0.0504086	0.163726	0.110462	0.17954	0.0065975	0.0734972	0	0.0267935	BLCA
TCGA-FD-A5BS-01	0	0.0665516	0.129586	0.213097	0	0.0655844	0.0294834	0.030312	0.0164547	0	0	0.0796198	0.0362317	0.0523812	0.0815452	0.109737	0.0120213	0.0130272	0.061847	0	0	0.00252063	BLCA
TCGA-GV-A3JX-01	0	0	0.0158369	0.175408	0	0.114779	0.0703944	0.129487	0.00122917	0	0	0.0400524	0	0.0801489	0.105028	0.177338	0.028906	0.0542083	7.04102e-05	0	0.00711381	0	BLCA
TCGA-XF-AAMT-01	0	0.00416482	0.0297823	0.0596179	0	0.180713	0	0	0.088578	0	0	0.0478988	0.0443139	0.0957729	0.0168827	0.248725	0.0253977	0.0605586	0.0796974	0	0	0.0178975	BLCA
TCGA-XF-A9T8-01	0	0.00919055	0	0.16064	0	0.0992993	0.045145	0.0662473	0.0278762	0	0	0.0765133	0.0139427	0.0484436	0.079422	0.122182	0.0370976	0.0673412	0.0621875	0	0.00949039	0.0749811	BLCA
TCGA-XF-A9SH-01	0	0.0141085	0.108658	0.0464676	0	0.160181	0	0.00585426	0.0714984	0	0	0.0402515	0.00255264	0.0440109	0.00926374	0.175062	0.177093	0.0457354	0.0648748	0	0.0332327	0.00115618	BLCA
TCGA-DK-A1AG-01	0	0.00752719	0.0137929	0.0702828	0	0.305385	0.0166627	0	0.0561896	0.0177722	0	0.102737	0.038735	0.0368619	0	0.0984681	0.0173166	0.068893	0.0497069	0	0	0.0996694	BLCA
TCGA-C4-A0F6-01	0	0	0.177598	0.151164	0	0.0441673	0.0582608	0.0503712	0.00292787	0.0203204	0	0.0248994	0.00174349	0.0960172	0.07506	0.136173	0.0815721	0.0148917	0.0576381	0	0.0056139	0.00158115	BLCA
TCGA-K4-A3WU-01	0.180255	0.0791827	0.0578616	0.0662294	0	0.220583	0	0	0.00418775	0.0328168	0	0.0439207	0.00704127	0.051829	0.0316197	0.133586	0	0.0480351	0.0428526	0	0	0	BLCA
TCGA-CU-A0YN-01	0.00192854	0.00841721	0.0977946	0.00301808	0	0.220439	0	0	0.0227723	0.0436141	0	0	0	0.151655	0	0.0892441	0.0581213	0.132347	0	0.0972217	0	0.0734275	BLCA
TCGA-FJ-A871-01	0	0	0.0543898	0.143247	0	0.245089	0.153916	0	0	0	0	0.0604527	0.0124926	0.131039	0	0.0509592	0	0.0787665	0.0696484	0	0	0	BLCA
TCGA-G2-A2EC-01	0.0424845	0	0.122897	0.0743659	0	0.281246	0	0.0159557	0.128739	0	0	0.032335	0.00510272	0	0.0170496	0.107686	0.0527757	0.0547638	0.0646001	0	0	0	BLCA
TCGA-E7-A7XN-01	0.00070532	0	0.00620167	0.177122	0	0.0865845	0.059755	0.106487	0.0428066	0	0	0.107414	0.0133544	0.0131308	0.118541	0.131128	0.0204338	0.0608786	0.0428773	0	0.00104037	0.01154	BLCA
TCGA-GU-A764-01	0.0141754	0	0.15191	0.147397	0	0.0883577	0.0405696	0.0467346	0	0	0.00848392	0.0666313	0.0222482	0.0314339	0.0884582	0.143576	0.0792616	0.00985669	0.0516693	0	0	0.00923678	BLCA
TCGA-XF-AAN8-01	0.0573279	0	0.0516064	0.0791866	0	0.161018	0.0523084	0	0.027897	0	0.00227145	0.000854224	0.0417546	0.0155422	0.0331864	0.257613	0	0.0149684	0.107742	0	0	0.0967234	BLCA
TCGA-XF-A9SZ-01	0	0.0113963	0.0647947	0.0470821	0	0.156363	0	0.0376238	0.0225147	0	0.00674056	0.00584596	0.02059	0.193016	0.0102006	0.182277	0	0.0770915	0	0.0995545	0.00272974	0.0621793	BLCA
TCGA-GU-AATO-01	0	0.0187436	0.175575	0.148634	0	0.0718373	0.0630187	0.0703635	0.0142914	0	0	0.0175998	0.0367375	0.0553752	0.0822938	0.150662	0	0.00952677	0.0472697	0	0	0.0380719	BLCA
TCGA-ZF-A9R0-01	0.0412152	0.0042873	0.0160415	0.155356	0	0.0254227	0.0630233	0.042043	0.09461	0	0.0131756	0.00845726	0.0155388	0.106228	0.136174	0.121135	0.11749	0	0.0398015	0	0	0	BLCA
TCGA-KQ-A41P-01	0.0336953	0	0	0.0249095	0	0.121045	0	0.0424804	0.0592719	0.00144066	0	0.0351067	0.0613611	0.212406	0.0183198	0.206122	0.0153339	0.111789	0.0567188	0	0	0	BLCA
TCGA-4Z-AA7W-01	0	0	0.0773329	0.287359	0	0	0.0673376	0.0835635	0.00889238	0	0	0.106857	0.035502	0	0.0588051	0.127515	0.0481351	0.0616413	0.0327979	0	0.00217498	0.00208579	BLCA
TCGA-HQ-A5NE-01	0.0102762	0	0	0.0222069	0	0.24406	0.0347875	0.0931526	0.00537935	0	0.0348847	0	0.0206753	0.0986414	0.0213071	0.0900298	0	0.187629	0	0.0921741	0.0235032	0.0212929	BLCA
TCGA-CU-A3KJ-01	0.00135071	0	0.0284923	0.0186496	0	0.234044	0.00544593	0.113144	0.0114656	0	0.0829489	0	0.0136404	0.116895	0.090119	0	0.0748026	0.0234411	0	0.134691	0	0.0508691	BLCA
TCGA-UY-A8OC-01	0	0.000833159	0.149605	0	0	0.154397	0	0.0513358	0.0140858	0	0	0.0302172	0.049657	0.235732	0.0522579	0.0753072	0.140338	0.00126556	0.0406354	0	0.00433327	0	BLCA
TCGA-XF-AAN5-01	0.013404	0	0	0.0441168	0	0.209639	0.0322793	0.0664229	0	0	0	0.100404	0	0.0386923	0.0981662	0.179122	0.0427398	0.0299001	0.107844	0	0.00436152	0.0329081	BLCA
TCGA-XF-A9SI-01	0.0621876	0.0474442	0.0705758	0.25495	0	0	0.0570586	0.0850006	0.0270988	0	0	0.0556725	0.0334824	0.0155919	0.0872962	0.145787	0	0.0302555	0.0191606	0	0.00843852	0	BLCA
TCGA-GV-A3JZ-01	0.116921	0	0.107757	0.108236	0	0.0974331	0.0154837	0.0368971	0.0136507	0	0	0.0280274	0	0.142196	0.076156	0.185322	0.0629914	0	0.00892772	0	0	0	BLCA
TCGA-E9-A1NI-01	0	0	0.0550259	0.0250318	0	0.118632	0	0.0683966	0.0372475	0	0	0.0280602	0	0.161271	0.0630788	0.247146	0.0885995	0	0.0962061	0	0.00201098	0.00929426	BRCA
TCGA-A1-A0SP-01	0.0358496	0	0.0541613	0.105608	0	0.217892	0.00375712	0.0132412	0	0	0	0.030366	0.0309941	0.0829316	0.0616873	0.116496	0.169108	0.0626349	0	0.0152717	0	0	BRCA
TCGA-A8-A06X-01	0.0112597	0	0.00909981	0.0418276	0	0.158517	0	0.0817154	0	0	0	0.124962	0.0277112	0.147892	0.134406	0.235309	0	0	0.0272989	0	0	0	BRCA
TCGA-E2-A14T-01	0.000568272	0	0.0388039	0.0300161	0	0.163472	0	0.00895884	0.0464129	0	0	0.0412372	0	0.277128	0.0678624	0.18886	0.00947712	0	0.127203	0	0	0	BRCA
TCGA-AC-A8OS-01	0.00729719	0.000878034	0.0196749	0.132478	0	0.274192	0	0	0.00569884	0.0169741	0	0.0116407	0.0321332	0.0659554	0.0811682	0.132495	0.0174838	0	0.20193	0	0	0	BRCA
TCGA-A8-A09K-01	0.0161719	0	0.035727	0.148531	0	0.0641466	0.0086968	0.0717277	0	0	0	0.0810065	0	0.0707948	0.118798	0.106115	0.0432212	0	0.235063	0	0	0	BRCA
TCGA-OL-A5RY-01	0.132221	0	0.120951	0.122042	0	0.11767	0.0568478	0.0362973	0.019017	0.0111759	0	0.0177026	0.0101327	0.00183607	0.0596097	0.142896	0.0843252	0.0116889	0.0555866	0	0	0	BRCA
TCGA-BH-A0DG-01	0.134612	0	0.0555085	0.000319411	0	0.165209	0	0.0323163	0	0.0220427	0	0.0490133	0.01555	0.106081	0.100522	0.193419	0.026354	0	0.0990532	0	0	0	BRCA
TCGA-B6-A0I9-01	0.0541617	0	0.137688	0.0554134	0	0.138396	0	0.0475524	0.0100645	0.0273493	0	0.0444083	0	0.126377	0.107536	0.126144	0.0533994	0.0101629	0.0613472	0	0	0	BRCA
TCGA-A2-A0CP-01	0	0	0.122841	0.128812	0	0.188817	0	0.0169298	0	0	0	0.0533184	0.00160645	0.0276954	0.0747014	0.165535	0.0127409	0	0.207002	0	0	0	BRCA
TCGA-A8-A07S-01	0.0708495	0	0.0502551	0	0	0.20039	0	0.0609013	0.0176742	0	0	0.0200205	0.103301	0.0964724	0.0580312	0.254282	0.000131584	0.0144147	0.0498437	0	0	0.00343266	BRCA
TCGA-AO-A12H-01	0	0.010471	0.234402	0.0393958	0	0.101152	0	0.0164588	0.00522352	0	0	0.0367629	0	0.0359706	0.0367793	0.346243	0.00572259	0	0.104683	0	0.0123369	0.0143979	BRCA
TCGA-AR-A1AU-01	0.0614139	0	0.159648	0.020244	0	0.177336	0	0.010994	0.0180888	0.0127645	0	0.0556033	0.0129095	0.120712	0.0529867	0.158392	0.0153629	0.00669664	0.116848	0	0	0	BRCA
TCGA-D8-A1X9-01	0.0208581	0	0.0489805	0.0833303	0	0.226139	0.0125811	0.067113	0.0301932	0	0	0.019206	0.0480977	0.0523429	0.0737115	0.161603	0.0252211	0.0669394	0.0612413	0	0	0.00244202	BRCA
TCGA-A8-A07R-01	0.124604	0	0.122547	0.0379494	0	0.176122	0.0247424	0.0525024	0.0232339	0	0	0.0156051	0	0.128859	0.0908912	0.146232	0	0.0143268	0	0	0	0.042384	BRCA
TCGA-AO-A12C-01	0.033911	0	0.127848	0.0153567	0	0.107857	0	0	0.0431296	0.00226778	0	0.0268531	0	0.180953	0.0665207	0.23023	0	0	0.165073	0	0	0	BRCA
TCGA-V7-A7HQ-01	0	0	0.131614	0.140081	0	0.0903895	0	0	0.0101936	0.00249798	0	0	0.00300416	0.0721039	0.0668286	0.31437	0.025485	0	0.143432	0	0	0	BRCA
TCGA-A2-A1FZ-01	0.006432	0	0	0.0642774	0	0.225249	0.0038834	0.0479479	0.00787189	0	0	0.0257231	0.0319181	0.089421	0.0946284	0.151882	0.120364	0	0.123769	0	0.00508577	0.00154667	BRCA
TCGA-AR-A251-01	0.0959718	0	0.0289247	0.0739318	0	0.242348	0.0311136	0.0585849	0	0.00252456	0	0	0.00828954	0.0854312	0.0797857	0.149755	0	0.126216	0.00878397	0	0	0.00833882	BRCA
TCGA-EW-A1PF-01	0.0552946	0	0.155783	0.0790077	0	0.183801	0	0.0197311	0.0207897	0	0	0.00148437	0.0159764	0.118715	0.0914241	0.127957	0.0360931	0	0.0939436	0	0	0	BRCA
TCGA-BH-A18T-01	0.0338799	0	0.022462	0.11957	0	0.191159	0.0145737	0.0983662	0.00122095	0	0	0.0586521	0.013036	0.142389	0.0939058	0.123294	0.0508228	0.0194949	0.017174	0	0	0	BRCA
TCGA-AR-A24S-01	0.0365949	0	0	0.0237784	0	0.265746	0.000560785	0	0.0539587	0	0	0.00674049	0.0239011	0.0923081	0.0798779	0.18098	0.121309	0.0160386	0.0826956	0	0.00326692	0.0122438	BRCA
TCGA-AN-A041-01	0.024098	0	0.0853695	0.00454338	0	0.235968	0	0.0209315	0.0426216	0	0	0.0401146	0.0493743	0.142683	0.0789451	0.145033	0.042951	0	0.0873668	0	0	0	BRCA
TCGA-E2-A1LL-01	0	0	0.0937082	0.0139469	0	0.106313	0	0.0798592	0.00388491	0	0	0.0304557	0.0502327	0.093683	0.0863938	0.196416	0.143507	0.0186747	0.0829253	0	0	0	BRCA
TCGA-E2-A1IJ-01	0.00202903	0.00477049	0.0553849	0.108806	0	0.192418	0	0.0582755	0.0515132	0.0118305	0	0.0297184	0.0305992	0.0257378	0.0897861	0.132051	0.0518969	0.0164841	0.138699	0	0	0	BRCA
TCGA-AR-A24O-01	0.0436199	0	0.034643	0	0	0.18661	0	0.0802342	0	0.057354	0	0.0383761	0.0136652	0.0672032	0.0888338	0.162945	0.0209109	0.0218015	0.175028	0	0.00877511	0	BRCA
TCGA-XX-A899-01	0.115786	0	0.0194313	0.0393894	0	0.255718	0.00109966	0	0.0189786	0	0.0043629	0.0210596	0.00601032	0.101302	0.0814041	0.126477	0.0224043	0	0.180992	0	0	0.00558554	BRCA
TCGA-D8-A1XK-01	0.0414933	0	0.0737346	0.112177	0	0.168645	0.0635335	0.0436782	0	0	0.0109432	0.0116153	0.0230267	0.14859	0.0760424	0.13246	0.029077	0.0405195	0.00912169	0	0	0.0153419	BRCA
TCGA-AC-A5XS-01	0.0259129	0	0.0734485	0.0450674	0	0.194736	0	0	0.0752992	0.00517243	0	0.0707074	0.00363731	0.00164799	0.0895567	0.261453	0.00872589	0	0.136953	0	0	0.00768223	BRCA
TCGA-BH-A18L-01	0	0	0.0650344	0.122756	0	0.177441	0.00757826	0.0468112	0	0	0	0.0184067	0.0124106	0.0519812	0.115985	0.237531	0.0239323	0	0.0932618	0	0.0268709	0	BRCA
TCGA-OL-A66J-01	0.0655098	0	0.0557983	0.115931	0	0.142449	0	0.0511477	0.00461161	0.0130575	0	0.0200706	0.00148154	0.109739	0.0583827	0.153745	0.130831	0	0.0629666	0	0	0.0142792	BRCA
TCGA-PE-A5DD-01	0.00337286	0.0129472	0.0573548	0.126693	0	0.259689	0	0	0.029467	0	0	0.0507422	0.01343	0.0977294	0.100855	0.0674502	0.00931762	0	0.170951	0	0	0	BRCA
TCGA-4H-AAAK-01	0.0319558	0	0.0385635	0.0781687	0	0.249163	0	0.0230756	0.0599698	0	0	0.0232324	0.0575875	0.0541555	0.0675345	0.129316	0.0171211	0.000814655	0.169342	0	0	0	BRCA
TCGA-E9-A5FL-01	0.0312439	0	0	0.0425003	0	0.244355	0	0	0.0420691	0	0	0.0152419	0.0355592	0.0740343	0.0323999	0.343077	0.0950729	0.0444466	0	0	0	0	BRCA
TCGA-E9-A24A-01	0	0.0150854	0	0.0698602	0	0.185203	0	0.0164637	0.00665168	0	0.0134577	0	0.0220055	0.0997549	0.0932027	0.380095	0.00340653	0	0.0695185	0	0	0.0252955	BRCA
TCGA-BH-A1FM-01	0.0292141	0	0.0280702	0	0	0.177932	0.00555539	0	0.00260687	0	0	0.00523383	0	0.114843	0.045187	0.269173	0.128914	0	0.134762	0	0	0.0585081	BRCA
TCGA-A8-A07C-01	0.0350676	0.0240041	0.0557284	0.131835	0	0.107222	0.0618384	0.0478685	0	0	0	0.0529133	0.022247	0.0243415	0.0842931	0.244144	0.0349371	0.0401388	0.0334213	0	0	0	BRCA
TCGA-AR-A24Q-01	0.0187793	0	0.0872854	0.0713199	0	0.214588	0.0150918	0.0125467	0.00572124	0.0181545	0	0.051822	0.018062	0.141452	0.0870883	0.106908	0.0604264	0	0.0907545	0	0	0	BRCA
TCGA-AR-A2LE-01	0.0760816	0	0.0200812	0.0697255	0	0.161242	0.0127643	0	0.0147403	0.0587745	0	0.0441914	0.00507953	0.0416764	0.0910194	0.169729	0.133575	0	0.10132	0	0	0	BRCA
TCGA-AR-A0U4-01	0	0	0.0223854	0.0701389	0	0.234244	0.0434283	0.0238012	0.0181453	0	0.011169	0.0111573	0.0620941	0.0986565	0.107435	0.125349	0.121698	0	0.00182049	0	0	0.0484783	BRCA
TCGA-GM-A2DN-01	0.0419564	0	0.129389	0.166353	0	0.12746	0.0357417	0.0612886	0.0242102	0	0	0.0229527	0.018288	0.0629949	0.0826035	0.0782826	0.0862086	0.017409	0.0448612	0	0	0	BRCA
TCGA-A7-A13D-01	0	0.0321287	0.0116842	0	0	0.19168	0	0.132364	0	0	0	0	0	0.394683	0.04302	0.0516409	0	0.0748144	0.00275029	0	0.0407689	0.0244663	BRCA
TCGA-D8-A1JG-01	0.0637786	0	0.150011	0.0147661	0	0.187023	0.0029215	0.0473134	0.00336557	0.0102896	0	0.0534757	0.00177319	0.0709525	0.103464	0.145548	0.0535455	0.031243	0.0551667	0	0	0.00536263	BRCA
TCGA-E2-A570-01	0.0699701	0	0.0676877	0.0908012	0	0.231768	0	0.0340841	0.0213148	0	0	0.0282203	0.0675007	0.0456207	0.0561743	0.16127	0.00616022	0.00861089	0.102008	0	0	0.00880883	BRCA
TCGA-A2-A04Q-01	0.0722639	0	0.101309	0.103706	0	0.123698	0.0537969	0.0754306	0.0199081	0	0.00283715	0.0437551	0.0149037	0.0615004	0.0789619	0.112452	0.0437923	0.0461809	0.0439031	0	0	0.00160126	BRCA
TCGA-A7-A6VV-01	0.0299547	0	0.0705017	0.0431447	0	0.225641	0	0.0407048	0.0501391	0	0	0.0153629	0.00769588	0.126637	0.101855	0.179971	0.0551559	0	0.0343119	0	0	0.0189255	BRCA
TCGA-E2-A1IG-01	0.00442569	0	0.172479	0.0225704	0	0.230354	0	0.00663381	0.0576484	0	0	0.0444575	0.0256361	0.0871128	0.0742621	0.147368	0.0921452	0	0.00340042	0	0.0284453	0.00306121	BRCA
TCGA-E9-A1N6-01	0.0251252	0	0	0.0320068	0	0.265289	0	0.0301995	0.00122908	0	0	0.0613084	0	0.139879	0.0690347	0.20885	0.0197235	0.0287383	0.11789	0	0	0.000727357	BRCA
TCGA-E9-A1NC-01	0.0317665	0	0.0965154	0.159283	0	0.15527	0	0.0286534	0.0229388	0	0	0.0880539	0.0100625	0.0790287	0.10195	0.148874	0.00361096	0.0313163	0.040931	0	0	0.00174527	BRCA
TCGA-A7-A3IZ-01	0.0592582	0	0.116131	0	0	0.193209	0	0	0.0414051	0	0.00532779	0.00454873	0	0.0758305	0.0270487	0.231225	0.000628185	0	0.240079	0	0	0.00530861	BRCA
TCGA-AN-A0AK-01	0	0.0245854	0.0260583	0.0359192	0	0.209127	0	0.0753506	0	0	0	0.0733351	0.0106482	0.0934309	0.136007	0.292137	0.0146577	0	0.00874394	0	0	0	BRCA
TCGA-D8-A1JM-01	0.0268585	0	0.00938811	0.198931	0	0.184802	0.0341015	0.107715	0.0332139	0	0	0.07232	0	0.097477	0.0799979	0.0686203	0	0.0276746	0.0589009	0	0	0	BRCA
TCGA-OL-A5S0-01	0.0779051	0	0	0.128007	0	0.0807126	0	0.151782	0.0159157	0	0	0.0226444	0.00651091	0.100466	0.121114	0.176245	0.0377662	0.0397329	0.0411992	0	0	0	BRCA
TCGA-A8-A06Z-01	0.0415974	0	0.0720474	0.0225306	0	0.18186	0	0	0.0626387	0	0.00911734	0.0201254	0.0338473	0.12062	0.0552905	0.252687	0.0616037	0	0.0660346	0	0	0	BRCA
TCGA-AQ-A54O-01	0.00554025	0	0.0309273	0.0796875	0	0	0	0.171368	0.0015083	0.103097	0	0.0129134	0	0.237383	0.0915829	0.0871108	0.049479	0	0.125008	0	0.00439387	0	BRCA
TCGA-E2-A15S-01	0.0519951	0	0.136022	0.117956	0	0.109116	0	0	0.0722789	0	0	0.0531352	0.00350819	0.110052	0.0444123	0.115372	0.111445	0	0.0747064	0	0	0	BRCA
TCGA-EW-A423-01	0.00893773	0	0.017934	0.12198	0	0.0447767	0	0.0709647	0.000430757	0.0795406	0	0.0105938	0	0.127722	0.125971	0.268617	0.00627306	0	0.11626	0	0	0	BRCA
TCGA-C8-A273-01	0	0	0.175078	0.0456419	0	0.17749	0	0	0.0358408	0	0	0.0478685	0	0.107786	0.0638663	0.18277	0.052503	0.0206598	0.0836131	0	0	0.00688239	BRCA
TCGA-OL-A5RV-01	0.0594398	0	0.147611	0.0631085	0	0.163785	0	0.0859704	0.00417597	0	0	0.0192224	0.00305159	0.0312139	0.0453885	0.163057	0.0302038	0	0.183772	0	0	0	BRCA
TCGA-AC-A2FM-01	0.059879	0	0.0542185	0.108103	0	0.284675	0	0.0301639	0.024631	0	0.00458406	0.0129643	0.0110315	0.0159731	0.0796884	0.163654	0.0211359	0	0.120032	0.00487529	0	0.00439161	BRCA
TCGA-AO-A0JM-01	0.0650073	0	0.127598	0.0682069	0	0.151838	0	0.0376192	0.0708776	0	0	0.00897611	0.00790823	0.180658	0.0996994	0.0985083	0.00898313	0	0.0741195	0	0	0	BRCA
TCGA-BH-A0DP-01	0.00402766	0	0.00329775	0.068486	0	0.205674	0	0.0455989	0.0311839	0	0	0.0567881	0.0159663	0.120633	0.0815344	0.154015	0.027286	0	0.185508	0	0	0	BRCA
TCGA-A2-A25E-01	0.0784405	0	0.103453	0.00955173	0	0.132434	0.00749844	0.111367	0	0.0458571	0	0	0.000896406	0.09884	0.0964613	0.183596	0.0613526	0.00386914	0.0663826	0	0	0	BRCA
TCGA-B6-A2IU-01	0.0578796	0	0.132902	0.0949011	0	0.139198	0	0.0346469	0.00640278	0.00720858	0	0.0457955	0	0.00579076	0.0993937	0.180301	0.0658137	0	0.129429	0	0	0.000337204	BRCA
TCGA-BH-A18P-01	0.0507561	0	0.0985746	0.070625	0	0.204213	0	0.0391366	0.00404191	0	0	0.0283747	0.0218881	0.0996205	0.148909	0.0751288	0.0572528	0	0.0982799	0	0.00319904	0	BRCA
TCGA-E9-A22B-01	0	0	0.0485689	0.00946171	0	0.272184	0	0.0173625	0	0	0	0.0686777	0.00452007	0.133261	0.120494	0.124265	0.0142196	0	0.182966	0	0	0.00402053	BRCA
TCGA-A2-A0SW-01	0.0319108	0	0.195076	0.152394	0	0.123147	0.0119485	0.0168321	0.0613003	0.0036817	0	0.0428439	0.00813339	0.0581191	0.0781513	0.113247	0.0344079	0	0.0688074	0	0	0	BRCA
TCGA-E2-A107-01	0.0160593	0	0.0977859	0.0158498	0	0.256887	0	0	0.0130757	0.0294443	0	0.0149431	0	0.0994573	0.0824457	0.114858	0.0408897	0	0.218304	0	0	0	BRCA
TCGA-E2-A1B6-01	0.112012	0.0225259	0.0966351	0.119476	0	0.142786	0.0717078	0.0491348	0.0786737	0.0100813	0	0.00802438	0.0174449	0.0470298	0.0836265	0.0823666	0.0199505	0.0305444	0.00798108	0	0	0	BRCA
TCGA-D8-A1XW-01	0.016164	0	0.0152685	0.0104119	0	0.244131	0.0143816	0.0198832	0.0395845	0	0	0.0434303	0.0867093	0.0450581	0.105464	0.270728	0.0173885	0.00691911	0.0644773	0	0	0	BRCA
TCGA-EW-A6SD-01	0.0204199	0.0151352	0.143768	0.0689205	0	0.165208	0	0.0423838	0.00516198	0	0	0.0755568	0.0264025	0.0804069	0.123834	0.11806	0.0427125	0.00537248	0.0605092	0	0	0.00614802	BRCA
TCGA-AO-A0J3-01	0.0530078	0	0.0380427	0.142793	0	0.169714	0	0.0339134	0.0436193	0	0	0.0447946	0.0237918	0.0136894	0.0661943	0.19615	0.0211586	0	0.153132	0	0	0	BRCA
TCGA-AN-A03X-01	0.05029	0	0.0654146	0.0679531	0	0.152856	0	0.0374231	0	0	0	0.0447441	0.0556048	0	0.051708	0.197055	0.031978	0.0153496	0.197765	0	0.00322093	0.0286378	BRCA
TCGA-A8-A099-01	0.0447259	0	0.0758037	0.0250056	0	0.202218	0	0.0431633	0.055766	0	0	0.040459	0.0448243	0.0207593	0.0889744	0.183874	0.0962536	0	0.0740881	0	0.00408475	0	BRCA
TCGA-E2-A14Z-01	0.0691717	0	0	0.110085	0	0.151313	0.00520856	0.0429854	0.0385912	0	0	0.0694202	0.0559228	0.0559166	0.0895369	0.130756	0.0295721	0.0248392	0.126683	0	0	0	BRCA
TCGA-AR-A5QP-01	0.0445497	0	0.124019	0.0863834	0	0.243319	0	0.0197586	0.0196141	0	0	0.00865216	0.0282758	0.086869	0.0657279	0.188268	0.0229867	0	0.0596275	0	0.00194874	0	BRCA
TCGA-AC-A62X-01	0.0014895	0	0.0402377	0.0354923	0	0.0654517	0.0315681	0.147259	0	0	0	0.0480911	0.0483356	0.191814	0.0296911	0.0945899	0	0.24469	0.0199981	0	0	0.00129261	BRCA
TCGA-BH-A42V-01	0.0705011	0	0.129335	0.127231	0	0.121835	0	0.0559361	0.0426639	0	0	0.040028	0.0357982	0.0309865	0.0608944	0.104799	0.090086	0	0.0899067	0	0	0	BRCA
TCGA-B6-A0RS-01	0.0289226	0	0.0678958	0.122355	0	0.171026	0.00782634	0.0563206	0.0201226	0	0	0.0416492	0.00664751	0.136388	0.0957868	0.166421	0.0043027	0.0283065	0.0430848	0	0	0.0029444	BRCA
TCGA-D8-A1JL-01	0.0499757	0	0	0.0252362	0	0.215014	0.0242473	0.0760851	0.00876625	0.0611649	0	0.0284293	0	0.12197	0.126667	0.150231	0	0.0700789	0.0295384	0	0	0.0125955	BRCA
TCGA-BH-A0DZ-01	0.000208566	0	0.137924	0.0385789	0	0.202891	0	0.0681123	0	0.0218275	0	0.0319399	0.0238525	0.0752531	0.121939	0.173108	0.0366529	0	0.0470849	0	0.00685977	0.0137683	BRCA
TCGA-A8-A06Y-01	0.143757	0	0.0247723	0.0384275	0	0.0136929	0	0.0931021	0.03601	0.0197487	0	0.00264787	0	0.177993	0.0814589	0.225123	0.0220258	0.0544988	0.0667418	0	0	0	BRCA
TCGA-B6-A1KC-01	0.0218246	0	0.0484234	0.0224508	0	0.1584	0	0.0457024	0	0	0	0.0300512	0.000967788	0.103235	0.0612444	0.308295	0.0131601	0	0.182967	0	0	0.00327808	BRCA
TCGA-C8-A135-01	0.071372	0	0.0826608	0.183821	0	0.178493	0	0.0454896	0.0511004	0	0	0	0.0718845	0.0184847	0.0698467	0.141944	0.0210757	0.00790016	0.055927	0	0	0	BRCA
TCGA-5L-AAT1-01	0.0352006	0	0.102058	0.189007	0	0.0818844	0	0.0456501	0.0702642	0	0	0.0634233	0.024416	0.0113637	0.08957	0.134555	0.0571763	0	0.0954314	0	0	0	BRCA
TCGA-AR-A24R-01	0.0540497	0	0.021748	0.0316512	0	0.200625	0	0.019883	0.0195654	0.00751908	0	0.021761	0.0413013	0.0638056	0.158875	0.157236	0.0799437	0	0.118961	0	0.00307457	0	BRCA
TCGA-S3-AA0Z-01	0.0499636	0	0.0812695	0.157859	0	0.0637677	0.0195972	0.144617	0.0151702	0	0.0109977	0.0412423	0.0609376	0.0712127	0.0999458	0.13474	0.03833	0	0.00805036	0	0	0.00229958	BRCA
TCGA-D8-A1J8-01	0.0386073	0	0.000638796	0.0701899	0	0.253507	0.0195153	0.129411	0	0.038801	0	0.0454403	0.00164699	0.0501156	0.148505	0.156443	0.000456558	0.0172911	0.0269711	0	0	0.00246012	BRCA
TCGA-A2-A0ER-01	0.0078713	0	0.200217	0.0141722	0	0.191745	0	0.0392974	0.0176316	0	0	0.0361456	0.00450587	0.0512651	0.0632504	0.160353	0.0478594	0.00956998	0.118612	0	0.0212773	0.0162261	BRCA
TCGA-E9-A1ND-01	0.010503	0	0.040352	0.0697991	0	0.133017	0.0318351	0.0954836	0.0266875	0.0221116	0	0.0820303	0.0179534	0.0380522	0.113422	0.237843	0.000235827	0.0352179	0.0254287	0	0	0.0200284	BRCA
TCGA-A2-A1G1-01	0.0469835	0	0.000719911	0.123244	0	0.164243	0.0518903	0.0787963	0	0	0	0.0237594	0.0216448	0.05687	0.141403	0.134502	0.08615	0.0430131	0.0176003	0	0	0.00918062	BRCA
TCGA-A2-A0SU-01	0.0659863	0	0.0305814	0.0783858	0	0.200804	0	0.0564657	0.0665675	0.00761336	0	0.02384	0.0127023	0.0637615	0.0783418	0.111549	0.109844	0.0151027	0.0784548	0	0	0	BRCA
TCGA-E2-A1LB-01	0.054739	0	0.130139	0.0506597	0	0.131376	0	0.0350304	0.0660468	0	0	0.0419838	0.0782759	0.0445086	0.0410292	0.228157	0.00183939	0.0244837	0.0717312	0	0	0	BRCA
TCGA-E9-A1RD-01	0.0362441	0	0.0878586	0.0633057	0	0.173849	0	0.0247338	0.00567329	0	0	0.0379824	0.0714164	0	0.0776583	0.214171	0.0621212	0	0.136749	0	0	0.00823646	BRCA
TCGA-OL-A6VQ-01	0.128019	0	0.0769373	0.0850015	0	0.234103	0.0101335	0.0132419	0.00854576	0	0	0.0077199	0.0134274	0	0.0678189	0.08875	0.111586	0.0252641	0.119215	0.00795367	0	0.00228356	BRCA
TCGA-AQ-A04J-01	0.163098	0	0.0657597	0.134834	0	0.171165	0.069102	0.00668489	0.0577083	0	0	0	0.017484	0.0451238	0.0604667	0.0781178	0.0523297	0.0390323	0.0367386	0	0	0.00235551	BRCA
TCGA-AQ-A1H3-01	0.0545867	0	0	0.0617638	0	0.247574	0	0.0459999	0.00707686	0.0666137	0	0	0.0152636	0.063468	0.100004	0.19055	0.0651404	0	0.0819589	0	0	0	BRCA
TCGA-A2-A259-01	0.0899046	0	0.035086	0.0298021	0	0.227707	0.0311636	0.0165582	0.0599324	0	0	0	0.0379645	0.0358577	0.0717208	0.06626	0.0857225	0.0317378	0.177284	0	0.00109305	0.00220653	BRCA
TCGA-WT-AB44-01	0.057486	0	0.0895471	0.112743	0	0.12596	0	0.0913273	0.0243564	0	0	0.0217988	0.0429981	0.11737	0.0514625	0.133364	0.040298	0.0324029	0.0588855	0	0	0	BRCA
TCGA-B6-A0IN-01	0.0917066	0	0.148223	0.0926591	0	0.127847	0.00286857	0.0464724	0.0424074	0.00274429	0	0.00807175	0.014701	0.0348529	0.0649373	0.131484	0.134131	0.000454826	0.0564392	0	0	0	BRCA
TCGA-E9-A1R3-01	0.0531996	0	0.0215529	0.0291224	0	0.220405	0	0.0371107	0.0204767	0	0	0.0035982	0.0194323	0.0661715	0.0798967	0.172506	0.156023	0.0275881	0.077227	0	0	0.0156906	BRCA
TCGA-A8-A086-01	0.0388899	0	0.0400246	0.0258178	0	0.173097	0	0.00391746	0.0327804	0	0	0.0169667	0.0982191	0.0760077	0.0669644	0.274354	0.00697795	0	0.128709	0	0	0.0172737	BRCA
TCGA-AC-A3BB-01	0.0482131	0	0.0815684	0.187878	0	0.160945	0.0202613	0.0459437	0.0426607	0	0	0.0109844	0.0258577	0	0.0727516	0.143338	0.084665	0.0205243	0.054409	0	0	0	BRCA
TCGA-AC-A2QI-01	0.0490065	0	0	0.163028	0	0.115716	0	0.042771	0.0197826	0	0	0.0667858	0.00587261	0.0831361	0.130664	0.221052	0.00913736	0	0.0930483	0	0	0	BRCA
TCGA-BH-A1F5-01	0.00721882	0	0.0698104	0.0104784	0	0.307839	0	0.0264328	0	0	0	0.00597606	0.00258913	0	0.0596655	0.183583	0.127685	0.0084227	0.175065	0.0130784	0	0.00215567	BRCA
TCGA-AC-A3HN-01	0.0497125	0	0.074668	0.0861628	0	0.129064	0	0.041402	0.00338936	0	0	0.0652747	0.0316103	0.14513	0.0706413	0.149933	0.0217717	0	0.13124	0	0	0	BRCA
TCGA-BH-A1FG-01	0.0163745	0	0.0552291	0.0292652	0	0.195258	0.0120153	0	0.0356468	0	0	0.0195747	0.026173	0.0454512	0.110543	0.155059	0.0384318	0	0.260978	0	0	0	BRCA
TCGA-BH-A0DV-01	0.0900039	0	0.0637645	0.103019	0	0.152818	0	0.0373552	0	0.0159375	0	0.0437058	0.00123462	0.0378591	0.0313874	0.222985	0.0471479	0	0.152782	0	0	0	BRCA
TCGA-UL-AAZ6-01	0	0	0.0721896	0.0285301	0	0.234889	0	0.00439929	0.0371083	0	0	0.0544499	0.00637127	0.0699012	0.0727881	0.253049	0.12317	0	0.0431533	0	0	0	BRCA
TCGA-AR-A255-01	0.0405544	0	0.0212047	0.0397986	0	0.206907	0.00807898	0.0210653	0.0173988	0.0206218	0	0.0183803	0.0112459	0.10261	0.100623	0.15163	0	0.0618448	0.178037	0	0	0	BRCA
TCGA-LD-A7W6-01	0.023649	0	0.12511	0.147719	0	0.14165	0	0.0733217	0.0193357	0.0117908	0	0.030064	0	0	0.0937261	0.167373	0.0135944	0	0.152666	0	0	0	BRCA
TCGA-AR-A24Z-01	0.0734971	0	0.0941309	0.0337798	0	0.145021	0	0.00681429	0.0445439	0.038439	0	0.0178049	0	0.150027	0.0602726	0.253685	0	0.00528696	0.0537183	0	0	0.0229799	BRCA
TCGA-A1-A0SO-01	0.058466	0	0.104238	0.059542	0	0.257448	0.00803083	0.0879834	0	0	0	0.0431432	0.0203676	0.0867813	0.102933	0.119522	0.0385379	0.00522709	0.00778016	0	0	0	BRCA
TCGA-A2-A3XS-01	0.123649	0	0.00314586	0.00345128	0	0.294766	0	0.0854677	0	0.0216293	0.000837595	0	0	0.0648886	0.12645	0.238319	0.0023594	0.008853	0.0217362	0	0.00444687	0	BRCA
TCGA-D8-A1X6-01	0	0.00424152	0	0.0138965	0	0.257908	0	0.0394322	0.00820511	0.0339897	0	0.0412249	0.0902276	0.0234932	0.0538099	0.331631	0.0157661	0	0.0810164	0	0	0.00515779	BRCA
TCGA-BH-A0HF-01	0.0263188	0	0.0906055	0.0242871	0	0.162626	0	0.0316929	0	0.0328742	0	0.0317461	0.0510745	0.098692	0.0926415	0.128653	0.126414	0	0.0955717	0	0	0.0068024	BRCA
TCGA-A7-A3J0-01	0.0438197	0	0.131316	0.113731	0	0.11678	0	0.0972779	0.0393863	0	0	0.0559245	0.0127803	0.0872531	0.13115	0.13579	0.0105875	0	0.0242047	0	0	0	BRCA
TCGA-AC-A23C-01	0.04232	0	0.109051	0.100448	0	0.199078	0.00537987	0.0448136	0.0152743	0.0225837	0	0.0316086	0	0.0466022	0.0932304	0.169909	0.025332	0.0142006	0.0709496	0	0	0.00921908	BRCA
TCGA-LL-A442-01	0	0	0.08805	0.0125045	0	0.119213	0	0	0.0247999	0	0	0.0390436	0.255944	0	0.0391854	0.304037	0.0231848	0.012307	0.0709767	0	0.0107547	0	BRCA
TCGA-S3-A6ZH-01	0.0365105	0	0.0934615	0.119225	0	0.112005	0	0.0665197	0.0573286	0	0	0.0475077	0.0237415	0.0152191	0.0887419	0.0690054	0.113403	0.0209629	0.136367	0	0	0	BRCA
TCGA-AC-A8OR-01	0	0.00249244	0.0232683	0.0670259	0	0.108783	0	0.0216234	0.0870385	0	0.035949	0.0128788	0.0585299	0.0912527	0.0353412	0.345434	0.0651131	0	0.0452696	0	0	0	BRCA
TCGA-AR-A1AX-01	0.131678	0	0.0617875	0.120194	0	0.175935	0.0369866	0.0195181	0.0494002	0.00131202	0.00286333	0.00303615	0.0232226	0.0392101	0.0807347	0.103137	0	0	0.150986	0	0	0	BRCA
TCGA-D8-A1XO-01	0.0764934	0	0.0302336	0.0711456	0	0.27807	0	0.00691898	0.00197254	0	0	0.0229441	0.0860885	0	0.0415586	0.175426	0.079555	0.0462497	0.0776191	0	0	0.00572536	BRCA
TCGA-E9-A1R2-01	0.018873	0	0.0115191	0.0530025	0	0.159991	0	0.0543623	0.0677634	0.0189152	0	0.0742438	0.0308912	0.0786521	0.154265	0.152952	0.0231002	0	0.0926287	0	0.00884073	0	BRCA
TCGA-D8-A27M-01	0.0781028	0.02069	0.0875395	0.0986597	0	0.166893	0.0173056	0.0411304	0.0177074	0	0.00984598	0.0345638	0.0304875	0.0198673	0.114205	0.135921	0.0504966	0.0234109	0.0531736	0	0	0	BRCA
TCGA-AN-A0FY-01	0.0888285	0	0	0.0934152	0	0.172106	0	0.0601646	0.027821	0	0	0.027786	0.0638724	0.0841171	0.0918983	0.191933	0.0632403	0.00552447	0.0292933	0	0	0	BRCA
TCGA-BH-A0DX-01	0.00844312	0	0.00638727	0.0251423	0	0.118163	0	0.0352585	0.0328658	0.0539907	0	0.0342759	0.00861484	0.208688	0.0573838	0.163337	0.0692322	0.0308629	0.147355	0	0	0	BRCA
TCGA-EW-A1IY-01	0.0775151	0	0	0.0896339	0	0.201424	0.0724742	0.0531908	0	0.0290219	0	0.0398047	0.00120854	0.0187659	0.123999	0.0783929	0.0909611	0.0223265	0.101281	0	0	0	BRCA
TCGA-A2-A04N-01	0.0515747	0.0249975	0.0852175	0.0276963	0	0.142977	0	0.0510942	0	0.0374272	0	0.0378446	0.000241505	0.0688114	0.0712245	0.179447	0.0330298	0	0.188416	0	0	0	BRCA
TCGA-A2-A0YF-01	0.0583724	0	0.0267001	0	0	0.183359	0	0.018619	0.00428172	0.0308188	0	0.00189399	0	0.0669907	0.0754623	0.278253	0.131037	0	0.0774753	0	0.044394	0.00234206	BRCA
TCGA-PE-A5DE-01	0.0576344	0	0.0653472	0.31317	0	0.040491	0.0269103	0.0892726	0.0246129	0	0	0.0398215	0.0448591	0.0300445	0.105884	0.105278	0.0265002	0	0.0288708	0	0.00130269	0	BRCA
TCGA-EW-A1J5-01	0.0405838	0	0	0.0813212	0	0.134616	0	0.0838539	0.0126264	0.0138096	0	0.031453	0.00949625	0.0720679	0.137136	0.168832	0	0.0390704	0.175134	0	0	0	BRCA
TCGA-AO-A0JE-01	0.0193219	0	0.0435683	0.121869	0	0.0124315	0.00755635	0.0807107	0.125871	0.0308889	0	0.0670345	0.00689333	0.050463	0.119747	0.134251	0.0462433	0.0258145	0.092408	0	0	0.0149279	BRCA
TCGA-BH-A1FN-01	0.0660175	0	0.019001	0.0558794	0	0.198187	0.00392323	0.0869746	0.0158355	0	0.0189408	0	0.0476226	0.190177	0.0804649	0.156028	0	0.0297357	0	0	0.00640827	0.0248044	BRCA
TCGA-BH-A18V-01	0.0213384	0	0.0143449	0.0455601	0	0.292285	0.0469951	0.0414992	0.00883438	0	0.020562	0	0.0502179	0.131806	0.0985823	0.136725	0.0409784	0.0288641	0.0103704	0	0	0.0110375	BRCA
TCGA-BH-A0BF-01	0.0705346	0	0.0935018	0.0803522	0	0.150076	0	0.0434125	0.0104956	0.0445483	0	0.0508887	0.00874511	0.0457756	0.0867761	0.145233	0	0.0276799	0.14036	0	0	0.00162069	BRCA
TCGA-B6-A409-01	0.0494787	0	0.0896834	0.088904	0	0.184906	0.00771074	0.0411149	0.0931259	0	0	0.0120766	0.0126887	0.0883554	0.08946	0.107589	0.0362461	0.0281269	0.0453749	0	0	0.0251588	BRCA
TCGA-A2-A0CL-01	0.124332	0	0.0707186	0.156487	0	0.118802	0.0408186	0.0645608	0.0711015	0	0	0.0122741	0.0372109	0.030786	0.0882001	0.107442	0	0.0334767	0.0437893	0	0	0	BRCA
TCGA-A2-A0CO-01	0.101327	0	0.0668893	0.16682	0	0.204933	0	0.0406478	0.0784728	0	0.0130122	0.0102249	0.0260003	0.0263407	0.0842424	0.129755	0	0.0320417	0.00976664	0.00952734	0	0	BRCA
TCGA-AC-A3QP-01	0.0316993	0	0.104762	0.131409	0	0.133755	0	0.0681724	0	0	0	0.0343089	0.123112	0	0.0598301	0.157322	0.0430377	0.0102667	0.102324	0	0	0	BRCA
TCGA-AC-A2QJ-01	0	0.00942126	0	0.115107	0	0.0679064	0	0.0168963	0.0463513	0	0.00494009	0.023885	0.0707653	0.182381	0.0458001	0.241775	0.0821025	0.00914481	0.083524	0	0	0	BRCA
TCGA-B6-A0RM-01	0.0585244	0	0.07791	0.0453558	0	0.255893	0	0.0106531	0.0240008	0.0117749	0	0.0234531	0.00156312	0.000720467	0.0593811	0.110314	0.123154	0	0.197302	0	0	0	BRCA
TCGA-D8-A1JS-01	0.0251504	0	0.131215	0.0948591	0	0.121398	0	0.0260518	0.00803609	0	0	0.0484676	0.0992572	0.0455233	0.0427364	0.225257	0.0342083	0.0128828	0.0761618	0	0	0.00879433	BRCA
TCGA-A7-A26J-01	0.119992	0	0.0714225	0.00867965	0	0.260964	0.00735967	0.0451255	0	0.0228618	0	0.0111484	0.0110697	0.0485713	0.067031	0.191429	0.0372823	0	0.0801609	0	0.0169023	0	BRCA
TCGA-A7-A13H-01	0.000491054	0.000261712	0.0513719	0.11502	0	0.173738	0	0	0.0408355	0	0	0.061753	0.0364272	0.133217	0.0938467	0.16386	0.046334	0	0.0828441	0	0	0	BRCA
TCGA-AO-A126-01	0.00103543	0	0.163921	0.0118774	0	0.265858	0	0.00300506	0.0465245	0	0	0.0691871	0.0156729	0.0248926	0.0590412	0.176603	0.0143803	0	0.148001	0	0	0	BRCA
TCGA-BH-A6R8-01	0.0437896	0	0.104692	0.0440353	0	0.0994197	0	0.0178145	0.0534159	0	0	0.085803	0.0282516	0.127402	0.0932802	0.144707	0.013929	0.0437494	0.0956326	0	0.00407802	0	BRCA
TCGA-A7-A0DB-01	0.0618247	0	0.0507459	0	0	0.218734	0	0.0019012	0	0	0	0.0367858	0.0364189	0.10809	0.03557	0.217436	0.0973942	0	0.111393	0	0.023706	0	BRCA
TCGA-AC-A3TM-01	0.0176508	0	0.0805312	0.223586	0	0.0481012	0	0.0556995	0.0569119	0	0	0.0781467	0.000964142	0.0592885	0.0537346	0.162812	0.0429133	0	0.11966	0	0	0	BRCA
TCGA-AR-A0TQ-01	0.110016	0	0.101434	0.12918	0	0.139989	0	0.0381674	0.0172974	0.0130127	0	0.0502619	0.0129412	0.0887732	0.0857714	0.17761	0	0.00766035	0.0278855	0	0	0	BRCA
TCGA-GM-A2DH-01	0.0823565	0	0	0.148208	0	0.198021	0.0283219	0.0624517	0.0467401	0	0	0.036701	0.0130808	0.0650228	0.0951415	0.108964	0.0491834	0.0198956	0.0459117	0	0	0	BRCA
TCGA-B6-A0RI-01	0	0	0.0866405	0.00444585	0	0.225818	0	0.0121573	0.0665848	0	0.0333218	0.0110589	0.0894568	0.112097	0.0260287	0.132432	0.073086	0.0217427	0.0842496	0.014388	0	0.00649233	BRCA
TCGA-A2-A1G0-01	0.0439801	0	0.120511	0.0785548	0	0.185007	0.00494531	0.0376116	0	0.0368823	0.007608	0	0.014885	0	0.0820819	0.166242	0.144693	0	0.0769983	0	0	0	BRCA
TCGA-A2-A1FX-01	0	0.0208479	0	0.0945966	0	0.210155	0	0.00378357	0.00872641	0	0	0.0319726	0.0207711	0.0465999	0.125152	0.23184	0.00990734	0	0.178019	0	0	0.0176285	BRCA
TCGA-A7-A26G-01	0.0521693	0	0.0514092	0	0	0.307757	0.0174451	0.029089	0.00324836	0	0.0322601	0	0.0270665	0.119393	0.111456	0.0846817	0.054126	0	0.109898	0	0	0	BRCA
TCGA-E2-A1LI-01	0.0532369	0	0.0515118	0.0173652	0	0.189359	0	0.0655954	0.0094973	0.0286588	0	0.0618319	0.0856365	0.161057	0.161473	0.0652982	0.0161228	0.0193343	0.0140227	0	0	0	BRCA
TCGA-A8-A08P-01	0.0118738	0	0.0522287	0.0505922	0	0.160603	0.0203757	0.0648639	0	0.0278134	0	0.0476589	0.0248091	0.105284	0.112381	0.156725	0.0205008	0.0179248	0.116653	0	0	0.00971331	BRCA
TCGA-E2-A1IN-01	0.057777	0	0.0573053	0.014864	0	0.212543	0	0.0401187	0.00611815	0	0	0.0216486	0.0933579	0	0.0472727	0.22419	0	0.0444536	0.173186	0	0	0.00716618	BRCA
TCGA-BH-A0HA-01	0.0585361	0	0.111349	0.0726864	0	0.156994	0.00541279	0.0429584	0.0627227	0.00639824	0	0.0476321	0.0159184	0.0176961	0.091315	0.125771	0.0310011	0.0148833	0.138725	0	0	0	BRCA
TCGA-AO-A1KR-01	0.0270957	0	0.0848922	0.20787	0	0.145496	0.0293737	0.0956417	0.0532341	0	0.0215175	0.034252	0.0118831	0.0626868	0.0785278	0.0845131	0.0142755	0.0264184	0.0223224	0	0	0	BRCA
TCGA-3C-AALK-01	0.0111094	0	0.123819	0.11522	0	0.167457	0	0.051109	0.0566907	0	0	0.0471814	0.0232476	0.00127222	0.066623	0.122812	0.0822871	0.00971564	0.121456	0	0	0	BRCA
TCGA-BH-A0BV-01	0.0076087	0	0.0606675	0.0406383	0	0.225727	0	0	0.0385285	0	0	0.0436616	0.0114895	0.145183	0.116276	0.168395	0.0264686	0	0.115356	0	0	0	BRCA
TCGA-E2-A1IH-01	0.00707206	0.0743764	0.00764151	0.076661	0	0.230539	0.041644	0.0489139	0	0.0584509	0	0.0199852	0.0237437	0.0817418	0.0796778	0.0962165	0.0396308	0.0154374	0.0982681	0	0	0	BRCA
TCGA-XX-A89A-01	0.0662365	0	0.0802605	0.0743218	0	0.259544	0.00120814	0.0192619	0.0462129	0.0166005	0	0.0156187	0.0520724	0.0304463	0.0798302	0.130397	0.0627921	0.021084	0.0441135	0	0	0	BRCA
TCGA-E9-A1RH-01	0.029378	0	0.115615	0.00576245	0	0.209042	0.0322743	0.0284344	0	0	0.0102687	0.00184213	0.0371608	0.119419	0.136472	0.0877875	0.112091	0	0.0744092	0	0	4.43187e-05	BRCA
TCGA-A8-A085-01	0.0655694	0	0.0521322	0	0	0.109889	0	0	0.0615278	0	0	0.0212252	0	0.242419	0.0132715	0.211698	0.00383297	0	0.218435	0	0	0	BRCA
TCGA-AO-A0JB-01	0.0565128	0	0.107881	0.208305	0	0.0815383	0	0.05822	0.0480176	0	0	0.0173952	0.0463981	0.040095	0.0598637	0.166416	0.03071	0.0296994	0.0489477	0	0	0	BRCA
TCGA-AC-A6IV-01	0.00732775	0	0.0495906	0.122026	0	0.176399	0	0.0386275	0.0290129	0.00748508	0	0.0475585	0.0204798	0.0858885	0.0718367	0.171257	0.011505	0.0054478	0.134015	0	0	0.0215428	BRCA
TCGA-A8-A09M-01	0.0120366	0	0.123872	0.0832843	0	0.155391	0.0083766	0	0.0659552	0	0	0.0569267	0.0146594	0.0257732	0.100348	0.193179	0.0670943	0.0108524	0.0822513	0	0	0	BRCA
TCGA-BH-A0GY-01	0.0862579	0	0	0.0368939	0	0.160933	0	0.013582	0	0.0120551	0	0.0436197	0.0348653	0.186464	0.0936057	0.111071	0.015557	0.0498925	0.140955	0	0	0.0142481	BRCA
TCGA-AR-A2LL-01	0.0360327	0	0.0632847	0.0363142	0	0.0598075	0	0.0251279	0.0372107	0.016372	0	0.0480034	0.00760112	0.198129	0.0517536	0.159177	0.0889267	0	0.165503	0	0	0.00675662	BRCA
TCGA-BH-A208-01	0	0	0.125455	0.0573277	0	0.219746	0	0.01706	0	0	0	0.0641255	0.0156654	0.0649645	0.0561284	0.141208	0.0312319	0.0449813	0.162106	0	0	0	BRCA
TCGA-EW-A1PE-01	0.0288075	0	0.0832639	0.0662125	0	0.196166	0.00255593	0.0551291	0.00913032	0	0	0.0285119	0.0174662	0.0972102	0.104414	0.170817	0	0.0622843	0.0432608	0	0.0207262	0.0140437	BRCA
TCGA-E2-A1B1-01	0.0788876	0	0.0658254	0.054066	0	0.252799	0.00239263	0.0479441	0.00616359	0.0155468	0	0.0242539	0.0157275	0.0425802	0.0935691	0.108247	0.107256	0.0191274	0.0656142	0	0	0	BRCA
TCGA-BH-A0C0-01	0.0849668	0	0.0389076	0.107822	0	0.0899379	0.0343364	0.0395862	0.025239	0.00431111	0	0.0752898	0.0403852	0.0617176	0.0949809	0.128431	0.0300398	0.0316549	0.112394	0	0	0	BRCA
TCGA-A7-A26I-01	0	0.00613525	0.00918926	0.00460634	0	0.20577	0.0646456	0.0362402	0.0172504	0	0.0283618	0	0.0662094	0.16467	0.0411545	0.26193	0	0.0361329	0.0479322	0	0	0.00977191	BRCA
TCGA-AO-A0JJ-01	0.0471625	0.00480835	0.0960666	0.077084	0	0.166738	0	0.0753212	0.0242608	0.037592	0	0.0300004	0.0305777	0.014689	0.0857458	0.181322	0.0164261	0	0.112205	0	0	0	BRCA
TCGA-AR-A2LH-01	0.0986812	0	0.100252	0.157826	0	0.158739	0.0284821	0.0214596	0.0523624	0	0	0.0110019	0.0391545	0	0.06121	0.127606	0.0570597	0.0213266	0.056079	0	0	0.00876057	BRCA
TCGA-A2-A3XW-01	0.00885228	0	0.0481697	0.161184	0	0.111171	0	0.00355145	0.0885674	0	0.00104707	0.0329977	0.0300086	0.0269107	0.0415485	0.159871	0.142482	0.0279821	0.0942755	0	0	0.0213804	BRCA
TCGA-AR-A0TS-01	0.166993	0	0.0946188	0.134232	0	0.145052	0.0493707	0.0253874	0.0561835	0	0	0.000516818	0.0255767	0.0382596	0.0714019	0.134271	0.0239311	0.00845133	0.0257551	0	0	0	BRCA
TCGA-BH-A0AV-01	0.083702	0	0.0733464	0.0366365	0	0.184869	0.0247236	0.0101495	0.0279344	0	0.000736326	0.00331663	0.0204479	0.19824	0.045581	0.202993	0.0343277	0	0.0501619	0	0	0.00283472	BRCA
TCGA-A8-A07B-01	0.0661263	0	0.055834	0.0524515	0	0.209409	0.0206684	0.0481186	0.0123241	0.00368268	0	0.0192659	0.0553904	0.0137203	0.0747903	0.202275	0.00984867	0.0231524	0.128434	0	0	0.00450861	BRCA
TCGA-LL-A73Z-01	0.0803765	0	0.00165477	0.0704245	0	0.167667	0	0.00634628	0.0541815	0	0	0.0449121	0.0298775	0.0612963	0.131243	0.200697	0.00961002	0.00590851	0.135805	0	0	0	BRCA
TCGA-B6-A402-01	0.0187764	0	0.0379515	0.104593	0	0.114077	0	0.0385224	0.0774376	0	0	0.0157551	0	0.259585	0.096221	0.220397	0.00320046	0	0	0.0134836	0	0	BRCA
TCGA-AR-A0TT-01	0.0663085	0	0.119741	0.0965736	0	0.176061	0.0507458	0.0229487	0.061539	0.00733445	0	0.021251	0.0248124	0.0606678	0.0896736	0.142127	0.0107295	0	0.0440182	0	0	0.00546753	BRCA
TCGA-EW-A6SB-01	0.00360009	0.0557493	0.186421	0.134576	0	0.0809028	0.0277873	0.0723846	0.082748	0.0057055	0	0.0614278	0	0.044873	0.0614886	0.0744711	0.0766699	0.021191	0.0100042	0	0	0	BRCA
TCGA-AC-A2FB-01	0.0921465	0	0.0524867	0.130887	0	0.189595	0.0551798	0.0454691	0.000896343	0.00170808	0	0.0282631	0.0251525	0.019705	0.0737152	0.110705	0.0256385	0.0242257	0.124227	0	0	0	BRCA
TCGA-AC-A62V-01	0	0.00571158	0.0141869	0.0787653	0	0.107261	0	0	0.0562127	0	0	0.00385985	0.0616866	0.154538	0.0319233	0.27133	0.00444499	0	0.205468	0	0	0.00461262	BRCA
TCGA-D8-A1XQ-01	0.0123627	0	0.161006	0.0602354	0	0.212417	0.00652705	0.0310551	0.0274833	0	0	0.0310083	0.0133299	0.133252	0.0949618	0.176302	0.00742891	0.016794	0.00951237	0	0	0.00632388	BRCA
TCGA-BH-A0DD-01	0.0184698	0	0	0.0644481	0	0.205276	0.00073194	0.105105	0	0.0373841	0	0.0631791	0.00484408	0.124134	0.114266	0.127627	0.0315297	0.0412804	0.060981	0	0	0.000744518	BRCA
TCGA-Z7-A8R6-01	0.018116	0	0.041535	0.0856025	0	0.198346	0	0.0591679	0.0533907	0	0	0.0404351	0.0300441	0.104941	0.0809443	0.092059	0.0800239	0	0.115394	0	0	0	BRCA
TCGA-OL-A5DA-01	0.00293937	0	0.0445144	0.233031	0	0.143199	0	0.0734272	0.0230037	0	0	0.0202844	0.00183686	0.108073	0.137391	0.0783055	0.0114566	0	0.122538	0	0	0	BRCA
TCGA-WT-AB41-01	0.0456572	0.016074	0.100887	0.175591	0	0.0642775	0.0430529	0.0522522	0.0887782	0	0	0.0211725	0.0235629	0.0510337	0.0558958	0.104735	0.053861	0.0320754	0.071095	0	0	0	BRCA
TCGA-E2-A1LA-01	0.0063663	0	0.0852433	0.202678	0	0.0699728	0.0488201	0.0576622	0.0186499	0	0	0.0413989	0.0113675	0.0585723	0.116653	0.135906	0.0714482	0	0.0752627	0	0	0	BRCA
TCGA-AR-A24N-01	0.0434826	0	0.149043	0	0	0.197524	0	0.0747148	0	0	0.00607288	0.0172029	0.00564424	0.0819449	0.0830257	0.1799	0.00792467	0.0436788	0.0795301	0	0.0303103	0	BRCA
TCGA-E9-A3QA-01	0.0739161	0	0.0693229	0.162681	0	0.0488234	0.0997007	0.058362	0.0748824	0	0.0117517	0	0.0112565	0.0584996	0.102157	0.122752	0.036383	0.0653576	0	0	0	0.00415365	BRCA
TCGA-E2-A15J-01	0.0771067	0	0.0485659	0.0385616	0	0.175877	0	0.0898513	0.0208747	0	0	0.0415862	0.0600168	0.0626854	0.0400816	0.24007	0.00498648	0.0928778	0.00515943	0	0	0.00169931	BRCA
TCGA-LL-A73Y-01	0.106528	0	0.0265017	0.00923041	0	0.293262	0	0.076401	0.00732098	0	0	0.0172893	0.0248893	0.156335	0.0517065	0.0639886	0.111022	0.0542714	0.00125477	0	0	0	BRCA
TCGA-A2-A4RY-01	0.110451	0	0.109484	0.0607938	0	0.193016	0	0.0806446	0	0	0	0.0294742	0.040121	0.0430689	0.060666	0.125476	0.0111426	0.000831511	0.134831	0	0	0	BRCA
TCGA-D8-A1XU-01	0	0	0.0537269	0.00112349	0	0.253447	0	0	0.0514493	0	0	0.0190691	0.0755635	0	0.0902298	0.193128	0.114128	0	0.140306	0	0	0.00782995	BRCA
TCGA-AN-A0FJ-01	0.0014641	0	0	0.0555624	0	0.262478	0	0.085616	0.0377397	0.00490135	0	0.0417682	0.0289592	0.163894	0.113575	0.124282	0.059474	0	0.0202865	0	0	0	BRCA
TCGA-BH-A0DK-01	0.0790689	0	0.12397	0.145296	0	0.166264	0.0260706	0.0367561	0.0483634	0.0100379	0	0.0285923	0.018435	0.0309631	0.0841544	0.0984809	0.0473382	0	0.0562098	0	0	0	BRCA
TCGA-B6-A0IJ-01	0.00121665	0.0615094	0.114359	0.0322054	0	0.214968	0	0.0725096	0	0	0	0.0557068	0.0482775	0.108362	0.111034	0.0747763	0.0644942	0.0199698	0.0206123	0	0	0	BRCA
TCGA-LL-A7SZ-01	0	0.0292996	0.204082	0.139851	0	0.1058	0.0280526	0.0320233	0.0764401	0	0	0.026045	0.0152682	0.0428619	0.0583884	0.149623	0.0354712	0	0.0567938	0	0	0	BRCA
TCGA-C8-A26Y-01	0.125636	0	0.0288475	0.132746	0	0.108975	0	0.0806298	0.0620931	0	0.00409164	0	0.00219595	0.144982	0.080223	0.158553	0.0384238	0.0295499	0	0	0	0.00305314	BRCA
TCGA-A8-A06R-01	0.0257106	0	0.125057	0.0334443	0	0.192966	0	0.056273	0.020257	0	0	0.0643674	0.0104901	0.139401	0.100466	0.153907	0.0100959	0.00346238	0.0641016	0	0	0	BRCA
TCGA-AO-A128-01	0	0.0397432	0.0077627	0.146789	0	0.139591	0.0382856	0.0798731	0.0419234	0.018466	0	0.0829344	0.0089588	0.0372289	0.0927408	0.166544	0	0.0498173	0.0456716	0	0	0.00367101	BRCA
TCGA-E2-A1BC-01	0.153565	0	0.0755482	0.0379678	0	0.270258	0	0.0563603	0	0.0036366	0	0.0674517	0	0.0278951	0.0559588	0.119075	0.0715447	0	0.0457014	0	0.0150366	0	BRCA
TCGA-B6-A0I6-01	0.106185	0	0.029155	0.0959823	0	0.185504	0	0.062184	0.0625273	0	0	0.0225273	0.0466646	0.0772364	0.0522352	0.154294	0.0823277	0	0.0216333	0	0	0.00154295	BRCA
TCGA-BH-A1ET-01	0.0582426	0	0.102387	0.0802677	0	0.262718	0.0153399	0.0179825	0	0	0	0.0334792	0.0620965	0	0.0825008	0.145179	0.0388456	0	0.092246	0	0.0038867	0.00482874	BRCA
TCGA-A2-A04V-01	0.041911	0	0.039955	0.0692137	0	0.159439	0	0.0157733	0.0496703	0	0	0.0759726	0.0564807	0.0834456	0.0439125	0.123274	0.0704046	0.0115418	0.159005	0	0	0	BRCA
TCGA-A7-A2KD-01	0.00958694	0	0	0.050928	0	0.26991	0	0.0148413	0.0891797	0	0	0.04254	0.0301769	0.0297456	0.15401	0.214513	0.0484886	0.00678801	0.0392921	0	0	0	BRCA
TCGA-A7-A0CE-01	0.048498	0	0.114548	0.123466	0	0.0937545	0.0456116	0.0757396	0.0887694	0	0.00418115	0	0.00310213	0.147687	0.129092	0.107377	0	0.0170171	0	0	0	0.00115705	BRCA
TCGA-D8-A1JE-01	0.0076743	0	0.0303188	0.0556954	0	0.175084	0.0175644	0.0332499	0.0112279	0	0	0.00308215	0.00222812	0.0138517	0.0742293	0.343757	0.0367879	0.032781	0.127667	0	0.0080522	0.0267493	BRCA
TCGA-B6-A0WX-01	0.124384	0	0.107034	0.0744038	0	0.202147	0	0.0692958	0.0322955	0.0300998	0	0.0219551	0.00380563	0.0502596	0.0890784	0.0905691	0.0417384	0.0190004	0.0439338	0	0	0	BRCA
TCGA-A7-A4SB-01	0.0292514	0	0.203931	0.120634	0	0.0876899	0	0.0160302	0.029969	0	0	0.0452587	0	0	0.094176	0.196918	0.0177437	0	0.158398	0	0	0	BRCA
TCGA-EW-A1J1-01	0.0458452	0	0.0725379	0.0529648	0	0.16423	0.057166	0.0287665	0	0	0	0.0658894	0.0102619	0.0665648	0.124968	0.134558	0.0615616	0	0.114686	0	0	0	BRCA
TCGA-A2-A0YM-01	0.00827216	0	0	0.0377092	0	0.279064	0.0129989	0.101671	0	0	0	0	0.0500927	0.127733	0.0774022	0.116937	0.0588895	0.0812242	0	0.0367646	0	0.0112416	BRCA
TCGA-A8-A0A4-01	0.0594184	0	0.133186	0.0505897	0	0.153218	0	0.0196568	0.0421999	0	0	0.0433859	0.00547752	0.0477603	0.0836711	0.163821	0.0302267	0	0.167388	0	0	0	BRCA
TCGA-A2-A0EM-01	0.00338763	0	0.0139583	0.0838161	0	0.237967	0	0.0274774	0.0122228	0	0	0.0297353	0.0171923	0	0.0640547	0.194407	0.141199	0.0313974	0.118235	0	0	0.0249509	BRCA
TCGA-AR-A24X-01	0.137016	0	0.0632585	0.0330573	0	0.283918	0.00992345	0.11409	0.0228618	0.0160318	0	0.039976	0.010562	0.0381744	0.0873539	0.115749	0.00170454	0	0.0263231	0	0	0	BRCA
TCGA-C8-A132-01	0.0496812	0	0.0682872	0.0978715	0	0.118899	0.00748143	0.0990292	0.0170824	0.0412531	0	0.0554517	0.0270643	0.091615	0.102047	0.0889016	0.0768921	0.00261865	0.0558243	0	0	0	BRCA
TCGA-AN-A049-01	0.0421145	0	0.00268008	0.0760969	0	0.25694	0	0	0.101133	0	0	0	0.0089054	0.127941	0.0881728	0.164371	0.0428531	0.0344351	0.0543565	0	0	0	BRCA
TCGA-A2-A0SY-01	0.142059	0	0.117084	0.0956421	0	0.133001	0	0.0334506	0.0275826	0	0	0.0292714	0.0288663	0.0267676	0.0711792	0.109055	0.0607975	0	0.125244	0	0	0	BRCA
TCGA-B6-A0RU-01	0.0581456	0	0.063878	0.0407794	0	0.161992	0	0.0409428	0.0359213	0.0188443	0	0.0449205	0.00105654	0.121283	0.103631	0.155067	0.100131	0	0.0534078	0	0	0	BRCA
TCGA-AR-A0TX-01	0.0446859	0	0.0921244	0.101083	0	0.136887	0.0391046	0.0289484	0.0565601	0.0027321	0	0.0459937	0.00878266	0.0401064	0.0885517	0.15535	0.0639328	0.00914131	0.0860161	0	0	0	BRCA
TCGA-BH-A0HQ-01	0.0282565	0	0.0687417	0	0	0.130825	0	0	0.0459115	0	0	0.00889841	0.0111168	0.172584	0.0618888	0.131446	0.0975923	0	0.242739	0	0	0	BRCA
TCGA-E2-A15C-01	0.143261	0	0.15808	0.0776584	0	0.153067	0	0.0690593	0.014344	0	0	0.0239421	0	0.0526534	0.068529	0.122629	0.0157059	0.025186	0.0758851	0	0	0	BRCA
TCGA-AQ-A54N-01	0.00618179	0	0.0591016	0.167628	0	0.156034	0	0.165707	0.0252599	0	0	0.0541864	0.0574877	0.0623388	0.06167	0.15176	0	0.019654	0.0129914	0	0	0	BRCA
TCGA-A8-A07I-01	0.0224124	0.0236951	0.0487988	0.0554475	0	0.208928	0	0.0260029	0.0186436	0.0115321	0	0.0343448	0.0130404	0.147002	0.1009	0.181221	0.017758	0.0132705	0.077004	0	0	0	BRCA
TCGA-B6-A0RH-01	0	0	0.117626	0.0153122	0	0.114375	0	0	0.100677	0	0	0.0699161	0.00553274	0.182241	0.115781	0.049073	0	0.045041	0.183049	0	0	0.00137612	BRCA
TCGA-BH-A5IZ-01	0.0272008	0	0.0547519	0.0873183	0	0.194945	0	0.0321903	0.0291746	0	0.0103692	0.00971608	0.0369378	0.149522	0.0373235	0.203862	0.0128055	0.0674772	0	0.00933952	0	0.0370667	BRCA
TCGA-AN-A0XU-01	0.0020822	0	0.0696912	0.137019	0	0.102195	0.00730282	0.111557	0.00944378	0	0	0.0985949	0.00423274	0.129353	0.112282	0.109512	0.0425956	0.0130538	0.0498188	0	0.00126549	0	BRCA
TCGA-LD-A74U-01	0	0.00645179	0	0.0265094	0	0.171317	0	0	0.0147819	0	0.0124431	0.0246047	0.0550571	0.180038	0.083899	0.194256	0.0799502	0	0.150692	0	0	0	BRCA
TCGA-B6-A401-01	0.0707993	0.010768	0.00538255	0.102076	0	0.124526	0	0.132358	0.00324516	0.0517545	0	0	0	0.219766	0.0563956	0.119535	0.0131226	0.0198218	0.070448	0	0	0	BRCA
TCGA-PL-A8LV-01	0.0849281	0	0.163525	0.149114	0	0.0804245	2.94687e-05	0.0923957	0.0480916	0	0	0.0228538	0.0298469	0.0711978	0.0983753	0.0948162	0.049893	0.00681415	0.00769477	0	0	0	BRCA
TCGA-BH-A0BR-01	0.0131956	0	0.0431145	0.069449	0	0.186639	0	0.0784979	0.0197607	0	0	0.0385678	0.00256608	0.100487	0.071745	0.182387	0.0485217	0.0286398	0.0911319	0	0	0.0252964	BRCA
TCGA-A8-A07G-01	0.025834	0.00362984	0.0406197	0.0631497	0	0.184905	0	0.0541047	0.0124914	0.0335991	0	0.0139936	0.0223402	0.0863088	0.101914	0.16819	0.0590801	0.0124158	0.117424	0	0	0	BRCA
TCGA-A2-A0EN-01	0.044847	0	0.0264865	0.141272	0	0.155411	0	0.0503337	0.0606423	0	0	0.00827993	0.0268216	0.0274612	0.0872546	0.130192	0.107007	0.0116443	0.120746	0	0	0.00160122	BRCA
TCGA-OK-A5Q2-01	0.181555	0	0.0299343	0.157152	0	0.27116	0	0.00328809	0.00996828	0.00655329	0	0.00355508	0.00594204	0.0287978	0.0685404	0.0866552	0.0680398	0	0.0713658	0	0	0.00749364	BRCA
TCGA-A8-A084-01	0.0827343	0	0.0485863	0	0	0.217285	0	0.0378314	0.0336461	0	0.00155981	0.0255296	0	0.123371	0.0702337	0.132661	0.0672765	0.0117489	0.0727923	0	0	0.0747439	BRCA
TCGA-BH-A0DS-01	0.00769777	0	0.0709397	0.0784003	0	0.162378	0	0.0296057	0.00279427	0	0	0.0870919	0.0200155	0.131723	0.0746164	0.174319	0.0734227	0	0.0869955	0	0	0	BRCA
TCGA-A8-A09I-01	0.0634637	0	0.0187738	0	0	0.200591	0.0108692	0.040417	0.00181076	0.024635	0	0.0488012	0.00686451	0.0117864	0.117035	0.298277	0.0352016	0.0628195	0.036867	0	0	0.0217876	BRCA
TCGA-GM-A3XL-01	0.0394601	0	0.0851411	0.246865	0	0	0.0399894	0.0686455	0.0243483	0	0	0.093128	0.00931674	0.0502152	0.0803895	0.145987	0.0418571	0.0403314	0.0343258	0	0	0	BRCA
TCGA-AO-A12F-01	0	0.00512784	0.067678	0.0120749	0	0.269936	0	0.015982	0	0	0	0.0251697	0.0285015	0.157426	0.00710735	0.254787	0	0.0318701	0.0985644	0	0	0.0257756	BRCA
TCGA-BH-A0HK-01	0.0967429	0	0.213658	0.0449446	0	0.197166	0	0.0308388	0.0144985	0.0420664	0	0	0.0562008	0	0.0736873	0.136342	0.0718366	0	0.0208362	0	0	0.00118232	BRCA
TCGA-A8-A06Q-01	0.0679281	0	0.121867	0.0346343	0	0.206216	0	0.0343977	0.00505521	0	0	0.0291133	0.0305894	0.0426588	0.0707723	0.230439	0.00409161	0	0.122237	0	0	0	BRCA
TCGA-BH-A42U-01	0.0259391	0.0661524	0.0975068	0.196429	0	0.0516188	0	0.0907444	0.0375901	0.0201267	0	0.0395924	0.00851762	0.0610052	0.0839654	0.132392	0.0437776	0	0.0368594	0.00778276	0	0	BRCA
TCGA-AQ-A04L-01	0.0356705	0	0	0.0436159	0	0.188775	0	0.0884897	0.00898674	0	0	0.0581002	0.0551382	0.163325	0.046109	0.242567	0	0.0188194	0.0504034	0	0	0	BRCA
TCGA-AR-A1AO-01	0.0117792	8.95969e-05	0	0.0500956	0	0.184603	0.00208379	0.0385659	0	0.0040511	0	0.0570745	0.0459116	0.204424	0.0788594	0.153674	0.0780035	0.0201176	0.0702386	0	0	0.000429028	BRCA
TCGA-Z7-A8R5-01	0.109645	0	0.0610042	0.176066	0	0.0733964	0	0.0590848	0	0	0	0.0497655	0.0387259	0.0565936	0.039556	0.213157	0.0374443	0	0.0855619	0	0	0	BRCA
TCGA-B6-A0I1-01	0.114281	0	0.106088	0.0667464	0	0.0470898	0	0.0225127	0.1373	0	0.00358547	0	0.00456638	0.293479	0.109683	0.0626364	0	0	0.032031	0	0	0	BRCA
TCGA-EW-A1PA-01	0.0495419	0	0.0956033	0.0476266	0	0.158748	0	0.041014	0.0116782	0.0539212	0	0.0198178	0	0.0811258	0.111772	0.101344	0.0582498	0	0.169558	0	0	0	BRCA
TCGA-BH-A0W4-01	0.00587772	0	0.044781	0.0165722	0	0.226279	0	0.0216871	0.0134387	0	0	0.0376	0	0.15583	0.0853995	0.144053	0.0754222	0	0.17306	0	0	0	BRCA
TCGA-A2-A3XZ-01	0.13032	0	0.1123	0.0976252	0	0.128515	0.0422124	0.0413911	0.065363	0	0	0.0142437	0	0.01236	0.0653692	0.157973	0.0872688	0.00913108	0.0359271	0	0	0	BRCA
TCGA-A7-A26H-01	0.0213926	0	0.013144	0.0581927	0	0.262219	0	0.0294634	0.00559354	0	0	0.0150221	0.013082	0.132671	0.0933756	0.176909	0.0659271	0.0368245	0.0761838	0	0	0	BRCA
TCGA-E2-A1B0-01	0.0710118	0	0.0610294	0.116312	0	0.168016	0.0183431	0.0685245	0	0	0	0.0282072	0.019911	0.130601	0.0833354	0.12018	0.0160213	0.0518113	0.0466966	0	0	0	BRCA
TCGA-BH-A1EU-01	0.0501228	0.0671502	0	0	0	0.187338	0.0440875	0.104354	0	0.0668841	0	0	0.0111695	0.0568212	0.0715414	0.174056	0.0585333	0.00752704	0.100415	0	0	0	BRCA
TCGA-AC-A23H-01	0.00962925	0	0.0181823	0.00244075	0	0.150878	0	0.0387411	0.0338552	0.0278704	0	0.0380279	0	0.211993	0.100659	0.182261	0.0658705	0	0.114676	0	0	0.00491448	BRCA
TCGA-EW-A1P4-01	0.0307325	0	0	0.101563	0	0.15696	0.0619039	0.0174338	0.0504402	0	0	0.111117	0.0189924	0.0569476	0.0748863	0.0843251	0.0937708	0.0242367	0.0952193	0	0	0.021472	BRCA
TCGA-E2-A10E-01	0.0709643	0	0.0915624	0.0469139	0	0.200942	0	0.0904945	0.0143389	0.00194125	0	0.0276334	0.00975163	0.0427758	0.114375	0.10029	0.125657	0.00280753	0.0565866	0	0	0.00296654	BRCA
TCGA-EW-A1P0-01	0.0299186	0	0	0	0	0.159924	0	0.109292	0.0473476	0.0771674	0	0	0.0108941	0.155882	0.069396	0.206871	0.00738666	0.0492399	0.0734846	0	0.00319547	0	BRCA
TCGA-EW-A6S9-01	0.0476494	0	0.152236	0.0230121	0	0.13345	0	0.0468518	0.0221585	0	0	0.0374293	0.0471176	0.0628215	0.0716151	0.174744	0.0215802	0.0259121	0.133422	0	0	0	BRCA
TCGA-A2-A25B-01	0.000597245	0	0.11394	0.0448966	0	0.273106	0	0.029852	0.00215355	0	0.00641738	0.0228354	0.0457837	0.053213	0.0945216	0.187107	0.0119266	0.0369944	0.0662667	0	0	0.010389	BRCA
TCGA-LL-A6FR-01	0	0.00883665	0	0.0296113	0	0.119599	0	0.0128956	0.0573732	0	0	0.0450726	0.0203351	0.288714	0	0.219016	0	0.0891699	0.0965772	0	0	0.0127988	BRCA
TCGA-AR-A5QM-01	0.0320843	0	0.074523	0.130306	0	0.111854	0	0.0336316	0.00878327	0.0199731	0	0.0306572	0.0211164	0.161797	0.0645208	0.108469	0.0211043	0	0.181181	0	0	0	BRCA
TCGA-EW-A1P5-01	0.0139738	0.000578793	0	0	0	0.145621	0.029167	0.0067967	0.0173972	0.0730558	0	0.0129576	0.0101404	0.166149	0.115441	0.221183	0.0055305	0.0525751	0.122087	0	0	0.00734694	BRCA
TCGA-E2-A14O-01	0.0267426	0	0.0603685	0.00765691	0	0.106529	0	0	0.0484714	0.0819656	0	0.0182903	0.0264481	0.300276	0.0608285	0.0989945	0.0166343	0.0250955	0.121698	0	0	0	BRCA
TCGA-AN-A0AR-01	0.0885446	0	0	0.0919987	0	0.149164	0	0.0482349	0.0627416	0	0	0.0243573	0.014655	0.0950255	0.0720913	0.184728	0.118336	0	0.0501226	0	0	0	BRCA
TCGA-E9-A22D-01	0.0742019	0	0.0476761	0.246966	0	0.0490372	0.0680854	0.0632186	0.0145074	0.0161057	0	0.0589821	0.0230991	0.0441162	0.0779331	0.10613	0.0231118	0.0228531	0.0639758	0	0	0	BRCA
TCGA-A2-A0CS-01	0.0365116	0	0.00100525	0.0458444	0	0.19102	0	0.0202837	0.0744811	0	0	0.0064561	0.0316759	0	0.0220066	0.143857	0.220131	0.0659001	0.127796	0	0	0.0130306	BRCA
TCGA-E2-A1IF-01	0.00319389	0	0.0312635	0.115548	0	0.157078	0	0.067741	0.0395151	0.0259988	0	0	0.0235726	0.252664	0.125904	0.0948376	0.0206657	0	0.0420182	0	0	0	BRCA
TCGA-BH-A0BW-01	0.0746808	0	0.0200069	0.0270148	0	0.192484	0	0.0909936	0	0	0.0525536	0.0504856	0.0198879	0.0829434	0.164205	0.13961	0	0.0719601	0.000873386	0	0	0.0123009	BRCA
TCGA-E2-A1AZ-01	0.113023	0	0	0.0587097	0	0.182295	0.048391	0.115118	0	0	0	0.0506783	0.0358893	0.0545948	0.101952	0.11373	0.00543591	0.05125	0.0689313	0	0	0	BRCA
TCGA-D8-A27N-01	0	0	0.057314	0.0192273	0	0.249359	0	0	0	0	0	0.068812	0.000154766	0.141415	0.0754464	0.240994	0.00341385	0.0022832	0.138317	0	0	0.00326412	BRCA
TCGA-A2-A0CT-01	0.0925318	0	0.0423997	0.0737052	0	0.138764	0	0.0164033	0.019659	0	0	0.048173	0.0582731	0.0258182	0.0598149	0.166254	0.0384306	0.00233253	0.197537	0	0.0199034	0	BRCA
TCGA-A8-A09R-01	0	0	0	0.0352718	0	0.160481	0.00257763	0.0963412	0.0118035	0	0	0.054695	0.014657	0.192755	0.148933	0.142594	0.0260853	0	0.113805	0	0	0	BRCA
TCGA-B6-A0RE-01	0.00985472	0	0.127578	0.0569855	0	0.158569	0.016783	0.0775509	0.0302912	0	0	0.0178198	0.00273693	0.243361	0.0625002	0.122339	0	0.0449429	0.022389	0	0	0.00629844	BRCA
TCGA-E9-A249-01	0.0888948	0	0.0404848	0.0773429	0	0.180085	0	0.103928	0.0331167	0.00618129	0	0.0282499	0.00772309	0.13849	0.0824482	0.096354	0.0604516	0.0135197	0.0400879	0	0	0.00264243	BRCA
TCGA-E2-A1B5-01	0.147081	0	0.0743453	0.0991955	0	0.188005	0.0577111	0.0517218	0.0381686	0.000206508	0	0.0109967	0.0213032	0.0381392	0.0780209	0.103343	0.00582888	0.0272821	0.0586507	0	0	0	BRCA
TCGA-A2-A25A-01	0.0337219	0	0.0358033	0.0966172	0	0.278042	0	0.0371125	0	0.0260861	0	0.00534547	0.0101602	0	0.10532	0.15741	0.09379	0	0.120591	0	0	0	BRCA
TCGA-AO-A03O-01	0.0363986	0	0.0999576	0.0670415	0	0.16387	0.0555172	0.041281	0.0516273	0.00186197	0	0.0422392	0.0143035	0.0859825	0.0920577	0.147799	0.0352284	0.0182463	0.046503	0	0	8.52469e-05	BRCA
TCGA-E9-A22A-01	0.0178125	0	0.0205291	0.0794937	0	0.177304	0	0.0197461	0.0194972	0	0	0.0784977	0.0130418	0.0942941	0.0790636	0.101944	0.0354402	0.047953	0.187231	0	0	0.0281523	BRCA
TCGA-BH-A0GZ-01	0.0317084	0	0.0971181	0.0332143	0	0.138693	0	0.0316096	0.0558318	0.00732305	0	0.0651825	0.0417995	0.0667296	0.0682723	0.135791	0.0723995	0	0.138583	0	0.0157437	0	BRCA
TCGA-BH-A1FD-01	0	0	0.147027	0	0	0.247904	0	0.0746776	0.00833275	0	0	0.00442901	0.00720982	0.126017	0.0784815	0.208339	0	0.0290411	0.0329014	0	0	0.0356402	BRCA
TCGA-A1-A0SH-01	0.00519353	0	0.0448596	0.10457	0	0.224608	0	0	0.0133449	0	0	0.022704	0.0672578	0.0627481	0.0353076	0.196257	0.0267629	0.000657366	0.195729	0	0	0	BRCA
TCGA-E2-A10A-01	0.0423119	0	0.104886	0.00423146	0	0.210327	0	0.0113804	0.0444467	0	0	0.0348921	0.0776506	0.140191	0.0506363	0.236591	0.00567148	0.00684353	0.0277345	0	0	0.00220568	BRCA
TCGA-B6-A0IO-01	0.00417299	0	0.00417561	0.152664	0	0.166847	0.0122643	0.0675761	0.0466306	0.0219846	0	0.0184186	0.0163192	0.102662	0.115535	0.131174	0.0532858	0	0.0862892	0	0	0	BRCA
TCGA-BH-A1FR-01	0.0528804	0.00143893	0.0554159	0.0592713	0	0.19531	0	0.063764	0	0.0255143	0	0.0190011	0.0229306	0.0969717	0.122747	0.234251	0.000818764	0	0.0496852	0	0	0	BRCA
TCGA-D8-A143-01	0.0327724	0.00245435	0.164135	0.129831	0	0.171592	0.0106988	0.0376474	0	0	0	0.0338767	0.00018805	0.0859477	0.0922224	0.145921	0.0735356	0	0.0191773	0	0	0	BRCA
TCGA-AO-A03R-01	0.0911084	0	0.0489088	0.100671	0	0.124716	0.0164167	0.0635472	0.00662635	0.0735835	0	0.0231646	0.0403979	0.0536182	0.101306	0.164884	0.0270345	0	0.0640167	0	0	0	BRCA
TCGA-BH-A0E0-01	0.0456453	0	0.0080993	0.0238873	0	0.171839	0.0129294	0.0872041	0.098527	0	0	0.0357434	0	0.00448073	0.0262003	0.12611	0.204306	0.071048	0.0430961	0	0.027285	0.0135989	BRCA
TCGA-A8-A0AD-01	0	0	0.0491343	0.00228886	0	0.24671	0	0.0183886	0.00270363	0	0	0.0293594	0.136554	0.0322499	0.0558178	0.243456	0	0.0163606	0.126296	0	0.00508843	0.0355929	BRCA
TCGA-GM-A2DI-01	0.0670158	0	0.0608261	0.151926	0	0.141889	0.043718	0.0297824	0.0377955	0.00843382	0	0.0487049	0.0345331	0.0458036	0.0834453	0.101534	0.0538464	0.0102248	0.0805212	0	0	0	BRCA
TCGA-E9-A6HE-01	0	0	0.0459138	0.121762	0	0.120747	0	0.0834138	0.0459045	0	0	0.0796409	0.0517806	0.133951	0.0480654	0.1392	0	0.0382169	0.0910933	0	0	0.000311056	BRCA
TCGA-BH-A0B3-01	0.008799	0	0.161226	0.000543823	0	0.100363	0	0.0830105	0.028356	0.0221157	0	0.0857963	0.00961281	0.057839	0.146278	0.167639	0.0531583	0.0333278	0.0214047	0	0.0192858	0.00124426	BRCA
TCGA-AR-A0TU-01	0.0203833	0	0	0.00530756	0	0.146244	0.082822	0.147465	0	0.0807855	0	0.0620578	0	0.0404234	0.0975601	0.179262	0.0629597	0.067142	0	0	0.00758734	0	BRCA
TCGA-LQ-A4E4-01	0.0235314	0	0.0883037	0.0795202	0	0.123134	0	0	0.0538685	0	0	0.0458302	0.0357541	0.0261911	0.0399014	0.262946	0	0	0.221019	0	0	0	BRCA
TCGA-PL-A8LY-01	0.0604873	0	0.117057	0.180563	0	0.136759	0	0.0554522	0.0514763	0	0.00504706	0.0222599	0.0438874	0.0874478	0.0116451	0.172125	0.0191704	0.0161296	0.0204926	0	0	0	BRCA
TCGA-BH-A1FU-01	0.106422	0	0.0623418	0.0998274	0	0.184594	0.00386862	0.00842346	0.0672656	0	0	0.0135699	0.0211368	0.106287	0.0737885	0.127556	0.037654	0.0160902	0.0711741	0	0	0	BRCA
TCGA-A8-A09D-01	0.0369436	0	0.0289042	0.0646854	0	0.23511	0.00545862	0.0026276	0.0433901	0	0	0.00337925	0.0398389	0.15329	0.0817362	0.171427	0.0535992	0.00045343	0.0715166	0	0	0.00764025	BRCA
TCGA-B6-A3ZX-01	0.128514	0.0381367	0.0916868	0.129826	0	0.134765	0.0288359	0.0734616	0.0595219	0	0.0105626	0.00151491	0.0179838	0.0864036	0.0660005	0.0745702	0.0207468	0	0.0374704	0	0	0	BRCA
TCGA-A7-A5ZV-01	0.00390743	0.00595052	0	0.0419996	0	0.0585383	0	0.0363213	0.0367879	0.00595266	0.0247511	0	0.0485682	0.220776	0.0207895	0.278347	0.0814436	0.046911	0.0505676	0	0.00810069	0.0302876	BRCA
TCGA-BH-A0AY-01	0.0173651	0	0.0563434	0.14082	0	0.153425	0	0.0136296	3.19455e-05	0	0	0.0537178	0.0310946	0.064351	0.0771937	0.174284	0.0367578	0	0.180985	0	0	0	BRCA
TCGA-A7-A4SD-01	0.0133369	0	0.151931	0.0990625	0	0.186959	0.0574434	0.0863103	0.0267657	0	0	0.0169048	0.00933323	0.0677362	0.0973019	0.0981753	0	0.0539576	0.0339989	0	0	0.000782573	BRCA
TCGA-AO-A03L-01	0.0678909	0	0.105478	0.102644	0	0.214838	0	0.0375375	0.0394423	0	0	0.022833	0.0794421	0.0356436	0.0754203	0.091394	0.00825243	0.0128823	0.106302	0	0	0	BRCA
TCGA-A2-A0EX-01	0.077067	0	0.0822675	0.0625778	0	0.270998	0	0.00738947	0.0383698	0	0	0.0126476	0.0210364	0.0531841	0.0535087	0.129014	0.0663264	0.0044257	0.121188	0	0	0	BRCA
TCGA-GM-A2DM-01	0.0368479	0	0.0658435	0.0809076	0	0.174592	0	0.0245212	0.0265895	0	0	0.01916	0.0747593	0.0624926	0.054751	0.194456	0.104411	0.0185372	0.0151232	0.0168568	0.029244	0.000907853	BRCA
TCGA-BH-A0DO-01	0.13054	0	0.125154	0.09918	0	0.133999	0	0.0741911	0	0.0120724	0	0.0185645	0	0.102474	0.0456719	0.175091	0	0.00777903	0.0746901	0	0	0.000592462	BRCA
TCGA-HN-A2OB-01	0.0915445	0	0.0841314	0.109474	0	0.157783	0	0.0253558	0.00720948	0	0	0.0193714	0.00861118	0.0274058	0.0627468	0.144367	0.081209	0	0.18079	0	0	0	BRCA
TCGA-A2-A0CM-01	0	0.0534258	0.044787	0.154785	0	0.0850915	0.0222898	0.127288	0.0473819	0	0	0.0464844	0.0271262	0.0776262	0.1072	0.137019	0.00621712	0.0389245	0.0243533	0	0	0	BRCA
TCGA-A2-A4S0-01	0.0428759	0	0.233947	0.058148	0	0.110207	0	0.0180216	0.0477572	0	0.00143524	0	0.0360951	0	0.0739763	0.311113	0.0130833	0	0.0451506	0	0	0.00819032	BRCA
TCGA-BH-A0H9-01	0.0368171	0	0.120653	0.00625786	0	0.26238	0	0.0258391	0.0215292	0.0515341	0	0.0177204	0	0.097275	0.0896899	0.162414	0.0313148	0	0.0699755	0	0	0.00659899	BRCA
TCGA-B6-A0IP-01	0.100214	0.0299456	0.0872891	0.155823	0	0.192084	0	0.0402992	0.0275614	0	0	0	0	0.0160083	0.0783766	0.113534	0.0646027	0.0306057	0.0569352	0	0	0.00672154	BRCA
TCGA-C8-A12X-01	0.00976342	0	0.126877	0	0	0.164553	0	0	0.106518	0	0.0410225	0.0239211	0.024127	0.166221	0.0470947	0.211673	0.020239	0	0.0407467	0	0	0.0172434	BRCA
TCGA-AN-A0AL-01	0.131593	0	0.139179	0.066997	0	0.177628	0.0358208	0.0443829	0.0184457	0	0	0.0148037	0.0165944	0.080796	0.067516	0.0874702	0.00541747	0.0470099	0.0663454	0	0	0	BRCA
TCGA-LD-A9QF-01	0.0372132	0	0.0596197	0.146756	0	0.119671	0	0.0788706	0.0668117	0	0	0.0355502	0.0276811	0.136421	0.0754787	0.101716	0.0463335	0.0246794	0.0431981	0	0	0	BRCA
TCGA-E2-A152-01	0	0	0.112242	0.00120974	0	0.245166	0	0	0.0281407	0	0	0.0390034	0.0136432	0.130738	0.0803068	0.230158	0	0	0.103913	0	0	0.0154796	BRCA
TCGA-BH-A1FE-06	0.0545384	0	0	0	0	0.346614	0	0	0	0	0.0233051	0.0429287	0.145264	0.0198237	0.0259422	0.290284	0	0.0107873	0.00532309	0.0342504	0	0.000939008	BRCA
TCGA-BH-A18N-01	0.0396563	0	0.0869912	0	0	0.186151	0	0.0240256	0.0358082	0	0.00534287	0.00951179	0.101968	0.0797006	0.0566933	0.277853	0.00170483	0.000787298	0.0897404	0	0	0.00406551	BRCA
TCGA-C8-A1HN-01	0	0	0.0252404	0.0503869	0	0.164667	0	0.0499076	0.0323525	0	0	0.0192651	0	0.11799	0.0879343	0.337367	0.0168467	0.00711699	0.0492697	0	0.0155537	0.026102	BRCA
TCGA-AN-A0FK-01	0	0	0.110916	0.0334197	0	0.181297	0	0	0.102935	0	0	0.0109029	0.0209993	0.166785	0.112647	0.116339	0.0245985	0	0.119161	0	0	0	BRCA
TCGA-B6-A0IE-01	0.0571684	0	0.274118	0.14636	0	0.0778343	0	0	0.0561186	0	0	0.0294192	0.00570219	0.0233882	0.0675473	0.139879	0.0189296	0	0.103535	0	0	0	BRCA
TCGA-B6-A400-01	0	0.0117041	0	0.0347782	0	0.135082	0	0.0431392	0.13651	0.00159341	0	0.00852162	0.0291823	0.140162	0.0410162	0.0988844	0.158129	0.137547	0	0.0237501	0	0	BRCA
TCGA-GM-A2DB-01	0.173397	0	0.0279289	0.0344951	0	0.212817	0.0174277	0.0684411	0	0	0.0284422	0.0365498	0.0225138	0.112006	0.109704	0.0774762	0.0112548	0.0333065	0.0342398	0	0	0	BRCA
TCGA-AC-A2FK-01	0.0158543	0	0.11451	0.0882212	0	0.191096	0	0.0359171	0.0102965	0.0117622	0	0.039474	0.0154168	0.0896267	0.0754995	0.132672	0.0852611	0	0.0943928	0	0	0	BRCA
TCGA-BH-A0HU-01	0.0118784	0	0	0.136634	0	0.119488	0	0.00232045	0.120533	0	0.0129526	0	0.0245843	0.190204	0.115595	0.133318	0.0460733	0	0.0864174	0	0	0	BRCA
TCGA-D8-A140-01	0.0269327	0	0.222939	0.0932136	0	0.13424	0	0.064967	0.0330213	0.0133252	0	0.0141613	0.00356897	0.0475481	0.0752483	0.144763	0	0.0268263	0.0992464	0	0	0	BRCA
TCGA-A7-A0CD-01	0	0	0.147376	0.0676075	0	0.145038	0	0.0319224	0.0414991	0	0	0.0115506	0.00061573	0	0.0754899	0.206627	0.0492352	0	0.195015	0	0.0261534	0.00186979	BRCA
TCGA-D8-A1JF-01	0.00906992	0.000247372	0.0684998	0	0	0.180056	0.0432288	0	0.0435424	0	0.0559343	0	0.0243096	0.125351	0.0875436	0.183666	0.0415603	0.00866943	0.127437	0	0.000884959	0	BRCA
TCGA-A2-A4S1-01	0	0.00801441	0	0.0899099	0	0.195336	0	0	0.0393276	0	0	0.0363135	0.163185	0.0292478	0.0601987	0.3	0	0	0.0784664	0	0	0	BRCA
TCGA-5T-A9QA-01	0.0644874	0	0.141323	0.179785	0	0.0829742	0	0	0.0550452	0	0	0.0394161	0.00918789	0.0804399	0.0499311	0.242531	0.0436042	0	0.0112752	0	0	0	BRCA
TCGA-AR-A2LK-01	0.0477832	0	0.0397296	0.00169705	0	0.133484	0	0.0084368	0.0684583	0	0	0.0465363	0.0191205	0.129919	0.0451092	0.237897	0.0475247	0	0.159847	0	0	0.0144574	BRCA
TCGA-AR-A1AH-01	0.120543	0	0.0245446	0.0459081	0	0.269711	0	0.0344104	0.00758713	0	0.00647915	0	0.0526209	0.18911	0.0599487	0.133809	0	0.0121471	0	0.0309463	0.0122351	0	BRCA
TCGA-AR-A254-01	0.0331331	0	0.0685658	0.063397	0	0.156798	0.000244338	0.108853	0.0102525	0	0	0.0336868	0.0315015	0.0652542	0.123378	0.196399	0.0573618	0	0.0413147	0	0	0.00985961	BRCA
TCGA-E2-A1IO-01	0.0953614	0	0.0760948	0.105169	0	0.236094	0	0.0465012	0.0443877	0.00958964	0	0.0193077	0.0115139	0.0506477	0.0882689	0.123171	0.0203104	0.00714354	0.0664386	0	0	0	BRCA
TCGA-S3-A6ZF-01	0.121247	0	0.0788076	0.0603402	0	0.226111	0	0.0106785	0.0120924	0	0	0.0304305	0.010025	0.0524663	0.0792282	0.132145	0.0221817	0.0373947	0.126852	0	0	0	BRCA
TCGA-A8-A07J-01	0.020092	0	0	0.0608712	0	0.204518	0	0.000159313	0.0393388	0	0	0.0355584	0.0272212	0.132874	0.0531339	0.161478	0.11446	0	0.132109	0	0	0.0181858	BRCA
TCGA-AN-A0FV-01	0.0617833	0	0.0317387	0	0	0.133818	0	0.00790626	0.040207	0	0	0.0285033	0.0154299	0.164161	0.0718259	0.264956	0	0.00842687	0.108788	0	0	0.0624561	BRCA
TCGA-AN-A0XP-01	0.0592381	0	0.0697134	0.0529679	0	0.176739	0	0.0157158	0.0347249	0	0.00958647	0.0135611	0	0.0683551	0.0591088	0.281049	0.000213561	0.0252382	0.0932603	0	0	0.0405286	BRCA
TCGA-A8-A08Z-01	0.0442604	0	0.0235657	0.02782	0	0.221055	0	0.0302825	0.0345832	0	0	0.00650238	0.108846	0.230805	0.0416598	0.168422	0	0	0.0621985	0	0	0	BRCA
TCGA-E9-A226-01	0	0	0.0828085	0	0	0.314939	0	0.0703443	0	0	0	0.0248147	0.0393878	0.0713181	0.0563427	0.215556	0	0.0409393	0.0835495	0	0	0	BRCA
TCGA-AR-A1AW-01	0.101956	0	0.150638	0.123352	0	0.105338	0.0626344	0.0461639	0.0255829	0.00668754	0	0.0313443	0.0180482	0.0624775	0.0768916	0.120201	0.00536118	0.0184619	0.0448618	0	0	0	BRCA
TCGA-GI-A2C9-01	0	0	0	0.0605807	0	0.178583	0	0.0507787	0.0511849	0	0	0.0387787	0.0424533	0.0231309	0.0453658	0.170824	0.155684	0.103456	0.0771202	0	0	0.00206009	BRCA
TCGA-E9-A1NG-01	0	0	0.0293925	0.0370699	0	0.236492	0	0.00975072	0.0312419	0	0	0.0337276	0.091395	0.0661548	0.0404648	0.221362	0.0801464	0.0181011	0.090794	0	0	0.0139071	BRCA
TCGA-A8-A07L-01	0.065279	0	0.0765651	0.0827141	0	0.176803	0	0.0152306	0.0553749	0	0	0.0271998	0.0219225	0.0462184	0.0532747	0.2253	0.0260159	0.0148253	0.0985501	0	0	0.0147268	BRCA
TCGA-E2-A15L-01	0.0688555	0	0.194407	0.0115854	0	0.167614	0	0.0170758	0.0156815	0	0	0.0325007	0.0876948	0.0896167	0.0501795	0.148161	0.00945891	0	0.103687	0	0.0034827	0	BRCA
TCGA-D8-A1JI-01	0.0559593	0	0.0564283	0.0643052	0	0.181315	0	0.061332	0.00784528	0	0	0.0202642	0.10032	0.00656547	0.0596252	0.2347	0.066096	0.000963737	0.0842797	0	0	0	BRCA
TCGA-GM-A2DO-01	0.150215	0	0.0853291	0.153302	0	0.139462	0.0362179	0.0379786	0.0555294	0	0	0.0232782	0.0212237	0.0599165	0.0743344	0.0635659	0.0263068	0.0120629	0.0612772	0	0	0	BRCA
TCGA-EW-A1P6-01	0.0149093	0.00575679	0.184541	0.0627404	0	0.13808	0	0	0.0295163	0	0	0.03835	0.00473516	0.0630227	0.0734706	0.195264	0.0241023	0	0.165512	0	0	0	BRCA
TCGA-AR-A1AI-01	0.021244	0	0.104435	0.0947779	0	0.0805341	0.119411	0.0220525	0.00810773	0.0232012	0	0.0531268	0.0440077	0.0603202	0.0774257	0.11321	0.0761322	0.0475031	0.0502145	0	0.00429719	0	BRCA
TCGA-AR-A0U3-01	0.0964763	0	0.0785331	0.103264	0	0.135267	0.00861044	0.0452148	0.0699384	0	0	0	0.0243628	0.148906	0.10268	0.0962837	0.0550812	0	0.0353818	0	0	0	BRCA
TCGA-A2-A0ES-01	0.0227516	0	0	0.0850296	0	0.292302	0.00812605	0.0729772	0	0	0	0	0.0329706	0	0.0782814	0.276455	0.00595376	0.0346356	0.0796125	0	0.0109047	0	BRCA
TCGA-A8-A06P-01	0.00828444	0	0.0986289	0.0750004	0	0.144473	0	0.0147452	0.0438643	0	0	0.0148798	0.0821286	0.0673639	0.0439013	0.196931	0.0105051	0	0.185672	0	0	0.0136221	BRCA
TCGA-S3-AA12-01	0.03562	0	0.130858	0.0969842	0	0.205652	0	0.0609284	0.0362485	0	0.00337675	0.0203688	0.0422509	0.0130003	0.0463535	0.168811	0.023851	0.00839787	0.0998283	0	0	0.00747101	BRCA
TCGA-E9-A3Q9-01	0	0.0337548	0.0793964	0.0386615	0	0.163802	0	0.0142391	0.00359831	0	0.0129545	0.0589617	0.0394085	0	0.109547	0.250193	0.0337874	0	0.117169	0	0.0415537	0.00297339	BRCA
TCGA-BH-A0HX-01	0.0595119	0	0.0229281	0.0195317	0	0.325733	0	0.0111415	0.020686	0.0352776	0	0.0151278	0.0349333	0.116631	0.0810811	0.115097	0.0597889	0	0.0825319	0	0	0	BRCA
TCGA-AC-A3W7-01	0.00229083	0.0142344	0	0.164716	0	0.174436	0	0.0375838	0	0	0	0.0641713	0.0416492	0.151904	0.0912317	0.132043	0.0338966	0	0.0918422	0	0	0	BRCA
TCGA-AO-A124-01	0.119843	0	0.00780454	0.127442	0	0.137155	0.0208229	0.0686525	0.0726123	0	0.0205388	0.0104505	0.0337915	0.0978862	0.0353284	0.0923656	0	0.137297	0	0.0134683	0	0.00454159	BRCA
TCGA-AC-A5XU-01	0	0.0129251	0.144136	0.0550738	0	0.156762	0	0.000454927	0.079831	0	0	0.0238875	0.00562759	0.192824	0.0872172	0.133538	0.00191543	0	0.105808	0	0	0	BRCA
TCGA-LL-A6FQ-01	0.00898225	0	0.126594	0.086887	0	0.0535273	0	0.0451771	0.0231464	0	0	0.0532796	0.0813022	0.182267	0.0796459	0.191186	0.0254628	0	0.040736	0	0.00180695	0	BRCA
TCGA-AQ-A1H2-01	0.0399596	0	0.0458493	0.0516201	0	0.12819	0	0	0.0150733	0	0.00251894	0.0216996	0.0991473	0	0.0860889	0.383523	0	0	0.114351	0	0	0.0119779	BRCA
TCGA-BH-A0DQ-01	0.00278967	0	0.0824035	0.0360301	0	0.22966	0	0.0121551	0.0342892	0	0	0.044455	0.00843867	0.105435	0.086256	0.154157	0.0405187	0	0.159807	0	0	0.00360504	BRCA
TCGA-E2-A106-01	0	0	0.0899745	0.0625652	0	0.154276	0	0.0705223	0.00195903	0	0	0.0549959	0.012589	0.16346	0.0577789	0.153972	0.0119895	0	0.165918	0	0	0	BRCA
TCGA-A2-A25F-01	0.0696658	0	0.0302071	0.084756	0	0.155156	0.099744	0.0375422	0.00324639	0.0186239	0	0.0394719	0.0347829	0.0619543	0.0726775	0.129725	0.0472934	0.0485049	0.0666481	0	0	0	BRCA
TCGA-AN-A0AT-01	0.0589598	0	0.0657849	0.1885	0	0.152514	0.0455373	0.0504195	0.0274629	0	0.00969233	0	0.0275127	0.105918	0.0746157	0.137473	0.021217	0.0343932	0	0	0	0	BRCA
TCGA-D8-A27T-01	0.0386404	0	0.0621199	0.0807553	0	0.245191	0	0	0.00158945	0	0	0.0469396	0.047891	0.0708821	0.0886721	0.155036	0.0172858	0.00425318	0.140745	0	0	0	BRCA
TCGA-A2-A04X-01	0.0306698	0	0.10937	0.107441	0	0.16446	0.0525624	0.0359748	0.0516939	0	0	0.0401579	0.00816459	0.0813917	0.079415	0.126876	0.0124268	0.027027	0.0690599	0	0	0.00330817	BRCA
TCGA-A2-A3XT-01	0.00896996	0.000868843	0	0.0621799	0	0.207038	0.0245496	0.0514405	0.0128656	0	0	0.0595617	0.0260437	0.123835	0.114897	0.141627	0.0995079	0.0105298	0.0430957	0	0.00876798	0.00422155	BRCA
TCGA-AR-A0TY-01	0.144117	0	0.131193	0.0230671	0	0.163331	0	0.01107	0.0178675	0	0	0.0275254	0	0.134656	0.0314095	0.185544	0	0.0122067	0.118013	0	0	0	BRCA
TCGA-A2-A0YG-01	0.0551304	0	0.0600112	0.035246	0	0.205885	0	0.075606	0	0	0	0.0214157	0.00769923	0.0980992	0.121465	0.19972	0.00754122	0	0.112181	0	0	0	BRCA
TCGA-B6-A0WZ-01	0.0413187	0	0.027456	0.062922	0	0.0847697	0	0.0439034	0.0542925	0	0	0.0418332	0	0.159544	0.0472111	0.191423	0.00660361	0.0700509	0.168672	0	0	0	BRCA
TCGA-A7-A5ZX-01	0.0109975	0	0.116006	0.0327112	0	0.133651	0	0.00260229	0.0621502	0	0.00262883	0.000881384	0	0.100551	0.0633896	0.18908	0.0208158	0	0.264535	0	0	0	BRCA
TCGA-AC-A23G-01	0.0245282	0	0.0344509	0.171191	0	0.0549156	0	0.0545223	0.0489283	0	0	0.0502282	0.025397	0.0921992	0.0630214	0.181783	0.109684	0.00844314	0.0728931	0	0	0.00781536	BRCA
TCGA-GM-A2DA-01	0	0.00127157	0.103717	0.177638	0	0.211129	0.00111214	0.0258184	5.71795e-05	0	0	0.0870057	0.0196857	0.0256524	0.101457	0.100804	0.0191286	0	0.125522	0	0	0	BRCA
TCGA-B6-A0X1-01	0.0559184	0	0.043689	0.137421	0	0.0659313	0.0832231	0.123438	0	0	0	0.0633337	0.0495623	0.0804736	0.0609009	0.110335	0	0.0937002	0.0306721	0	0	0.00140134	BRCA
TCGA-AO-A12E-01	0.0761353	0	0.115378	0.0127463	0	0.185638	0	0.0223602	0	0	0	0.00961506	0.119094	0.0404615	0.0462239	0.190406	0.0198507	0.0137465	0.148344	0	0	0	BRCA
TCGA-AR-A250-01	0.0342699	0	0.068234	0.0273065	0	0.289593	0	0.0121439	0.0534523	9.3461e-05	0	0.0275908	0	0.0917194	0.086003	0.167192	0.0166503	0.0141729	0.104715	0	0	0.0068633	BRCA
TCGA-A8-A06O-01	0.0268501	0	0.100632	0.0423581	0	0.186497	0	0.0557379	0.0210611	0.0185786	0	0.0523814	0.00623004	0.11655	0.0623612	0.160015	0.0778851	0	0.0728626	0	0	0	BRCA
TCGA-AO-A12G-01	0.034752	0	0.047226	0.0550671	0	0.163091	0	0.0448893	0.0394992	0.035594	0	0.0459209	0.0233875	0.0160963	0.103439	0.169826	0.0467146	0	0.174497	0	0	0	BRCA
TCGA-A7-A3IY-01	0	0	0	0.0514483	0	0.145089	0	0.0305669	0.0640336	0	0	0.0369355	0.148782	0.111341	0.0730445	0.193645	0.0458023	0.0139282	0.0176036	0.0476336	0.0158787	0.00426709	BRCA
TCGA-BH-A1EY-01	0.0356078	0	0	0.0446056	0	0.254963	0	0.0431423	0.0120768	0	0	0.050342	0.00150449	0.0917912	0.112882	0.169157	0.0627832	0	0.115701	0	0	0.00544449	BRCA
TCGA-A8-A079-01	0	0	0.260579	0	0	0.13328	0	0	0.0577314	0	0	0.029897	0.0208357	0.143334	0.0673774	0.160876	0.0126954	0	0.113394	0	0	0	BRCA
TCGA-AO-A03P-01	0.0565798	0	0.0679644	0.0578439	0	0.213463	0.00381195	0.0723404	0.0387573	0	0	0.0220604	0	0.0537723	0.0870802	0.186593	0.0367615	0.0181379	0.0824779	0	0	0.00235512	BRCA
TCGA-E2-A572-01	0.0272642	0	0.202168	0.209814	0	0	0	0.0167478	0.0548079	0	0.017998	0.0147083	0.0281814	0.0806659	0.0513059	0.208417	0	0	0.0879212	0	0	0	BRCA
TCGA-A2-A0YH-01	0.0432551	0	0.0856893	0.0710642	0	0.160476	0.0134151	0.0444775	0.0100399	0.00337049	0.00176735	0.00373939	0.00898132	0.10054	0.0791769	0.190013	0	0.0358047	0.111759	0	0	0.0364306	BRCA
TCGA-C8-A12M-01	0.0352105	0	0.115688	0.129198	0	0.143125	0	0.0488569	0.0354103	0.0210186	0	0.0522005	0	0.0468031	0.0718535	0.122361	0	0	0.178276	0	0	0	BRCA
TCGA-AR-A0TV-01	0.0182395	0	0.0742151	0.124666	0	0.110063	0.015231	0.067626	0.0430748	0	0	0.0471057	0.0420681	0.142081	0.0973048	0.138241	0.0346194	0.0101618	0.0353033	0	0	0	BRCA
TCGA-A7-A13G-01	0.0323324	0	0.119865	0	0	0.223833	0.0045191	0	0	0	0.021055	0	0.03362	0	0.0491585	0.242503	0.177175	0	0.0959395	0	0	0	BRCA
TCGA-A8-A07E-01	0.0147507	0	0	0.0347409	0	0.316774	0.00569644	0	0	0.0302021	0	0.00229756	0.0220178	0.0370447	0.111955	0.164308	0.053567	0	0.206645	0	0	0	BRCA
TCGA-E9-A1N9-01	0.0379856	0	0.0744036	0.07595	0	0.283858	0	0.0267044	0.0319949	0.0465686	0	0.0258688	0.016657	0.0612625	0.106309	0.119701	0.0420444	0	0.0506919	0	0	0	BRCA
TCGA-BH-A0H3-01	0.00123983	0.00683238	0.0208887	0.0942527	0	0.289515	0	0.0487785	0.00699429	0.0568432	0	0.013031	0	0.0636326	0.0890458	0.174952	0.0645901	0	0.069404	0	0	0	BRCA
TCGA-AR-A1AY-01	0	0	0.00984191	0.0301638	0	0.247055	0	0.0283541	0.0108364	0	0	0.0472799	0.0220799	0.289408	0.101768	0.112019	0.0265418	0	0.071097	0	0	0.00355667	BRCA
TCGA-A2-A0D4-01	0.100091	0	0.074082	0.0313369	0	0.223772	0	0.0253959	0.0140996	0	0	0.0222194	0.00870973	0.0445963	0.0587052	0.203955	0.015446	0	0.17759	0	0	0	BRCA
TCGA-E9-A5UO-01	0	0	0.16903	0	0	0.0790457	0	0.0559307	0.0823172	0.00316317	0.0826438	0	0.0371068	0.320213	0	0.0910092	0	0.0110776	0.0684633	0	0	0	BRCA
TCGA-GM-A2DL-01	0.00946522	0	0.066139	0.0230332	0	0.183013	0	0.035842	0.045563	0	0	0.059825	0.00850325	0.104923	0.068813	0.219348	0.0698798	0.0354307	0.0665983	0	0.00191849	0.00170537	BRCA
TCGA-EW-A1PD-01	0.016397	0	0	0.0655722	0	0.149211	0	0.0244521	0.0397069	0	0	0.0400581	0.0206432	0.245183	0.118927	0.153077	0.0983782	0	0.0283932	0	0	0	BRCA
TCGA-A1-A0SI-01	0.00507725	0.0161375	0.0258736	0.141041	0	0.0165229	0	0.173594	0.00893453	0	0	0.0875666	0.0160016	0.106999	0.109283	0.11559	0.0181998	0.0106677	0.148511	0	0	0	BRCA
TCGA-A2-A0CV-01	0.0848101	0	0.0733475	0.133659	0	0.163901	0	0.0748523	0	0.0316119	0	0.0470007	0.036234	0.00103201	0.0841198	0.130643	0.0746653	0	0.0641233	0	0	0	BRCA
TCGA-E2-A15E-06	0.176237	0	0.0684154	0.0894503	0	0.143758	0.00175904	0.0465044	0.0430352	0	0	0.0217372	0.0161464	0.0226714	0.0600722	0.151364	0.0528991	0	0.105951	0	0	0	BRCA
TCGA-AO-A12B-01	0.0163777	0	0.0920147	0.0485037	0	0.246474	0	0.0219656	0.045463	0	0	0	0.0307568	0.0495407	0.105617	0.251669	0.0169731	0	0.0746448	0	0	0	BRCA
TCGA-B6-A408-01	0.0335762	0	0.135104	0.0951988	0	0.0976219	0.00673015	0.0429178	0.0730224	0.0153845	0	0.0390317	0.00998829	0.082604	0.0982665	0.188615	0	0.0213349	0.0606037	0	0	0	BRCA
TCGA-OL-A5D7-01	0.0705963	0	0.101114	0.179081	0	0.118205	0.0654542	0.0528398	0.0681879	0	0.0141255	0	0.0465312	0.0571498	0.0768051	0.120073	0.00406128	0.0257756	0	0	0	0	BRCA
TCGA-A2-A0EW-01	0.0189141	0.033308	0	0.057238	0	0.232583	0	0.0546981	0	0	0	0.0537549	0.0163874	0.0457438	0.107853	0.197601	0.0364932	0	0.141844	0	0.00358059	0	BRCA
TCGA-A2-A0T4-01	0.0331179	0	0.0159127	0.151526	0	0.077654	0	0.0604167	0.0387616	0	0	0.0592004	0.0204982	0.0584456	0.0930891	0.163843	0.0395438	0.0114184	0.176573	0	0	0	BRCA
TCGA-C8-A131-01	0.0248393	0	0.117278	0.0695924	0	0.174568	0	0	0.0409049	0.00601835	0	0.0603317	0.0545717	0.145381	0.0497188	0.173709	0.00969503	0.0396632	0.0196742	0	0	0.0140533	BRCA
TCGA-BH-A1EN-01	0.0449642	0	0.182777	0.00146067	0	0.171041	0.00625018	0.0148231	0	0	0	0.0615002	0.0030045	0.0446236	0.044371	0.261314	0.0233617	0.0164465	0.124061	0	0	0	BRCA
TCGA-D8-A3Z5-01	0.0492143	0	0.308571	0.195813	0	0.0533656	0	0.0328919	0.0276119	0	0	0.0649931	0.0185003	0.01322	0.085429	0.145877	0.0045122	0	0	0	0	0	BRCA
TCGA-E9-A247-01	0.0881989	0	0.0683368	0.0598526	0	0.215945	0	0.0327934	0.0466048	0	0	0.0132487	0	0.0638421	0.0891765	0.135122	0.0647157	0.0023093	0.10606	0	0	0.0137933	BRCA
TCGA-C8-A12Q-01	0.034837	0	0.0309761	0.0221728	0	0.199334	0	0.0685751	0	3.78749e-05	0	0.0372976	0.0242855	0.130773	0.0976397	0.162357	0.060546	0.0192902	0.111877	0	0	0	BRCA
TCGA-E2-A1BD-01	0.0605271	0	0.0550911	0.0441475	0	0.0972377	0	0.0274131	0.040489	0	0	0.0597502	0	0.0937835	0.0963735	0.21588	0.033854	0	0.175453	0	0	0	BRCA
TCGA-E9-A1RI-01	0.0611277	0	0.0982591	0	0	0.318486	0	0	0.0102752	0.0260987	0.00661266	0	0.0321251	0.0709307	0.0648402	0.173306	0.028741	0.0077952	0.101402	0	0	0	BRCA
TCGA-E2-A105-01	0.0124707	0	0.0993609	0.062698	0	0.123018	0	0.0452043	0.039373	0	0	0.0284105	0.00251634	0.159411	0.121075	0.166584	0.0947535	0	0.0336578	0	0	0.0114657	BRCA
TCGA-D8-A1JK-01	0.0128858	0	0.0364323	0.0411446	0	0.134832	0.00500389	0.0841052	0.0656864	0	0.0334366	0.0330854	0.0219591	0.121423	0.131497	0.140139	0.123316	0.00431564	0	0.00524835	0	0.00548971	BRCA
TCGA-BH-A0BJ-01	0.0530053	0	0.0600436	0.0995996	0	0.204704	0	0.0193468	0.0354749	0.0238448	0	0.0223104	0.00334036	0.110942	0.0704506	0.173206	0.0219144	0	0.101818	0	0	0	BRCA
TCGA-S3-AA14-01	0.0938482	0	0.0978042	0.0737216	0	0.23008	0	0.0408553	0.00638869	0	0	0.00480853	0.0298707	0.00836971	0.0588057	0.177107	0.0367278	0.0190715	0.122542	0	0	0	BRCA
TCGA-C8-A26V-01	0	0	0.0633409	0.0194159	0	0.265964	0	0.0282955	0.0127546	0	0	0.0717647	0.00607538	0.0726105	0.116233	0.175261	0.0767538	0.0467848	0.0447458	0	0	0	BRCA
TCGA-BH-A1FB-01	0.092564	0	0.0417947	0.116328	0	0.176703	0.017772	0.0730819	0.0054745	0	0.00602191	0	0.0251732	0.0125312	0.0996874	0.131841	0.102174	0	0.0988535	0	0	0	BRCA
TCGA-D8-A1JP-01	0	0	0	0.1441	0	0.237092	0.0173238	0.0291512	0.0266851	0	0	0.00244916	0.0650157	0.0504382	0.0869535	0.219687	0.0395835	0.00530086	0.072136	0	0	0.00408451	BRCA
TCGA-E2-A14X-01	0.07766	0.0036534	0.187231	0.0820679	0	0.176864	0	0.11526	0	0.0138756	0	0.0289144	0.00298301	0.046819	0.097654	0.105803	0.0479294	0	0.013285	0	0	0	BRCA
TCGA-BH-A0E2-01	0.0103571	0	0.105211	0.108911	0	0.153924	0	0.053527	0.0303359	0.0298916	0	0.0334621	0	0.100484	0.0837394	0.128534	0.0191317	0	0.142491	0	0	0	BRCA
TCGA-PL-A8LZ-01	0.117074	0	0.0223634	0.0765082	0	0.0703044	0.00702936	0.133137	0.00211593	0	0	0.0821572	0.0180376	0.0699451	0.119417	0.148554	0	0.0690693	0.0642875	0	0	0	BRCA
TCGA-LL-A740-01	0.0215343	0	0.0208428	0.0292728	0	0.151733	0	0.0180266	0.0733773	0	0.00604264	0.0193669	0.0325457	0.128781	0.0511592	0.141262	0.187269	0.0221163	0.0809039	0	0.014195	0.00157234	BRCA
TCGA-D8-A1X7-01	0.0422932	0.0159852	0.026319	0	0	0.271857	0	0.0308609	0.0062172	0	0.00673932	0	0.0157654	0.135902	0.0733009	0.239686	0.0111008	0	0.098727	0	0	0.0252461	BRCA
TCGA-AO-A0JD-01	0.0384818	0	0.013244	0.0781274	0	0.169963	0.0244216	0.0941634	0	0.0207071	0	0.0313393	0.00665044	0.0366585	0.126265	0.163712	0.11606	0.0163449	0.0599189	0	0.00394327	0	BRCA
TCGA-D8-A1X5-01	0.0309577	0	0.107279	0.00788283	0	0.226624	0	0	0.0643165	0.00844847	0	0.0328541	0.0654999	0.0766409	0.0878331	0.194892	0.0117171	0	0.0682817	0	0	0.0167728	BRCA
TCGA-E9-A22E-01	0.00057633	0	0.00189177	0.0375639	0	0.303537	0.00323942	0	0.0762436	0.00787464	0	0.0696213	0	0.109582	0.100074	0.176953	0	0.00731101	0.0995463	0	0	0.00598616	BRCA
TCGA-AC-A23E-01	0.0384037	0	0.0502311	0.0238097	0	0.201068	0	0.0156968	0	0	0	0.0183979	0.104952	0.0822015	0.0419982	0.265561	0.0103658	0.0150739	0.112533	0	0	0.019707	BRCA
TCGA-AR-A0U2-01	0.0686599	0	0.0793139	0.131833	0	0.166546	0.0573011	0	0	0.0237142	0	0.011783	0.0218982	0.0690291	0.0909755	0.171261	0.0102293	0.00722711	0.0902287	0	0	0	BRCA
TCGA-A8-A09B-01	0.0106383	0	0.03332	0.0760669	0	0.237816	0	0.0125654	0.0014165	0	0	0.0202179	0.0634405	0.0166979	0.105255	0.221959	0.0462569	0	0.14674	0	0	0.00760986	BRCA
[truncated: 8,069 more rows]

## Sheet: Supplementary Table 7
Correlation of METTL1 expression with stemness indices (Pvalue)
CancerType	mRNAsi	EREG-mRNAsi	mDNAsi	EREG-mDNAsi	DMPsi	ENHsi
[truncated: 68 more rows]
